# Supplementary material for: Sporadic phage defense in epidemic Vibrio cholerae mediated by the toxin-antitoxin system DarTG is countered by a phage-encoded antitoxin mimic
Source: mBio. 2024 Sep 17;15(10):e00111-24. doi: 10.1128/mbio.00111-24 (PMC11481870; doi:10.1128/mbio.00111-24)
Supplement: Data Sheet S2 — All amino acid sequences used for the phylogenetic analysis in Fig. 6. [file mbio.00111-24-s0002.xlsx]

## Sheet: Supplemental Data Sheet 2
Accession Number	DarT Homologue Sequence
>WP_016239482.1	MSERKRIEDQYLLYHLTCMDNLPSILDTGLRSRASVKGEFVDVADGEIITGREALNLQTMVPFHFFTKNPFDGRVLKDHKEKSFCIISVCRAFAKENGWKVIPKHPLSTSSVIDLLDYEQGMAQIDWELMNIRDYKNAECKSVCMAECLSSVTVEPKNFHCIFVKNDNEKKYVEGLIKQQGLSILITINTYMF
>WP_032219799.1	MTIQEIIQQRNIRSLFHFTHSDNLTSILDNGLMSRSELDNENNEYNCNDEERIDGHPDAICLSVSYPNAKMFYKYRCLKPGDWVILEINPSVLWAKDCAFYPTNAASNNVRFINLDLMKGAEAFSALFSENVFGIQRDVNLPSEYTTDVQAEILVFEKIPPSYIISTFHPNKESAEHFKRLYPQTIQRYYDNLNARTLYSQRHYYLG
>WP_019282081.1	MTVPLQPKIYHIVHVDRLASILDANGLLCDAQIIAQNAVGTTIGMNTIKQRRLNELTLDSHPGLHVGQCVPFYFCPRSIMLYVIYRADSDELAYKGGQGPIIHLQADLHATVQWAQQQGHRWAFTLSNAGSYFFEDRNDLALLHELNWPAINATQWQSCKDGKQAEFLIEHSFPWHLVEAIVVNSDNVYHQVVNTLQMAAHRPPVTINRDWYY
>WP_055467183.1	MTVPLQPKIYHIVHVDRLASILDANGLLCDAQIIAQNAVGTTIGMNTIKQRRLNELTLDSHPGLHVGQCVPFYFCPRSIMLYVIYRADSDELVYKGGQGPIIHLQADLHATVQWAQQQGHRWAFTLSNAGSYFFEDRNDLALLHELNWPAINATQWQSCKDGKQAEFLIEHSFPWHLVEAIVVNSDNVYHQVVNTLQMAAHRPPVTINRDWYY
>HAS6312687.1	MTVPLQPKIYHIVHVDRLASILDANGLLCDAQIIAQNAVGTTIGMNTIKQRRLNELTLDSHPDLHVGQCVPFYFCPRSIMLYVIYRADSDELAYKGGQGPIIHLQADLHATVQWAQQQGHRWAFTLSNAGSYFFEDRNDLALLHELNWPAINATQWQSCKDGKQAEFLIEHSFPWHLVEAIVVNSDNVYHQVVNTLQMAAHRPPVTINRDWYY
>WP_055035392.1	MTVPLQPKIYHIVHVDRLASILDANGLLCDAQIIAQNAVGTTIGMNTIKQRRLNELTLDSHPGLYVGQCVPFYFCPRSIMLYVIYRADSDELAYKGGQGPIIHLQADLHATVQWAQQQGHRWAFTLSNAGSYFFEDRNDLALLHELNWPAINATQWQSCKDGKQAEFLIEHSFPWHLVEAIVVNSDNVYHQVVNTLQMAAHRPPVTINRDWYY
>WP_053321846.1	MTVPLQPKIYHIVHVDRLASILDANGLLCDAQIIAQNAVGTTIGMNTIKQRRLNELTLDSHPGLYVGQCVPFYFCPRSIMLYVIYRADSDELAYKGGQGPIIHLQADLHATVQWAQQQGHCWAFTLSNAGSYFFEDRNDLALLHELNWPAINATQWQSCKDGKQAEFLIEHSFPWHLVEAIVVNSDNVYHQVVNTLQMAAHRPPVTINRDWYY
>WP_099610058.1	MTVPLQPKIYHIVHVDRLASILDANGLLCDAQIIAQNAVGTTIGMNTIKQRRLNELTLDSHPGLYVGQCVPFYFCPRSIMLYVIYRADSDELAYKGGQGPILHLQADLHATVQWAQQQGHRWAFTLSNAGSYFFEDRNDLALLHELNWPAINATQWQSCKDGKQAEFLIEHSFPWHLVEAIVVNSDNVYHQVVNTLQMAAHRPPVTINSDWYY
>WP_248978313.1	MTIPLQPKVYHIVHVDRLASILGANGLLCDAQIIAQNAAGTTIGMNTIKQRRLNELTLDSHPGLYVGQCVPFYFCPRSIMLYVIYRADSDELAYKGGQGPIIHLQADLHATVQWAQQQGHRWAFTLSNAGSYFFEDRNDLALLHELNWPAINATQWQSCKDGKQAEFLIEHSFPWHLVEAIVVNSDNVYHQVVNTLQMAAHRPPVTINRDWYY
>WP_232576008.1	MPVPAQPKIFHIVHVDRLASILVSNGLLCDAQIIAQNATGTTIGMNTIKQRRLTELTLDSHPDLYVGQCVPFYFCPRSIMLYVIHRADSDELAYKGGQGPIIHLQADLNATVQWAQQQGHRWAFTLSNAGSYYFEDRNDLAQLHELDWPAIYARQWQGCKEGKQAEFLIEQSFPWHLVEAIVVQSPNIYQQVVNALQMAAHRPPVTINSNWYY
>WP_029559815.1	MLVPAQPKIYHIVHVDRLASILASNGLLCDAQIIAQNAAGTTIGMNTIKQRRLNELTLDSHPDLFVGQCVPFYFCPRSIMLYVIHRADSDELAYKGGQGPIIHLQADLNATVQWAQQQGHRWAFTLSNAGSYYFEDRSDLAQLHELDWPAIDARQWQGCKEGKQAEFLVEQSFPWHLVEEIVVQSPPIHQQVINTLQMAAHRPPVTINPNWYY
>WP_086482368.1	MLVPAQPKIYHIVHVDRLASILASNGLLCDAQIIAQNAAGTTIGMNTIKQRRLNELTLDSHPDLFVGQCVPFYFCSRSIMLYVIHRADSDELAYKGGQGPIIHLQADLNTTVQWAQQQGHRWAFTLSNAGSYYFEDRSDLAQLHELDWPAIDARQWQGCKEGKQAEFLVEQSFPWHLVEEIVVQSPPIHQQVINTLQMAAHRPPVTINPNWYY
>WP_140119895.1	MPVPTQPKIFHIVHVDRLASILGSNGLLCDARIVAQNAAGPTIGMNTIKQRRLTKLTLDSHPDLFVGQCVPFYFCPRSIMLYVIHRADSDELAYKGGQGPIIHLQADLNATVQWAQQQGHRWAFTLSNAGSYYFEDRSDLAQLHELDWPAIDARQWQGCKEGKQAEFLVEQSFPWHLVEEIVVQSPPIHQQVINTLQMAAHRPPVTINPNWYY
>WP_055467107.1	MPVPAQPKIFHIVHVDRLASILASNGLLCDAQIIAQNAAGTTIGMNTIKQRRLNELTLDSHPGLYIGQCVPFYFCPRSIMLYVIYRADSDELAYKGGQGPIIHLQADLNATVQWAQQHGHRWAFTLSNAGSYFFEDRNNLAQLHEINWPAINATQWQACKDGKQAEFLIEHSFPWHLVEAIVVQSPNIHQQVVNTLQMAAHRPPVTINPNWYY
>WP_178326574.1	MPVPTQPKIFHIVHVDRLASILGSNGLLCDARIVAQNAAGPTIGMNTIKQRRLTKLTLDSHPDLFVGQCVPFYFCPRSIILYVIHRADSDELAYKGGQGPIIHLQADLNATVQWAQQQGHRWAFTLSNAGSYYFEDRSDLAQLHELDWPAIDARQWQGCKEGKQAEFLVEQSFPWHLVEEIVVQSPPIHQQVINTLQMAAHRPPVTINPNWYY
>EGR1018585.1	MPVPAQPKIFHIVHVDRLASILASNGLLCDAQIIAQNAAGTTIGMNTIKQRRLNELTLDSHPGLYVGQCVPFYFCPRSIMLYVIYRADSDELAYKGGQGPIIHLQADLNATVQWAQQQGHRWAFTLSNAGSRFFEDRSNLAHLPELDWQAIDARQWQNCKEGKQAEFLIEHSFPWHLVEEIVVQSPLIHRQVVNALQMAGHRPPVTINPNWYY
>WP_077486673.1	MPVPVQPKIFHIVHVDRLESILVSNGLLCDAQIIAQNTAGTTIGMNTIKQRRLTELTLDSHPNLYVGQCVPFYFCPRSIMLYVIHRADSDELVYKGGQGPIIHLQADLNTTVQWAQQQGHRWAFTLSNAGSYYFEDRNDLAQLHNLDWPAIYARQWQGCKEGKQAEFLIERSFPWHLVEAIVVQSPSIHQQVVNMLQMAAHRPPVTINPNWYY
>WP_138222708.1	MPVPTQPKIFHIVHVDRLASILGSNGLLCDARIIAQNAAGTTIGMNTIKQRRLTELTLDSHPDLFVGQCVPFYFCPRSIMLYVIHRADSDELAYKGGQGPIIHLQADLNATVQWAQQQGHRWAFTLSNAGSYYFEDRSDLAQLHELDWPAIYARQWQGCKEGKQAEFLMEHSFPWHLVEEIVVQSPLIHQQVVNTLLMAAHRPPVTINPNWYY
>HCH5919363.1	MPVPVQPKIYHIVHVDRLASILASNGLLCDAQIIAQNAAGTTIGMNTIKQRRLNELTLDSHPGLYVGQCVPFYFCPRSIMLYVIYRADSDELAYKGGQEPIIHLQADLNATVQWAQQQGHRWAFTLSNAGSYFFEDRNNLAQLHELNWPAINATQWQACKDGKQAEFLIEHSFPWHLVEAIIVQSPNIHQKVVNTLQMAAHKPPVTINPNWYY
>MCS0353441.1	MPVPAQPKIFHIVHVDRLASILRSNGLLCDARIIAQNAAGTTIGMNTIKQRRLTELTLDSHPALYVGQCVPFYFCPRSIMLYVIHRADSDELAYKGGQGPIIHLQADLNATVQWAQQQRHRWAFTLSNAGSYYFEDRSDLAQLHELDWPAIYARQWQGCKEGKQAEFLMEQSFPWHLVEEIVVQSPIIHQQVVNTLQMAAHRPPVTINPNWYY
>WP_025673938.1	MPVPVQPKIFHIVHVDRLASILVSNGLLCDAQIIAQNTVGTTIGMNTIKQRRLTELTLDSHPDLYVGQCVPFYFCPRSIMLYVIHRADSDELTYKGGQGPIIHLQADLNATVQWAQQQGHRWAFTLSNAGSYYFEDRNDLAQLHKLDWPAIYARQWQGCKEGKQAEFLIERRCPWHLVEAIVVQSPSIHQQVVNTLQMAAHRPPVTINPNWYY
>WP_107287449.1	MPLPVQPKIFHIVHVDRLASILGSNGLLCDAQIIAQNTAGTTIGMNTIKQRRLTELTLDSHPDLYVGQCVPFYFCPRSIMLYVIHRADSDELAYKGGQGPIIHLQADLNATVQWAQQQGHRWAFTLSNAGSYYFEDRSDLAQLHELDWPAIYARQWQSCKEGKQAEFLVEQTFPWHLVEEIVVQSPRIHQQVVNTLQMAAHRPPVTINSNWYY
>WP_238088737.1	MPAPTQPKIFHIVHVDRLASILGSNGLLCDAQIIAQQAAGTTIGMNTIKQRRLTELTLDSHPDLYVGQCVPFYFCPRSIMLYVIHRSDSDELAYKGGQGPIIHLQADLNATVQWAQQQGHRWAFTLSNAGSYYFEDRSDLAQLHELDWPAIDARLWQGCKEGKQAEFLIEHSFPWHLVEEIVVQSPIIHQQVVNTLQMAAHRPPVTINPNWYY
>WP_063652493.1	MPVPAQPKIFHIVHVDRLASILGSNGLLCDARIIAQNAAGTTIGMNTIKQRRLIELTLDSHPDLFVGQCVPFYFCPRSIMLYVIHRADSDELAYKGGQGPIIHLQADLNATVQWAQQQGHRWAFTLSNAGSYYFEDRSDLAQLHELDWPAIYARQWQGCKEGKQAEFLMEHSFPWHLVEEIVVQSPLIHQQVVNTLLMAAHRPPVTINPNWYY
>WP_126574417.1	MPVPAQPKIFHIVHVDRLASILGSNGLLCDAQIIAQQAAGTTIGMNTIKQRRLTELTLDSHPGLYVGQCVPFYFCPRSIMLYVIHRADSDELAYKGGQGPIIHLQADLNATVQWAQQQGHRWAFTLSNAGSYYFEDRSDLAQLHELDWSAIDARLWQGCKEGKQAEFLIEHSFPWHLVEEITVQSPLIHQQVVNTLQMAVHRPPVTINPNWYY
>WP_138242933.1	MPVPAQPKIYHIVHVDRLASILGSNGLLCDAQIVAQQAVGTTIGMNTIKQRRLTELTLDSHPDLYVGQCVPFYFCPRSIMLYVIHRADSDELAYKGGQGPIIHLQADLNATVQWAQQQRHRWAFTLSNAGSYYFEDRSDLALLHELDWPAIDARLWQGCKEGKQAEFLIEHSFPWHLVEEITVQSPLIHQQVVNTLQMAAHRPPVTINPNWYY
>WP_050919029.1	MPVPAQPKIFHIVHVDRLASILGSNGLLCDAQIIAQQAAGTTIGMNTIKQRRLTELTLDSHPGLYVGQCVPFYFCPRSIMLYVIHRADSDELAYKGGQGPIIHLQADLNATVQWAQQQGHRWAFTLSNAGSYYFEDRSDLAQLHELDWSAIDARLWQGCKEGKQAEFMIEHSFPWHLVEEITVQSPLIHQQVVNTLQMAVHRPPVTINPNWYY
>WP_239960198.1	MPVPAQPKIYHIVHVDRLASILGSNGLLCDAQIVAQQAAGTTIGMNTIKQRRLTELTLDSHPDLYVGQCVPFYFCPRSIMLYVIHRADSDELAYKGGQGPIIHLQADLNATVQWAQQQRHRWAFTLSNAGSYYFEDRSDLAQLHELDWPAIDARLWQGCKEGKQAEFLIEHSFPWHLVEEITVQSPLIHQQVVNTLQMAAHRPPVTINPNWYY
>WP_050904094.1	MPVPAQPKIYHIVHVDRLASILGSNGLLCDAQIVAQQAVGTTIGMNTIKQRRLTELTLDSHPDLYVGQCVPFYFCPRSIMLYVIHRADSDELAYKGGQGPIIHLQADLNATVQWAQQQRHRWAFTLSNAGSYYFEDRSDLAQLHELDWPAIDARLWQGCKEGKQAEFLIEHSFPWHLVEEITVQSPLIHQQVVNTLQMAAHRPPVTINPNWYY
>WP_140139479.1	MPVPAQPKIFHIVHVDRLASILRSNGLLCDAQIIAQNAAGTTIGMNTIKLRRLNELTLDSHPGLYVGQCVPFYFCPRSIMLYVIYRADSDELAYKGGQGPIIHLQADLNATVQWAQQQGHRWAFTLSNAGSRFFEDRSNLAHLPELDWQAIDARQWQNCKEGKQAEFLIEHSFPWHLVEEIVVQSSLIHRQVVNTLQMAGHRPPVTINPNWYY
>MBK7647594.1	MLVPPQPKIYHIAHVDRLPSIVADGFLWCDAEIVRRMPPGTTIGMNGIKQRRLNELHLSSHPDLHVGDCVPFYFCPRSVMLYLIYQGNHPEMAYRGGQGPVVHLEADLSAVVAWANAQAVRWAFTLSNAGSYFFEDRNDLARLNEINWTAVQARDWRAHKEGKQAEFLLAQRFPWHLIERIGVNSAAVYGQVVNALPAHGHRPPVEVRPDWYY
>EHR1135843.1	MPVPVQPKIYHIVHVDRLASILGANGLLCDAQIIAQNAAGTTIGMNTIKQRRLNELTLDSHPGLYVGQCVPFYFCPRSIMLYVIYRADSDELAYKGGQGPIIHLQADLNATVQWAQQQGHRWAFTLSNAGSYYFEDRSNLGYLHELDWQAIDSRQWQGCKEGKQAEFLIEHGFPWHLIEEIVVQSPLIHRQVVNTLQMAAHRPPVTINPNWYY
>WP_065771870.1	MPVPAQLKIFHIVHVDRLASILASNGLLCDAQIIAQNAAGTTIGMNTIKQRRLNELTLDSHPGLYVGQCVPFYFCPRSIMLYVIYRADSDELAYKGGQGPIIHLQADLNATVQWAQQQGHRWAFTLSNAGSYYFEDRSNLGHLQELDWQAIDSRQWQGCKEGKQAEFLIEHSFPWHLIEEIVVQSPLIHRQVVNTLQMAAHRPPVTINPNWYY
>WP_269348734.1	MPVPAQLKIFHIVHVDRLASILASNGLLCDAQIIAQNAAGTTIGMNTIKQRRLNELTLDSHPGLYVGQCVPFYFCPRSIMLYVIYRADSDELAYKGGQGPIIHLQADLNATVQWAQQQGHRWAFTLSNAGSYYFEDRSNLGHLHELDWQAIDSRQWQGCKEGKQAEFLIEHSFPWHLIEEIVVQSPLIHRQVVNTLQMAAHRPPVTINPNWYY
>WP_044864689.1	MTIPMQPKIYHIVHVDRLASILASNGLLCDARIIAQGAAGTTIGMNSIKQRRLTELTLSSYPDLYVGQCVPFYFCPRSIMLYVIHRADSDELAYKGGQGPIVHLQADLHSCVKWAQKNQRRWAFTLSNAGSYYFEDKNNLSDLNQLEWSAINATHWQRCKEGKQAEFLMEDSFPWHLIEAIGVQSKAIYTQVVNTLKSAAHRPPVSINTHWYY
>MBK7900044.1	MLVPPQPKIYHIAHVDRLPSIVADGFLWCDAEIVRRMPPGTTIGMNGIKQRRLNELHLSSHPDLHVGDCVPFYFCPRSVMLYLIYQGNHPEMAYRGGQGPVVHLEADLRAVVAWANAQAVRWAFTLSNAGSYFFEDRNDLARLNEINWTAVQARDWRAHKEGKQAEFLLAQRFPWHLIERIGVNSAAVYGQVVNALPAHGHRPPVEVRPDWYY
>GLT17735.1	MPVPVQPKIFHIVHVDRLASILGSNGLLCDAQIIAQQAAGTTIGMNTIKQRRLTELTLDSHPDLYVGQCVPFYFCPRSIMLYVIHRADSDELAYKGGQGPIIHLQADLNATVQWAQQQGHRWAFTLSNAGSYYFEDRNDLAQLYELDWPAIHERQWQGCKEGKQAEFLIEQSFPWHLVEAITVQSPLIHQQVVNTLQMAAHRPPVTINSNWYY
>WP_251768238.1	MPVPAQPKIYHIVHVDRLASIIGSNGLLCDAQIVAQQAAGTTIGMNTIKQRRLTELTLDSHPDLYVGQCVPFYFCPRSIMLYVIHRADSDELAYKGGQGPIIHLQADLNATVQWAQQQRHRWAFTLSNAGSYYFEDRSDLAQLHELDWPAIDARLWQGCKEGKQAEFLIEHSFPWHLVEEITVQSPLIHQQVVNTLQMAAHRPPVTINPNWYY
>MBI2413219.1	MTVPAQPKIYHIVHVDRLSSIIADGFLWCDAEIVRRAPSGTTIGMSSIKERRLNELTLTSHPELHVGDCVPFYFCPRSIMLYLLYQGNHPELTYLGGQGPIIHMEADLHESVAWAAGNQQRWAFTLSNAGARYFEDRRDLAQLGEVNWDAVQATDWQRCKDGKQAEFLMERSFPWHLVSRIGVHSLAVYQRVVNTLPADGHRPPVEIRPDWYY
>HAS6210927.1	MPVPVQPKIFHIVHVDRLASILGSNGLLCDAQIIAQQAAGTTIGMNTIKHRRLTELTLDSHPDLYVGQCVPFYFCPRSIMLYVIHRADSDELAYKGGQGPIVHLQADLNATVQWAQQQGHRWAFTLSNAGSYYFEDRSDLAQLHELDWPAIDARLWQGCKEGKQAEFLIEHSFPWHLVEEITVQSPLIHQQVVNTLQMAAHRPPVTINPNWYY
>WP_138240912.1	MPAPTQPKIFHIVHVDRLASILGSNGLLCDAQIIAQQAAGTTIGMNTIKQRRLTELTLDSHPDLYVGQCVPFYFCPRSIMLYVIHRSDSDELAYKGGQGPIIHLQADLNATVQWAQQQGHRWAFTLSNAGSYYFEDRSDLAQLHELDWPAIDARLWQGCKEGKQAEFLIEHSFPWHLVEEIVVQYPIIHQQVVNTLQMAAHRPPVTINPNWYY
>MCG5531517.1	MTVPAQPKLYHIVHVDRLPSIVADGLLWCDAEILRRAPPGTTIGMNGIKERRLKELVLSSYPDLHVGDCVPFYFCPRSIMLYLIYQANHPELVYRGGQGPIVHLECDLHATVAWAAQEGRRWAFTLSNAGAYYFEDRCDLAQLNEINWAAVQATRWQSCKEGKQAEFLVEHCFPWHLVERIGVHSRTVYQQAIHALPAGGHRPVVEIRPDWYY
>MRF68715.1	MTTPKQPKIYHIVHVDRLSSILSSGALLCDSRIMAQGASGTTIGMNSIKERRLHELTLDSYPDLYVGECVPFYFCPRSIMLYVIHRADSDELSYKGGQDPIIHLQADLHSCVKWAIENNRRWAFTLSNAGSYYFEDKNNLSHLNQLDWDAINSTHWQRCKEGKQAEFLMECDFPWHLVEEIGVKSKAVFTQVVNKLQGKSHRPPVNIKTEWYY
>WP_273578246.1	MTVPAQPKIYHIVHVDRLASILASGGLLSDAQIVVQHVAGTTIGMNSIKQRRLQELTLASHPDLYVGQCVPFYFCPRSIMLYLIYRADHPELAYQGGQEPIVHLQADLHSCVNWANQQQRRWAFTLSNAGSSYFEDRCDLAQLHELDWQAIEAKQWQGCKEGKQAEFLLENYFPWHLIETIGVQSKLVYQQVANILQAANYCPPVTIRPNWYY
>HEC75328.1	MVPAQPKIYHIVHVDRLASILASQGLLCDAQIIAQNAIGTTIGMNTIKQRRLTELTLSSYPDLFVGQCVPFYFCPRSIMLYVIHRADSEELAYKGGQEPIIHLQADLNASVQWARQQNHRWAFTLSNAGSRFFEDRNDLAQLNELDWQAIAATQWQNCKEGKQAEFLMERSFPWHLIEAIVVKSPAIYQQVANILRTAAFKPKLTINSNWYY
>EGR0774432.1	MVPAQPKIYHIVHVDRLASILASQGLLCDAKIIAQSAIGTTIGMNTIKQRRLTELTLSSYPDLFVGQCVPFYFCPRSIMLYVIHRADSEELAYKGGQEPIIHLQADLNASVQWAQQQNHRWAFTLSNAGSRFFEDRNDLAQLNELDWQAIAATQWQNCKEGKQAEFLMERSFPWHLIEAIVVKSPAIYQQVANILRTAAFKPTLTINSNWYY
>GIX33869.1	MTVPARPKLYHIVHVDRLPSIVAEGRLWCDREVARRALPGTAIGMNSIKWRRLNELRLTSHPDLFVGDCVPFYFCPRSVMLYLIHQGNHPELSYRGGQERIVHLEADLYGVVAWANENNRRWAFTLSNAGARYFEDRSDLRQLGEIDWNAVRATDWRQCKEGKQAEFLLERSFPWHLVERIGVLSKAMQTAVVEALPAQGHRPPVEIRPEWYY
>WP_107866775.1	MVPAQPKIYHIVHVDRLASILASNCLLCDAQINANNVTGTMIGMNSIKQRRLNELTLTSHPELYVGQCVPFYFCPRSIMLYVIHMADNQELAYRGGQEPIIHLQADLHASVEWAQQQNRRWAFTLSNAGSRFFEDRNDLSQLNELDWQAITATQWQSCKEGKQAEFLMEHSFPWHLVEQIAVKTSTVYQQVVNTLQTATHRPSVTVKSNWYY
>WP_080614039.1	MNAVPPKPKIYHIAHVDRLPSIVADGFLWCDAEVIRRAPAGTTIGMSSIKQRRLNELHLSSHPDLHVGDCVPFYFCPRSVMLYLIYQGNHPEMAYRGGQGPILHFEADLNAVVAWANAQAARWAFTLSNAGSCFFEDRNDLARLNEINWTAVQARDWREHKEGKQAEFLLEQRFPWHLIERIGVQSAVVYNQVVNTLPAHGHRPPVEVRPDWYY
>TVR83394.1	MTVPAAPKIYHIVHVDRLPSIIAEGGLLCDAEIVRRQAAGQAMGTTIGMSDIKQRRLTRLMLDSHPDLFVGQCVPFYFCPRSIMLYLIQRANHEELTYRGGQGPIVHLEADLADTVAWADGNALRWAFTLSNAGAFYFEDRADLAQLGEIDWDAVQARVWRGKKEGKQAEFLVEQSFPWGLASRIGVGSQQVYGQVRAALQAAGHKPHVEIKPDWYY
>MBI3148524.1	MLVPPQPKIYHIAHVDRLPSIVADGLLWCDAEVVRRAPAGTTIGMNSIKQRRLNELRISSHPDLHVGDCMPFYFCPRSVMLYLIYQGNHPEMAYRGGQGPILHFEADLNAVVAWANAQAARWAFTLSNAGSYFFEDRNDLARLNEINWTAVQARDWRAHKEGKQAEFLLEQRFPWHLIERIGVKSAAVYGQVVNALPAHGHRPTVEVLPDWYY
>WP_140342547.1	MVPAQPKIYHIVHVDRLASILASQGLLCDAKIIAKNAIGTTIGMNTIKQRRLTELTLSSYPDLFVGQCVPFYFCPRSIMLYVIHRADSEELVYKGGQEPIIHLQADLNASVQWAQQQNHRWAFTLSNAGSRFFEDRNDLAQLNELDWQAIAATQWQNCKEGKQAEFLMEHSFPWHLIEAIVVKSPAIYQQVANILRTAAFKPTLTINSNWYY
>MBY7854856.1	MVPAQPKIYHIVHVDRLASILASQGLLCDAQIIAQNAIGTTIGMNTIKQRRLTELTLSSYPDLFVGQCVPFYFCPRSIMLYVIHRADSEELAYKGGQEPIIHLQADLNASVKWARQQNHRWAFTLSNAGSRFFEDRNDLAQLNELDWQAIAATQWQNCKEGKQAEFLMEHSFPWHLIEAIVVKSPAIYQQVANILRTAAFKPTLTINSNWYY
>WP_024297673.1	MTVPAHPKLYHIVHVDRLASIIEAGGLWCDAAVMANQISGTTIGMNNIKQRRLQELTLASHPDLHVGDCVPFYFCPRSIMLFIIRQANHPELDYRGGQTPIVHLQADLYASVAWAQEQQRRWAFTLSNAGSYYFEDRWDLNQLNQLDWAAIQTNQWKDCKEGKQAEFLMERSFPWHLIEKIGVYSTPIYNQVANIVQAATHKPPVAVKPDWYY
>WP_119773175.1	MVPAQPKIYHIVHVDRLASILASQGLLCDAQIIAQNAIGTTIGMNTIKQRRLTELTLSSYPDLFVGQCVPFYFCPRSIMLYVIHRADSEELAYKGGQEPIIHLQADLNASVQWAQQQNHRWAFTLSNAGSRFFEDRNDLAQLNELDWQAIAAMQWQNCKEGKQAEFLMERSFPWHLIEAIVVKSPAIYQQVANILRTAAFKPTLTINSNWYY
>WP_100973119.1	MVPAQPKIYHIVHVDRLASILASQGLLCDAQIIAQNAIGTTIGMNTIKQRRLTELTLSSYPDLFVGQCVPFYFCPRSIMLYVIHRADSEELAYKGGQEPIIHLQADLNASVQWARQQSHRWAFTLSNAGSRFFEDRNDLAQLNELDWQAIAATQWQNCKEGKQAEFLMEHSFPWHLIEAIVVKSPAIYQQVANILRTAAFKPTLTINSNWYY
>MBS3024477.1	MPVPSHPKIYHIVHVNRLASIVADGCLWCDATMVRRPASGTTIGMSTIKQRRLNELRLTSHPALYVGDCVPFYFCPRSVMLYLIHRANHPELTYRGGQGPILHLEADLRATVAWANQQAVRWAFTLSNAGSRFFEDRCDLAQLNEVEWDAVAATNWQGCKDGKQAEFLVEQRFPWELVERIGVSSNSVYHQVVHALPAGGHRPRVEIRTDWYY
>MCH1920628.1	MGPAQPKIYHIVHVDRLASILRSNGLLCDAQIIVQNAAGTTIGMNTIKQRRLNELTLNSHPDLYVGQCVPFYFCPRSVMLYMIYRADSPELAYRGGQGPIIHLQADLNATVQWAQQQGHRWAFTLSNAGSYYFEDRSDLAQLNELDWPAIDATQWKNCKEGKQAEFLMEHSFPWHLVEQIVVQSPHVYQQVLNMLHMATHKPPVTINSNWYY
>EHZ2745595.1	MVPVQPKIYHIVHVDRLASILASQGLLCDAQIIAQNAIGTTIGMNTIKQRRLKELTLSSYPDLFVGQCVPFYFCPRSIMLYVIHRADSEELAYKGGQEPIIHLQADLNASVQWARQQNHRWAFTLSNAGSRFFEDRNDLAQLNELDWQAIAATQWQNCKEGKQAEFLMEHSFPWHLIEAIVVKSPAIYQQVANILRTAAFKPTLTINSNWYY
>WP_011920083.1	MVPAQPKIYHIVHVDRLAPILASNALLCDAEIIAQQAAGTTIGMNTIKQRRLNELTLDSYPDLYVGQCVPFYFCPRSIMLYVIHRADSAELVYRGGQGPIIHLQADLHATVQWAQQQGRRWAFTLSNAGSYYFEDRNDLARLNELDWQAIGARQWQGCKEGKQAEFLMEHSFPWHLVEEIVVQSPIIHQQVVNTLQRVGHRPPVRINPNWYY
>WP_008648285.1	MTVPAQPKIYHIVHLDKLPAIIASSGLLCDAVMAQAAPQGTVIGMTSIKQRRLSELTLTCHPGLYVGQCVPFYFCPRSIMLYLIYQANHPELTYRGGQGPIVHLEADLHATVAWAQQQGLRWAFTLSNAGARYFEDRADLGRLGDLNWQAIGTNRWSGAGIDASMKEGKQAEFLIERGFPWGLVERIGVQSAQTYQQVMNALPANGHRPPVEVRPEWYY
>WP_182293318.1	MVPAQPKIYHIVHVDRLASILACQGLLCDAKIIAQNAIGTTIGMNTIKQRRLTELTLSSYPDLFVGQCVPFYFCPRSIMLYVIHRADSEELAYKGGQEPIIHLQADLNASVQWARQQNHRWAFTLSNAGSRFFEDRNDLAHLNELDWQAIAATQWQNCKEGKQAEFLMEHSFPWHLIEAIVVKSPAIYQQVANILRTAAFKPTLTINSNWYY
>WP_120799603.1	MTVPDQPKLYHIAHVDRLPSIVTDACLWCDAEIVRRAPSGTTIGMTSIKQRRLTELTLTSHPALKVGDCVPFYFCARSIMLYLIHQANHPELAYRGGQGPIIHLQADLNACVAWADEHGQRWAFTLSNAGSRFFEDRCDLAQLHEIDWQAVEARQWHTCKEGKQAEFLLERRFPWHLIECIGVYSQAMLQQVSRVLPPDGHRPNVEVRTDWYY
>WP_223163448.1	MSAVLVPPRPKIYHIAHVDRLPSIVADGCLWCDAEVVRRAPGGTTIGMSSIKQRRLNELRLSSHPDLHVGDCVPFYFCPRSVMLYLIHQGNHQELAYRGGQGPILHFEADLHATVAWANAQSVRWAFTLSNAGSNYFEDRSDLAHLYEIDWTAVQARDWRAHKEGKQAEFLLENRFPWHLIERIGVQSDTVYRQVVNAIPAHGHRPTVEVRPEWYY
>WP_061096251.1	MVPAQPKIYHIVHVDRLASILASQGLLCDTQIIAQNAIGTTIGMNTIKQRRLTELTLSSYPDLFVGQCVPFYFCPRSIMLYVIHRADSEELAYKGGQEPIIHLQADLNASVQWARQQNHRWAFTLSNADSRFFEDRNDLAQLNELDWQAIAATQWQNCKEGKQAEFLMEHSFPWHLIEAIVVKSPAIYQQVANILRTAAFKPTLTINSNWYY
>MBX9894246.1	MAMPAHPKIYHIVHLDRLPSIIADGCLWCDAQVLGRASAGTTIGMSNIKQRRLTELTLASYPDLHVGDCVPFYFCPRSIMLYLIYQGNHPELDYRGGQEPILHLQADLYDCVAWAEQNRKRWAFTLSNAGAYYFEDRCDLSQLHDINWQAIQARDWQSCKEGKQAEFLLEDNFPWHLVECIGVQTQKVYQQVVNALPTDSHRPPVNIKTDWYY
>MCC7344719.1	MTVPERPKLYHIAHVDRLPSIVADGYLWCDQEIQSRNPAGTTIGMNSIKTRRLSELRLVSHPSLFVGDCVPFYFCPRSVMLYLIHQGNHPELTYLGGQEPIIHFEVDLFDTVDWALDRGYRWAFTLSNAGAFYFEDRCDLGQLNEIDWDAVNATDWRHCKEGKQAEFLVERCFPWHLVERIGVLTKAVYNQAVNALPAHGHRPPVVIQRDWYY
>WP_238777967.1	MVPVQPKIYHIVHVDRLASILASQGLLCDAKIIAQNAIGTTIGMNTIKQRRLTELNLSSYPDLFVGQCVPFYFCPRSIMLYVIHRADSEELAYKGGQEPIIHLQADLNASVQWARQQNHRWAFTLSNAGSRFFEDRNDLAQLNELDWQAIAATQWQNCKEGKQAEFLMEHSFPWHLIEAIVVKSPAIYQQVANILRTAAFKPTLTINSNWYY
>MBU2026213.1	MQIPAEPKIYHIVHADRLPSIIADGWLWCDAEIVRRSPPGTIIGMNGIKQRRLNELTLNSHPDLHVGDCVPFYFCPRSIMLYLIHQANHPELLYRGGQGPIVHLEADLRKTVAWAEARGQRWAFTLSNAGAYYFEDRCDLAHLGEIDWDAVQAEVWQQCKEGKQAEFLIDQQFPWELVSRIGVRSQQVYSQVTTALQAATHKPRIGIKSEWYY
>MBW4481382.1	MTVPAQPKIYHIVHVDRLPSIIADACLWCDAEVLRRSSVGTTIGMSKIKQRRLNELTLTSHPELHVGDCVPFYFCPRSIMLYLIYRKNSELAYSGGQGPIVHLQADLHTCVAWTEQQKRRWAFTLTNAGAYYFEDRCDLAQLNEINWAAVQAGQWQSCREGKQAEFLIEHSFPWQLVERIGVHSRATYQQVMEALPAGGHRPPVEIKTDWYYG
>WP_261762095.1	MVPAQPKIYHIVHVDRLALILASNALLCDAQIIAQQAAGTTIGMNTIKQRRLNELTLDSYPDLYVGQCVPFYFCPRSIMLYVIHRADSAELVYRGGQGPIIHLQADLHATVQWAQQQGRRWAFTLSNAGSYYFEDRNDLARLNELDWQAIGARQWQGCKEGKQAEFLMEHSFPWHLVEEIVVQSPIIHQQVVNTLQRVAHRPPVRINPNWYY
>EIP8183809.1	MTTPKQPKIYHIVHVDRLSSILSSEALLCDSRIMAQGASGTTIGMNSIKERRLHELTLDSYPDLYVGECVPFYFCPRSIMLYVIHRADSDELSYKGGQDPIIHLQADLHSCVKWAIENNRRWAFTLSNAGSYYFEDKNNLSHLNQLDWDAINSTHWQRCKEGKQAEFLMECDFPWHLVEEIGVKSKAVFTQVVNKLKDKSHRPPVNIKTEWYY
>WP_186080659.1	MAVPFNPKIYHIVHVDRLASIIANGGLWCDARVVRDGAAGTTIGMSSIKTRRLQSLTLDSHPGLYVGQCVPFYFCPRSVMLFIISRANHPELAYRGGQGPVVHLEADLYQSVAWAVQNNRRWAFTLSNAGSGYFEDRSNLGQLTEVDWDAVQAVDWRGKTEGKQAEFLMEDTFPWGLVERIGVASPQVYQQVVNALPVGGHRPTVEVKRDWYY
>WP_208804694.1	MVPAQPKIYHIVHVDRLVSILASQGLLCDAQIIAQNAIGTTIGMNTIKQRRLTELTLSSYPDLFVGQCVPFYFCPRSIMLYVIHRADSEELAYKGGQEPIIHLQADLNASVQWARQQNHRWAFTLSNAGSRFFEDKNDLAQLNELDWQAIAATQWQNCKEGKQAEFLMEHSFPWHLIEAIVVKSPAIYQQVANILRTAAFKPTLTINSNWYY
>MBU1391623.1	MVPAQPKIYHIVHVDRLASILASNALLCDAQIIAQQAAGTTIGMNTIKQRRLNELTLDSYPDLYVGQCVPFYFCPRSIMLYVIHRADNAELVYRGGQGPIIHLQADLHATVQWALQQRRRWAFTLSNAGSYYFEDRNDLAQLNELDWQAIGARQWQGCKEGKQAEFLMEHSFPWHLVEEIVVQSPIIHQQVANTLQRVAHRPPVRINPNWYY
>WP_213265371.1	MAVPFNPKIYHIVHVDRLASIIANGGLWCDARVVRDGAAGTTIGMGSIKTRRLQDLTLNSHPGLYVGQCVPFYFCPRSVMLFLIHRANHPELTYRGGQGPVIHLEADLYQSVAWAAQSNRRWAFTLSNAGSNYFEDRSNLAQLTEVNWEAVQAVDWRGKSEGKQAEFLMEDTFPWSLVERIGVASPQVYQQVVNALPVGGHRPIVEVKRDWYY
>WP_218678254.1	MVPAQPKIYHIVHVDRLASILASNALLCDAQIIAQQAAGTTIGMNTIKQRRLNELTLDSYPDLYVGQCVPFYFCPRSIMLYVIHRADNAELVYRGGQGPIIHLQADLHATVQWAQQQRRRWAFTLSNAGSYYFEDRNDLARLNELDWQAIEARQWQGCKEGKQAEFLMEHSFPWHLVEEIVVQSPIIHQQVVNTLQRVAHRPPVRINPNWYY
>GHU10662.1	MTVLVPPQPKIYHIAHVDRLPSIVAEGFLLCDAEVNRRAPAGTTIGMSSIKQRRLTLPLGSYPDLHVGDCVPFYFCPRSVMLYLIYQGNHQELAYRGGQGPILHFEADLHATVAWANAQSARWAFTLSNAGAYYFEDRNDLTRLNEINWPAVQARDWRAHKEGKQAEFLLEHRFPWHLIERIGVQSANVYRQVVNALPAHGHRPTVEVRPEWYY
>MCM8612812.1	MPVPAKPKIYHIVHVDRLASIVADGCLWCDAEMDRRAPSGTTIGMSAIKQRRLKGPPLSSHPDLHVGDCVPFYFCPRSVMLFVISRANHPDLSYCGGQEPIIHLEADLQTVVTWANEHGQRWAFTLSNAGSYYFEDRGDLAHLHEIDWSAVYATNWQQCKEGKQAEFLLENRFPWQLVERIGVHSQAIHQQVMQALPANDHRPPVEVRRSWYY
>WP_263237499.1	MVPAQPKIYHIVHVDRLASILTSNALLCDAQIIAQQAAGTTIGMNTIKQRRLNELTLDSYPDLYVGQCVPFYFCPRSIMLYVIHRADSAELVYRGGQGPIIHLQADLHATVQWAQQQRRRWAFTLSNAGSYYFEDRNNLAQLNELDWQAIGARQWQGCKEGKQAEFLMEHSFPWHLVEEIVVQSPIIHQQVVNTLQRVGHRPPVRINPNWYY
>NOT54027.1	MPIPPQPKVYHIVHVDRLASIVADGYLWCDAEIGRRALPGTTIGMGAIKQRRLEELTLNSHPDLHVGDCVPFYFCPRSVMLYLIHQGNHPELTYRGGQGSIIHLEADLQSVVAWANQQGRRWAFTLSNAGSRFFEDRCDIAQLNEIDWDAVQATNWRQCKEGKQAEFLLEHSFPWHLVEHIGVHSRAISQQVAHALPTNGYRPPVEILAGWYY
>WP_055423212.1	MTNGLVPPQPKIYHIAHVDRLPSIVADGFLWCDAAVIRRAPAGTTIGMSSIKQRRLTLTLNSHPDLHVGDCVPFYFCPRSVMLYLIHQGNHPELGYRGGQAPILHFEADLHATVAWAQAQQRRWAFTLSNAGSYFFEDRCDLARLDEIDWVAVQARDWRQCKEGKQAEFLLEHSFPWHLIERVGVLNRTIYQQVVNALPVNGHRPTVEIRPDWYY
>WP_072756493.1	MTNGLVPPQPKIYHIAHVDRLPSIVADGFLWCDAEVNRRAPAGTTIGMSGIKQRRLTLSLNSHPGLHVGDCVPFYFCPRSVMLYLIHQGNHPELGYRGGQAPILHFEADLHATVAWAQAQQRRWAFTLSNAGSYFFEDRCDLARLDEIDWVAVQARDWRQCKEGKQAEFLLEHSFPWHLIERVGVLNRTIYQQVVNALPVNGHRPTVEIRPDWYY
>MBK8131494.1	MSPVPTRPKLYHIVHVDRLASIITDGCLWSDAEVNQRTPPGTGIGMSNIKQRRLTELTLTSHPALHVGDCVPFYFCPRSVMLYLIHRGNHAELGYRGGQDPIIHFEADLHTSVAWANANRRRWAFTLSNARAYYFEDRCDLAQLDQINWTAVQARDWKALKEGKQAEFLLEQEFPWHLVERIGVKSADTYRQVVNALPSSGHRPRVEVLTDWYYEF
>KOO84691.1	MPVPQQPKIYHIAHVDRLPSIVATGGLLSDALVQAQALGGTMVGMNHIKQRRLTELQLASHPGLFVGACVPFYFCPRSVMLYLIHRRNAELAYKGGQEPIIHLQADLGAVVAWANAQPARWAFTLSNAGSYFFEDRNDLARLGEINWAAVQANNWSGGLKEGKQAEFLLEQHFPWHLIERIGVQSATVYRQVVNALPAHGHRPPVEVRPDWYY
>WP_008252832.1	MPSPANPKLYHIAHVDRLASIIATGGLLSDAQIAVQAVAGSMIGMSHIKQRRLQELTLTTHPDLYVGQCVPFYFCPRSIMLYIISQANSPDLAYKGGQGPIVHLQADLNAVVAWANQQQLRWAFTLSNAGSRFFEDRNDLANLNELDWPAIQTRQWQGCKDGKQAEFLLEQGFPWHLVEAIGVRSQPIYQQVMNALYTTPHKPAVTIKPEWYY
>MCA1898654.1	MVPAQPKIYHIVHVDRLASILASNALLCDAQIIAQQAAGTMIGMNTIKQRRLNELTLDSYPDLYVGQCVPFYFCPRSIMLYVIHRADSAELVYRGGQRPIIHLQADLHASVQWAQQQRRRWVFTLSNAGSYYFEDRNDLARLNELDWQAIGARQWQGCKEGKQAEFLMEDSFPWHLVEEIVVQSPIIHQQVVNTLQGIAHRPPVQINPNWYY
>WP_031434357.1	MIVPAQPKIYHIVHMDRLEAIIASGGLLSDAQIVSYNATGTTIGMNSIKQRRLQELTLDNYPDLHVGECVPFYFCPRSIMLYLIHQANHPELAYRGGQAKILHLQADLYASVEWARQHQRRWVFTLSNAGSYYFEDRCDLAQLDELDWQAIQTKQWQSCKEGKQAEFLMELSFPWQLVECIGVYSHSTYQQVMNILQEANHRPTTTIKPEWYY
>WP_263255805.1	MVPAQPKIYHIVHVDRLASILTSNALLCDAQIIAQQAAGTTIGMNTIKQRRLNELTLDSYPDLYVGQCVPFYFCPRSIMLYVIHRADNAELVYRGGQGPIIHLQADLHATVQWALQQRRRWAFTLSNAGSYYFEDRNDLARLNELDWQAIGARQWQGCKEGKQAEFLMEHSFPWHLVEEIVVQSPIIHQQVVNTLQRAAYRPPVRINPNWYY
>WP_011153773.1	MTVPAQPKIYHIVHVDRLPSIIADGCLWCDAAISQRNPAGTTIGMNKIKQRRLKELTLTSHPSLYVGQCVPFYFCPRSIMLFLIHKKNTELTYQGGQEPIIHLEGDLIQAVNWADQNNLRWAFTLSNAGSSYFEDRNSLAQLHEIDWAAVQATNWQTCKEGKQAEFLVESTFPWHLVERIGVKSRVIYDQVIKALPTGGHHPQVEVRPDWYY
>MBE7488457.1	MPVPERPKLYHIVHVDRLPSIVADGCLWSDSEMLRHDPSGTTIGMSAIKERRLNELSLNSYPDLHVGDCVPFYFCPRSIMLYLIYQGNHPDMTYRDGQSPIIHLEADLYSVVEWADDTSCRWAFTLSNAGSRYFEDHCDLANLTKIKWEAIQARDWKNCQEGKQAEFLVECSFPWSLVERIGVHSETIRQQVVRALPPKGHMPVVEICRDWYY
>WP_239287589.1	MTAPAQPKLYHITHVDNLPAILVAGGLCSDAAMIARGGPTASIGMSTIKQRRLGLPVKCHPGDHVGDYVPFYFCPRSIMLYLIYCANHPDMTYKGGQAPILHLEANLHEVVQWGIQQGRRWAFTLSNAGAFYTEFRNDLGQLNEVDWAAVAAPDFRDAQVKEGKQAEFLLQEFFPWHLVRRIGVFDATVYGKVTNATQNAAHRPAVEVRREWYF
>WP_241043857.1	MPLAFIEELQQTSCDPDNSTKSYLLQASEMPPPARPKIYHIVHVDRLSSIIGNGALWCDGRVIRAGADGTTIGMSSIKRRRLEELSLASHPGLAVGECVPFYFCPRSVMLYLIHMANHPELTYRGGQGPIIHLEADLYEAVDWANARNKRWAFTLSNAGSNYFEDRCSLSHLDQLNWDAINARQWSAHREGKQAEFLIENWFPWQLVQRIGVRSDSTYRQVVNLLPGNGHRPQVEVKSDWYY
>WP_153378926.1	MAVPAQPKIYHICHVDRLPSIIASAGLLSDAVLLNQALPGTVIGMNHIKQRRLQQLTLVSHPTVHVGECVPFYFCPRSVMLYLIYRQSQELTYKGGQGPILHLEADLHATVQWANAQARRWAFTLSNAGAYYFEDRADLTHLNEIDWNAVQARDWRQCKEGKQAEFLLENSFPWHLIERIGVQSRQIYTQVANVLPAQGHRPTVELRPEWYY
>MBL7648021.1	MSLVPAQPKLYHIVHVDRSPSIVADGCLWCDAEIARRHPPGTTIGMSDIKQRRMTELTLTSHPELHVGDCVPFYFCPRSVMLYLIARANHPELSYRGGQGPIIHLEADLQATVDWAAQRGARWAFTLSNAGARYFEDRADLGKLAEIDWKAVQATDWQSCKEGKQAEFLLEQRFPWPLVERIGVYSDVIYKRVIKTLPQDGHRPVVEIRNNWYY
>WP_007350717.1	MTVPAQPKVYHIVHVDRLASIIADQVLWSDAQVIARAPAGTTIGMSGIKQRRLNELTLTSHPDLYVGACVPFYFCPRSIMLYLIYQGNHPDLGYKGGQGPIIHLEADLNDSVAWAEANQQRWAFTLSNAGSCYFEDRSDLFRLNEINWTAVGARNWMSCKDGKQAEFLLENCYPWHLVERVGVCSQAIYTQVANILAGVPHRPDLQIKPDWYY
>MCF8057201.1	MTVPTQPKIYHIVHADRLPSIINSNGLLCDAEIVRSAPPGTTIGMDRIKQRRLNELTLTSHPDLYVGDCVPFYFCPRSIMLYLLYQGNHPDLEYREGQGPIIHLEFDLYQSVQWATQNSKRWAFTLSNAGAYYFEDRSDLAQLAEINWDAVHAHNWVNCKEGKQAEFLVEHSYPWHLVERIGVWSQNIFQQVVNALPASGHRPAVEIKSDWYY
>WP_058487222.1	MAVPAQPKIYHICHVDRLPSIIASAGLLSDAVLLNQALPGTVIGMNHIKQRRLEELRLASHPTLHVGECVPFYFCPRSVMLFLIYRQSQELAYRGGQGPIVHLEADLHATVQWANSQARRWAFTLSNAGAYYFEDRADLTRLNEIDWNAVQARDWRQCKEGKQAEFLLENSFPWHLVERIGVQSRQIYTQVANVLPAQGHRPTVELRPEWYY
>WP_104302214.1	MTNGLVPPQPKIYHIAHVDRLPSIVADGFLWCDAEVNRRAPAGTTIGMSGIKQRRLTLSLNSHPGLHVGDCVPFYFCPRSVMLYLIHQGNHPELGYRGGQAPILHFEADLHATVAWAQAQQRRWAFTLSNAGSYLFEDRCDLARLDEVDWAAVQARDWRQCKEGKQAEFLLEHSFPWHLIERIGVLNRTIYQHVVNALPVNGHRPTVEIRPDWYY
>WP_079867655.1	MSAVLVPPHPKIYHIAHVDRLPSIVADGFLWCDAEIVRRAPPGTTIGMNGIKQRRLKELYLGSYPDLHVGDCVPFYFCPRSVMLYLIYQGNHPEMDYRGGQGPIMHFEADLNAVVAWANAQPARWAFTNSNAGSRYFEDYNDLAQLGKIDWNAVQALRWVQCKEGKQAEFLLEQRFPWHLIERIGVRSAAVYGQVVNALPAHGHRPTVEVLSDWYY
>WP_058152390.1	MSVAPVPPHPKIYHIAHVDRLPSIVADGFLWCDSEIVRRAPAGTTIGMSGIKQRRLNELSLSSHHDLHVGDCVPFYFCPRSVMLYLVYQGNHPEMVYRGGQGPILHFEADLNAVAAWANLQPLRWAFTLSNAGSYFFEDRNDLACLDEINWTAVQARDWRAHKEGKQAEFLLEHHFPWHLIERIGVRDRTTYQQVVNALPAHGHRPTVEVRPDWYY
>GJL73335.1	MTIPAHPKIYHIVHIDRLPSIVADGFLWCDAQVFERASAGTTIGMSNIKHRRLTELTLTSYPDLHVGDCVPFYFCPRSIMLYLICQENHPELGYRGGQAPILHLQADLHDCVSWAEQNQKKWAFTLSNAGAYYFEDRCDLSQLHDINWQAIQARDWRSCKEGKQAEFLLEDHFPWHLIETIGVQTRGIYQQVINVLPAGGHRPQVTINTDWYY
>WP_076934375.1	MNAVLAPPQPKIYHIAHVDRLPSIVADGFFWCDAEVVRRAPAGTTIGMSSIKQRRLNELRLSSYPDLHVGDCVPFYFCPRSVMLYLIYQGNHQELAYRGGQGPILHFEADLHAAVAWANAQPARWAFTNSNAGSRYFEDYNDLAHLGEIDWNAVQALRWAQCKEGKQAEFLLEHRFPWHLVERIGVYSRAVYGQVVNALPAHGHRPTVEVRADWYY
>MBS0328120.1	MTVPARPKIYHIAHVDRLPSIVADQCLWCDHEVVRRAPAGTTIGMNSIKQRRLNELRLSSHPALFVGDCVPFYFCPRSVMLYLIHQANHPELAYHGGQEPIVHFEADLHAVVAWADAQPRRWAFTLSNAGARYFEDRSDLGQLGEIDWIAVQARDWRQCKDGKQAEFLLEQSFPWHLVERIGAQSRATYTAAVNALPAHGHRPPVEIRPEWYY
>RMG23823.1	MTVPPRPKIYHIVHVDRLASILTDGFLWSDAEVARRGAPGTTIGMSTIKHRRLNKLTLTSHPGLYVGECVPFYFCPRSVMLYLIKLRNHSELSYRGGQEPIVHLEADLHATVQWANDNGRRWAFTLSNAGSYYFEDRADLQDLCDVDWDAVSARDWRDCKEGKQAEFLVEHCFPWRLVERVGVCSQGILGRVQHSLASAQHVPRLEVRNDWYY
>WP_076847807.1	MNVPAQPKIYHICHVDRLASIVGCGGLLSDAAILRRALPGTVIGMNNIKQRRLNELTLTSHPQLYVGQCVPFYFCPRSVMLFLIYRQNPELAYQGGQGPIVHLEADLLATIAWAQAQPRRWAFTLSNAGAYYFEDRADLACLGEVDWAAVQARDWRQCKEGKQAEFLLEEHFPWHLIERVGVYSRQVYAQVVNTLPNPGHRPTVEIRPDWYY
>NGM85846.1	MSTLLTPPRPKIYHIAHVDRLPAIVADGFLWCDAEVLRRAPAGTTIGMTTIKQRRLNELRLNSHPDLYVGSCVPFYFCPRSVMLYLIYQGNHQELAYRGGQAPILHFEADLHTVVDWANQHAARWAFTLSNAGSYFFEDRNDLALLSEINWTAVQARDWRAHKEGKQAEFLLEQRFPWHLIERIGVKSAAVYSQVINALPAHGHRPAVEILPDWYY
>WP_080295249.1	MNVPAQPKIYHICHVDRLASIVGCGGLLSDAAILRRALPGTVIGMNNIKQRRLNELTLTSHPQLYVGQCVPFYFCPRSVMLFLIYRQNPELAYQGGQGPIVHLEADLLATIAWAQAQPRRWAFTLSNAGAYYFEDRADLACLGEVDWAAVQARDWRQCKEGKQAEFLLEEHFPWHLIERIGVYSRQVYAQVVNTLPNPGHRPTVEIRSDWYY
>EXI65750.1	MTVPARPKLYHIAHVDRLPSIVADQCLWCDREVVRRAPAGTTIGMNSIKQRRLNELRLTSRPALLVGDCVPFYFCPRSVMLYLIYRGNHAELSYRGGQGPIVHFEADLHAVVAWADAQPRRWAFTLSNAGGRDFEDRNDLGQLGEIDWNAVRARDWQHCSYGKQAEFLLEQSFPWHLVERIGVQSRPTYTLAVNALPAHGHRPPVEIRPEWYY
>WP_259523134.1	MVPAQPKIYHIVHVDRLASILTSNALLCEAQIIAQQAAGTMIGMNTIKQRRLNELTLDSYPDLYVGQCVPFYFCPRSIMLYVIHRADSAELVYRGGQGPIIHLQADLHATVQWALQQRRRWAFTLSNAGSYYFEDRNDLARLNELDWQAIGARQWQGCKEGKQAEFLMEHSFPWHLVEEIVVQSPIIHQQVVNTLQRAAYRPPVRINPNWYY
>VBH69543.1	MRALPWIGGPVLMNVPAQPKIYHICHVDRLASIVGCGGLLSDAAILRRALPGTVIGMNNIKQRRLNELTLTSHPQLYVGQCVPFYFCPRSVMLFLIYRQNPELAYQGGQGPIVHLEADLLATIAWAQAQPRRWAFTLSNAGAYYFEDRADLACLGEVDWAAVQARDWRQCKEGKQAEFLLEEHFPWHLIERVGVYSRQVYAQVVNTLPNPGHRPTVEIRPDWYY
>WP_006475884.1	MAVPANPKIYHIVHVDRLASIIRSGALWCDARVIRDGADGTTIGMSSIKRRRLQELQLDSHADLYVGQCVPFYFCPRSVMLYLIYRGNHSELTYRGGQGPIVHLEADLRQSVAWANANRHRWAFTLSNAGSYYFEDRCDLRHLGDINWDAVQTRQWQSDREGKQAEFLMEDSFPWGLIERIGVSSAQAYQQVVNALPAGGHRPTVEVKHDWYY
>MBL8423004.1	MTLPARPKLYHIAHVDRLPSIVTDACLWCDSEVSRRGPAGTMIGISSIKQRRLTELTLSSHPGLHVGDCVPFYFCARSVMLYLIYQGNHPELAYRGGQGPIIHFEADLGAVVDWANRQGRRWAFTLSNAGSRFFEDRCDLAQLGEIDWNAVQARDWRQCKEGKQAEFLLEHSLPWHLVERIGVQSRPIFQQVSNALPASGYRPAVDIVSDWYY
>EDN68493.1	MTVPAQPKIYHIVHIDRLASIIAAGELWCDAQIVAQNPGGTTIGMTSIKQRRLYELSLNSHPNLHVGDCVPFYFCPRSIMLYLIYQANHPKLAYYGGQEPIVHLQADLHASVAWAHKQKRCWAFTLSNAGSYYFEDRCDLAQLNELDWAAIQSNQWQHCKEGKQAEFLMEASFPWNLIERIGVFSQPIYQQTMNILQTGVYRPPITISREWYY
>MBK6618006.1	MAMPAHPKIYHIVHLDRLPSIIADGCLWCDAQVLVRVPAGTAIGMSRIKERRLKELTLTSYPDLHVGDCVPFYFCPRSVMLYLICQGNHPELDYRGGQEPILHLQADLHDCVVWAEQNQKRWAFTLSNAGARYFEDRCDLNHLHDINWQAVQARDWQSCKEGKQAEFLLEDNFPWHLVECVGVQTQKVYQQVVNALPTVGHRPTVNIKTDWYY
>WP_256730824.1	MAKIVRANCVSYCEILARLSWGLLRSVGRGDVIRQRAIMRALPWIGGPVLMNVPAQPKIYHICHVDRLASIVGCGGLLSDAAILRRALPGTVIGMNNIKQRRLNELTLTSHPQLYVGQCVPFYFCPRSVMLFLIYRQNPELAYQGGQGPIVHLEADLLATIAWAQAQPRRWAFTLSNAGAYYFEDRADLACLGEVDWAAVQARDWRQCKEGKQAEFLLEEHFPWHLIERVGVYSRQVYAQVVNTLPNPGHRPTVEIRPDWYY
>WP_185780768.1	MSAMLTPPHPKIYHIAHVDRLPAIVADGFLWCDAEVLRRAPAGTTIGMTTIKQRRLNELRLSSHPDLYVGNCVPFYFCPRSVMLYLIYQGNHQELAYRGGQAPILHFEADLHTVVAWANQHAARWAFTLSNAGSYFFEDRNDLARLNEINWTAVQARDWRAHKEGKQAEFLLEQRFPWHLIERIGVKSAAVYSQVINALPAHGHRPAVEILPDWYY
>MBK7278301.1	MPVPARPKIYHICHVDRLASIVAGGLLSDAEVQRLAPPGTIIGMSNIKQRRLTELTLTSQPGLFVGQCVPFYFGPRSVMLYLIHMRNAELDYKGGQGPIVHLEADLHDAVAWAQANGRRWAFTLSNAGSRYFEDRADLARLGEIDWDAVEARQWSGCKERKQAEFLMEHSFPWHLIERIGVYSAAINTQVAHALPVGGHRPPVAVLPAWYY
>ANN74510.1	MLVPPQPKIYHIAHVDRLPSIVADGFFWCDEEVVRRAPAGTTIGMSSIKQRRLNELRLSSYPDLHVGDCVPFYFCPRSVMLYLIYQGNHQELAYRSGQGPILHFEADLHAAVAWANAQPARWAFTNSNAGSRYFEDYNDLAHLDEIDWNAVQAPRWAQCKEGKQAEFLLEHRFPWHLVERIGVHSRAVYGQVVNALPAHGHRPTVEVRADWYY
>WP_080294699.1	MNVPAQPKIYHICHVDRLASIVGCGGLLSDAAILRRALPGTVIGMNNIKQRRLNELTLTSHPQLYVGQCVPFYFCPRSVMLFLIYRQNPELAYQGGQGPIVHLEADLLATIAWAQAQPRCWAFTLSNAGAYYFEDRADLACLGEVDWAAVQARDWRQCKEGKQAEFLLEEHFPWHLIERVGVYSRQVYAQVVNTLPNPGHRPTVEIRPDWYY
>TQV61621.1	MSAGPVPPQTKIYHIVHVDRLPSILAAGGLLSDALVQAQALGGTMIGMNHIKQRRLTELQLASHPGLFVGACVPFYFCPRSVMLYLIHRRNAELAYQGGQASIIHLQADLGAVVAWANAQPARWAFTLSNAGSYFFEDRNDLARLGEINWAAVQAINWSGGLKEGKQAEFLLEQHFPWHLIERIGVHSAAVYGQVVNALPAHGHRPPVEVRPDWYY
>WP_122826553.1	MNAPAQPKIYHICHVDRLASIVGCGGLLSDAAILRRALPGTVIGMNNIKQRRLNELTLTSHPQLYVGQCVPFYFCPRSVMLFLIHRQNPELAYQGGQGPIVHLEADLLTTIAWAQAQPRRWAFTLSNAGAYYFEDRADLACLGEVDWAAVQARDWRQCKEGKQAEFLLEEHFPWHLIERVGVYSRQVYAQVVNTLPNPGHRPTVEIRPDWYY
>MCB1722363.1	MTVPAQPKVYHIVHVDRLPSIIASNGLFCDAEMAERAGLGTTIGMSSIKARRLNELTLDSHPGLYVGECVPFYFCPRSIMLYLIYQANHPELSYRGGQGPIVHLEFDLQAAAQWAEANGRRWAFTLSNAGSRFFEDRCDLSQLHEIEWDAVQARNWASCKEGKQAEFLVETSFPWELVERVGVLSNTTYHQAAHAITAHVHKPILEIRADWYY
>WP_229283182.1	MAKIVRANCVSYCEILARLSWGLLRSVGHGDVIRQRAIMRALPWIGGPVLMNVPAQPKIYHICHVDRLASIVGCGGLLSDAAILRRALPGTVIGMNNIKQRRLNELTLTSHPQLYVGQCVPFYFCPRSVMLFLIYRQNPELAYQGGQGPIVHLEADLLATIAWAQAQPRRWAFTLSNAGAYYFEDRADLACLGEVDWAAVQARDWRQCKEGKQAEFLLEEHFPWHLIERVGVYSRQVYAQVVNTLPNPGHRPTVEIRPDWYY
>VCA78878.1	MCALPWIGGPVLMNAPAQPKIYHICHVDRLASIVGCGGLLSDAAILRRALPGTVIGMNNIKQRRLNELTLTSHPQLYVGQCVPFYFCPRSVMLFLIHRQNPELAYQGGQGPIVHLEADLLTTIAWAQAQPRRWAFTLSNAGAYYFEDRADLACLGEVDWAAVQARDWRQCKEGKQAEFLLEEHFPWHLIERVGVYSRQVYAQVVNTLPNPGHRPTVEIRPDWYY
>WP_080375613.1	MNAVPVPQQPKIYHIAHVDRLPSIVATGGLLSDALVQAQALGGTMVGMNHIKQRRLTELQLASHPGLFVGACVPFYFCPRSVMLYLIHRRNAELAYKGGQEPIIHLQADLGAVVAWANAQPARWAFTLSNAGSYFFEDRNDLARLGEINWAAVQANNWSGGLKEGKQAEFLLEQHFPWHLIERIGVQSATVYRQVVNALPAHGHRPPVEVRPDWYY
>WP_102776217.1	MSAMLTPPHPKIYHIAHVDRLPAIVADGFLWCDAEVLRRAPAGTTIGMTTIKQRRLNELRLSSHPDLYVGNCVPFYFCPRSVMLYMIYQGNHQELAYRGGQAPILHFEADLHTVVAWANQHAVRWAFTLSNAGSYFFEDRNDLARLNEINWTAVQARDWRAHKEGKQAEFLVEQRFPWHLIERIGVKSAAVYAQVINALPAHGHRPAVEILPDWYY
>WP_042427316.1	MNAVLVPPQPKIYHIAHVDRLPSIVADGFLWCDAEVIRRGPAGTTIGMSSIKQRRLTLPLGSYADLHVGDCVPFYFCPRSVMLYLIYQGNHQELAYRGGQGPILHFEADLHAVVAWANAQPARWAFTLSNAGSYFFEDRSDLAHLGEINWTAVQARDWRAHKEGKQAEFLLEHRFPWHLIERIGVHSAAVYGQVVNALPAHGHRPTVEVRADWYY
>WP_262075039.1	MAVPDRPKLYHICHVDRLPSIIASGGLLSDAAVVQAAAPGTVIGMNHIKQRRMAELQLTSHPGLYVGQCVPFYFCPRSVMLYLIHRQNVDLVYKGGQGPIVHLEADLHATVAWANGQGLRWAFTLSNAGARYFEDRADLGRLGEVDWDAVGARNWSGQKEGKQAEFLLERGFPWQLIERIGVLSQPVATQVAHALPVGGHRPTVEFMPAWYY
>WP_241493227.1	MAKIVRANCVSYCEILAHLSWGLLRSVGHGDVIRQRAIMRALPWIGGPVLMNVPAQPKIYHICHVDRLASIVGCGGLLSDAAILRRALPGTVIGMNNIKQRRLNELTLTSHPQLYVGQCVPFYFCPRSVMLFLIYRQNPELAYQGGQGPIVHLEADLLATIAWAQAQPRRWAFTLSNAGAYYFEDRADLACLGEVDWAAVQARDWRQCKEGKQAEFLLEEHFPWHLIERVGVYSRQVYAQVVNTLPNPGHRPTVEIRPDWYY
>WP_018403884.1	MAIPSQPKIYHIVHVDRLASIIADQALWSDAQVIARAPAGTTIGMSGIKQRRLKELTLTSHPNLYVGACVPFYFCPRSIMLYLIYQGNHPDLSYKGGQGPIIHLEADLNDSVAWAEANQQRWAFTLSNAGSYYFEDRSDLSRLNEINWTAVGARNWMSCKDGKQAEFLLENGYPWHLVERVGVCSQAIYTQVANILTDAPHRPDLQIKRNWYY
>WP_028717457.1	MPPPAAPKIYHIVHVDRLPSIIAEGGLLCDAEIVRRAAANPAMGTTIGMTSIKERRLNELELSSHPGLRVGGCVPFYFCPRSIMLYLIHCANHAELAYRGGQGPIVHLEADLRDSVAWANQNRSRWAFTLSNAGAYYFEDRADLEQLDAINWDAVQTNRWAGNGISRSVKEGKQAEFLMERAFPWQLVTRIGVRSQQVYGQVRAALQAAGHKPHVEIKPDWYY
>WP_008317011.1	MPIPEQPKIYHIVHVDRLSSIVSEGCLWCDREILCRAPSGTTIGMNRIKQRRLEELTLPSHPDLRVGDCVPFYFCPRSVMLYLIHQANHSDLTYRGGQAPIIHLEADLHASVAWANTHQQKWVFTLSNAGAYYFEDRNDLAQLNDLNWQAIQANRWGGNGIDPSIKEGKQAEFLMEYCFPWHLIERIGIYSQNIYQQVVNAFPGGGHRPQVEIKPDWYY
>TXH35853.1	MNAVFVPPQPKIYHIAHVDRLPSIVADGSFWCDAEVVRRAPAGTTIGMSTIKQRRLNELRLSSHPDLHVGDCVPFYFCPRSVMLYLIYQGNHQELAYRGGQGPILHFEADLRTVVAWANAQPARWAFTLSNAGSYFFEDRSDLAHLGEINWTAVQARDWRAHKEGKQAEFLLEHRFPWHLIERIGVHSAVVYGQVVNALPAHGHRPAVEVRTDWYY
>WP_194934920.1	MAAPAQPKIYHICHVDRLPSIIASTGLLSDAVLLNQTLPGTVIGMNHIKQRRLQQLRLASHPILHVGECVPFYFCPRSVMLYLIYRQSQELTYKGGQGPIVHLEADLYASVQWANAQTRRWAFTLSNAGAYYFEDRADLAHLNEIDWNAVQARDWRQCKEGKQAEFLLENSFPWHLIERIGVQSKQIYTQVANVLPVQGHRPTVELRPEWYY
>WP_114283127.1	MNAVLVPPRPKIYHIAHVDRLPSIVADGFLWCDAEVVRRAPAGTTIGMNSIKLRRLNELRLSSYPDLHVGDCVPFYFCPRSVMLYLIYQGNHQELTYRGGQGPILHFEADLHAAVAWANAQPARWAFTNSNAGSRYFEDYDDLAHLGKIDWNAVQALKWVQCKEGKQAEFLLEHRLPWHLVERIGVHSATVYGQVVNALPTHGHRPTVEVRADWYY
>WP_194071681.1	MTVPAQPKIYHIVHVDRLPSIIADGCLWCDAAISQRNPVGTTIGMNKIKQRRLKELTLTSHPSLYVGQCVPFYFCPRSIMLFLIHKKNTELTYQGGQEPIIHLEGDLIQAVNWADQNNLRWAFTLSNAGSSYFEDRNSLAQLHEIDWAAVQATNWQTCKEGKQAEFLVESTFPWHLVERIGVKSVVIRDQVSRALPKGVHHPRVEVQPEWYY
>TAL91812.1	MLTPPRPKIYHIAHVDRLPAIVADTFLWCDAEVLRRAPAGTTIGMSTIKQRRLNELHLSSYPDLYVGGCVPFYFCPRSVMLYMIYQGNHQELTYRGGQAPILHFEADLHAVVAWANQHAARWAFTLSNAGSYYFEDRNDLAQLNEINWAAVQARDWRTLKDGKQAEFLIEQRFPWHLIERIGVKSAAVYSQVINALPANGHRPAVEILPDWYY
>MBP8191914.1	MAVPAQPKIYHICHVDRLASIVATGGLLSDAAIAQAALPGTVIGMNHIKQRRLTQLQLDSQPGLFVGQCVPFYFCPRSVMLFLMHRQSPELAYKGGQGPIIHLQADLQATVAWAQAQPRRWAFTLSNAGSFYFEDRASLAQLDQVDWNAVAARDWRNCREAKQAEFLLEYSFPWHLIERIGVLSQSIATQVAQALPAGGHRPPVQILHDWYY
>WP_074687112.1	MAVPDRPKLYHICHVDRLPSIIASGGLLSDAAVVQVAAPGTVIGMNHIKQRRMTELQLTSHPGLYVGQCVPFYFCPRSVMLYLIHRQNADLAYKGGQGPIVHLEADLHTTVAWANEQGLRWAFTLSNAGARYFEDRADLGRLGEVDWDAVAARNWSAQKEGKQAEFLLERGFPWQLIERIGVLSQPIATQVAHALPVGGHRPPVQLMPAWYY
>WP_082987938.1	MNAVLVPPQPKIYHIAHVDRLPSIVADGFFWCDEEVVRRAPAGTTIGMSSIKQRRLNELRLSSYPDLHVGDCVPFYFCPRSVMLYLIYQGNHQELAYRSGQGPILHFEADLHAAVAWANAQPARWAFTNSNAGSRYFEDYNDLAHLDEIDWNAVQAPRWAQCKEGKQAEFLLEHRFPWHLVERIGVHSRAVYGQVVNALPAHGHRPTVEVRADWYY
>WP_011793350.1	MAVPDRPKLYHICHVDRLPSIIASGGLLSDAAVVQVAAPGTVIGMNHIKQRRMTELQLTSHPGLYVGQCVPFYFCPRSVMLYLIHRQNADLAYKGGQGPIVHLEADLHTTVAWANGQGLRWAFTLSNAGARYFEDRADLGRLGEVDWDAVAARNWSAQKEGKQAEFLLERGFPWQLIERIGVLSQPIATQVAHALPVGGHRPPVQLMPAWYY
>MCM3869281.1	MANQIPHEPKIYHIVNVDRLASIIAGGIWCDAEVGRRAPPGTTIGIDAIKERRLTELTLASHPGLYVGECVPFYFCPRSIMLYLIYQGNHPDLKYRGGQGPIIHLESDLRQSVEWAEAQGQRWAFTLGNAGSRYFEDRSDLQQLGEIDWNAVNATNWRACKEGKQAEFLMEREFPWELISRIGARSRTTYDQVLTALQGVAHKPVVEIKPEWYY
>OMG84629.1	MLVPPQPKIYHIAHVDRLPSIVAAGGLLSDALVQAQALGGTMVGMNHIKQRRLTELQLASHPGLFVGACVPFYFCPRSVMLYLIHRRNAELTYQGGQTPIIHLQADLRAVVAWANAQPARWAFTLSNAGSYFFEDRNDLARLGEINWTAVQATNWSGGLKEGKQAEFLLEQHFPWHLVERIGVHSAAVYGQVVNALPAHGHRPTVEVLPGWYY
>MBN8496998.1	MTLPARPKLYHIAHVDRLPSIVTDACLWCDSEVSRRGPAGTMIGISSIKQRRLSELTLSSHPGLHVGDCVPFYFCARSVMLYLIHQANHPELAYRGGQSPIIHFEADLGAVVDWADRQGRRWAFTLSNAGSRFFEDRCDLAQLGEIDWNAVQARDWRQCKEGKQAEFLLEHSLPWHLVERIGVQSRPIFQQVSNALPASGYRPAVDIVSDWYY
>MCH8863712.1	MAVPADPKIYHIVHVDRLASIIADGELFSDARMADRPGTGTVVGMNRIKERRLSELTLECHPDLYVGQCVPFYFCPRSVMLYLLHIGNHPDLTYRGGQGPIIHLEADLHATVQWANENNIRWVFTLSNAGSGYFEDRNDLNQLDEINWEAVEARNWRRNKAGKQAEFLIETGFPWELVERIGVHSQGIGRKVVNVQQHSAHKPGVEIIPEWYY
>WP_272857890.1	MPPPAAPKIYHIVHVDRLPSIIAEGGLLCDAEIVRRTAAAPAMGTTIGMTSIKERRLNELELSSHPGLRVGGCVPFYFCPRSIMLYLIHCANHAELAYRGGQGPIVHLEADLRDSVAWAERNRSRWAFTLSNAGAYYFEDRADLGQLDAINWDAVQTNRWAGNGISRSVKEGKQAEFLIETSFPWQLVTRIGVRSQQVYGQVRAALQAAEHKPHVEIKPDWYY
>OPY80308.1	MALWATKKFLLEISRDLEHNWFSEESYSLFNEYPCLSKDGRGKKRLTTPIPANPKIYHIVHIDRLSSIIADGWLWCDAVVVGRSSSGTTIGMNAIKERRLNELTLTSYPDLHVGDCVPFYFCPRSIMLYMINQANDPDLAYRDGQDSIVHLEADLRQTVDWAEYQGKRWAFTLSNAGARYFEDRCNLRQLGEINWDAVQARDWKRCKEGKQAEFLIERQFPWELVSRIGVLSHGIHSQVTTALRATSHKPLVVIKPEWYY
>MCE5209498.1	MTVPAQPKIYHIVHVDRLPSIISDECLWCDAEIIRRALPGSTIGMTGIKQRRLHELTLSGHPDLHVGDCVPFYFCPRSVMLYLIYQANHPELDYHGGQKPIVHLEADLYTSVAWAQQNDQPWAFTLSNAGARYFEDRSDLAQLDEINWEAVQTNRWSGNGIAQSVMEGKQAEFLMAHNFPWHLVERIGVYSQRVYQQVTTALSASSHRPLVEIKSEWYY
>OZB36167.1	MNAVPPQPKIYHIAHVDRLPSIVAAGGLVSDAMVQAQALGGTMIGMNHIKQRRLTELQLTSHPGLFVGACVPFYFCPRSVMLYLIHRRNAELAYQGGQASIIHLQADLGAVVAWANAQPARWAFTLSNAGSYFFEDRNDLARLGEINWTAVQATDWRGGLKEGKQAEFLLEQHFPWHLVERIGVQSATVYRQVVNALPPQGHRPPVEVRPDWYY
>WP_207385123.1	MNAVPVPTQPKIYHIAHVDRLPSIVATGGLLSDAMVQAQALGGTMVGMNHIKQRRLTELQLASHPGLFVGACVPFYFCPRSVMLYLIHRRNAELAYQGGQEPIIHLQADLGAVVAWASAQPARWAFTLSNAGSTYFEDRNDLARLGEINWAAVQASNWSGGLKEGKQAEFLLEHRFPWHLIERIGVQSANVYRQVVNILPAHGHRPPVEVRPDWYY
>WP_098423298.1	MTVPAQPKVYHIVHVDRLASIIADQALWSDSQIIARAPAGTTIGMNGIKQRRLTELTLTSHPDLNVGACVPFYLCPRSIMLYMIYQSNHPDLGYKGGQGPIIHLEADLNDSVAWAEANQQRWAFTLSNAGSYYFEDRSDLSRLNEINWTAVEARNWMSCKDGKQAEFLLENCYPWHLVERVGVCSQAIYTKVANILAGVPNRPDLQIKPDWYY
>MBV1928600.1	MPIPDNLKLYHIIHVDRLASIISAGGLMCDARIATQGAMGTTIGMSSIKQRRLQELTLTTQPGLYVGQCVPFYFCPRSIMLYIIYQANHSDLDYKGGQDPIVHLQADLNTVVAWANQQQRRWAFTLSNAGSYFFEDRNNLANLQELNWQAIQTNQWQSSKDGKQAEFLVEQNFPWHLIEVIGVRSQALYQQAVNALQTTPHRPAVTLKPEWYY
>AOS82059.1	MLVPPQPKIYHIAHVDRLPSIVADSFLWCDAEVIRRAPAGTTIGMSSIKQRRLTLPLGSHPGLHVGDCVPFYFCPRSVMLYLIYQGNHPELAYRQGQGPILHFEVDLHAAVAWANAQPARWAFTLSNAGSYFFEDRNDIARLGEINWVAVQARDWRAHKEGKQAEFLLEHRFPWHLIERIGVQSANVYRQVVNALPAHGHRPTVEVRSEWYY
>WP_126749159.1	MAAPDRPKLYHICHVDRLPSIVASGGLLSDATVLQHALAGTVIGMSNIKQRRLTELQLASHPGLFVGQCVPFYFCSRSVMLFLIHRQNAELAYRDGQGPIVHLEADLHATVAWAQQNNRRWAFTDANAGSRYFDDWADLAHLTKVDWDAVQARSWSGCKEGKQAEFLLEQGFPWGLVERIGVLTHPVLTQVAHALPVAGHRPPVEIRPEWYY
>MCU0754824.1	MIVPAQAKLYHIVHVDRLRAIVAEGQLLCDREVLRRTSQGNHLGTTIGMSGIKQRRLNVLRLSSHPGLFVGDCVPFYFCPRSVMLYLIHQANHPELTYRGGQAPILHLEADLHTVVEWARQHGRRWAFTLSNAGAHYFEDRCDLAQLGEINWTAVQARDWKAFKEGKQAEFLLEQAFPWQLVERIGVHSSATREKVANALAATMHRPPVELRPDWYY
>WP_099589179.1	MNAVPVPQQPKIYHIAHVDRLSSIVATGGLLSDALVQAQALGGTMVGMTHIKQRRLTELQLASHPGLFVGACVPFYFCPRSVMLYLIHRRNAELAYQGGQEPKIHLQADLDAVVAWANAQLARWAFTLSNAGSYFFEDRNDWARLGEINWAAVQANNWSGGLKEGKQAEFLLEQHFPWHLIERIGVQSATVYRQVVNALPAHGHRPPVEVRPDWYY
>WP_107803977.1	MPMPAQPKIYHICHVDRLPSIVVSGGLLSDAVVQQQALPGTVIGMNTIKQRRLTELTLTSHPDLYVGACVPFYFCPRSVMLFLIYRQNPELNYRGGQGAIIHLEADLHTTVAWANAQARRWAFSLSNAGSRYFEDRADLAGLGEINWDAVQANNWQQCKEEKQAEFLLETCFPWHLVERIGVLSSAVYGNVVNALPTNGHRPTVVIRPDWYY
>MBY0340663.1	MNAVPPQPKIYHIAHVDRLPSIVATGGLLSDAMVQAQALGGTMIGMNHIKQRRLTELQLASHPGLFVGACVPFYFCPRSVMLYLIHRRNAELAYQGGQASIIHLQADLGAVVAWANAQPARWAFTLSNAGSYFFEDRNDLARLGEINWAAVQANNWSGGLKEGKQAEFLLEQHFPWHLIERIGVQSATVYRQVVNALPAHGHRPPVEVRPDWYY
>WP_239905587.1	MNAVPPQPKIYHIAHVDRLPSIVATGGLLSDAMVQAQALGGTMIGMNHIKQRRLTELQLASHPSLFVGACVPFYFCPRSVMLYLIHRRNAELAYQGGQASIIHLQADLGAVVAWANAQPARWAFTLSNAGSYFFEDRNDLARLGEINWAAVQANNWSGGLKEGKQAEFLLEQHFPWHLIERIGVQSATVYRQVVNALPAHGHRPPVEVRPDWYY
>MCG6868967.1	MTVPAQPKIYHIVHMDRLPSIIHSDGLWCDAEIVKHPGLGTTIGMSTIKSRRLNELTLDSHPGLHVGECVPFYFCPRSIMLYLIYQGNHPELTYHDGQGPIVHLEFDLQAAVAWAEANNRRWAFTLSNAGSYFFEDRCDLARLNEINWDAVGANRWSGAGISPMVKEGKQAEFLVETSFPWSLVERIGVRTNATYHQVVHALTGSAHKPQLEIKTEWYY
>WP_265283302.1	MNALLVPPQPKIYHIAHVDRLPSIVADGFLWCDAEIVRRAPPGTTIGMGGIKHRRLNELRLSSHTDLFVGDCVPFYFCPRSVMLYLIHRDNHPEMTYHGGQGPIVHLEADLRAVIAWANGQAVRWAFTLSNAGSRLFEDRNDLARLNEINWTAVQARNWQEYKEGKQAEFLLEQCFPWRLIERIGIHSAAVYGRVVNALSAHGHRPTVEVRPDWYY
>GIX28748.1	MPVPARPKIYHIVHADRLASVIQDGFLWCDAEMQQRAQQGRTSGTTIGMNNIKQRRLTLPLHSHPGLHVGDCVPFYFCPRSVMLYLIYQANHPELAYRGGQEPIVHLEADLCAAVQWAQASGRRWAFTTSNAGSYYFEDFADLADLDKIDWAAVQARDWRECKEGKQAEFLVERCFPWDLIERIGVCSQVIYTQVVNTLPSQGRRPAVEVNRDWYY
>MCA0240136.1	MPVPARPKIYHICHVDRLASIVAGGLLSDAEVQRQAPPGTVIGMSNIKQRRLTELTLDSHPGLYVGQCAPFYFCPRSVMLFLIHRRNPELTYKGGQEPIVHLEADLHDAVAWAQANGRRWAFTLSNAGSYYFEDRADLAQLDQIDWTAVATTQWPAVKERKQAEFLVEQSFPWHLIERIGVYSAAINAQVAHALPVGGHRPPVAVLPAWYY
>MBF0105001.1	MSGSIPKEPKIYHIVHVDRLASIISEGNLWCDAEIARRFSEGTKIGMGTIKQRRLNELKLSSHPDLHVGDCVPFYFCPRSVMLFVISRANDKELAYRGGQGPIIHLEADLKYAVAWAEKQGLRWAFTLSNAGAYYFEDRSDLTKLDEIDWNAVQEKRDWRRCKEGKQAEFLIESRFPWELVTRIGVNSSTVCNQVNEILRSVVHKPSVQIVEDWYYKAGGSK
>WP_004357772.1	MNAVPPQPKIYHIAHVDRLPSIVATGGLLSDAVVQAQALGGTMIGMNHIKQRRLTELQLASHPGLFVGACVPFYFCPRSVMLYLIHRRNAELAYQGGQASIIHLQADLGAVVAWANAQPARWAFTLSNAGSYFFEDRNDLARLGEINWAAVQANNWSGGLKEGKQAEFLLEQHFPWHLIERIGVQSATVYRQVVNALPAHGHRPPVEVRPDWYY
>WP_058181795.1	MNAVPPQPKIYHIAHVDRLPSIVATGGLLSDAMVQAQALGGTMVGMNHIKQRRLTELQLASHPGLFVGACVPFYFCPRSVMLYLIHRRNAELAYQGGQASIIHLQADLGAVVAWANAQPARWAFTLSNAGSYFFEDRNDLARLGEINWAAVQANNWSGGLKEGKQAEFLLEQHFPWHLIERIGVQSATVYRQVVNALPAHGHRPPVEVRPDWYY
>WP_098421355.1	MAIPSQPKIYHIVHVDRLASIIADQVLWSDAQVIARAPAGTTIGMSGIKQRRLTELTLTSHPDLNVGACVPFYLCPRSIMLYMIYQSNHPDLGYKGGQGPIIHLEADLNDSVAWAEANQQRWAFTLSNAGSYYFEDRSDLSRLNEINWTAVEARNWMSCKDGKQAEFLLENCYPWHLVERVGVCSQAIYTKVANILAGVPNRPDLQIKPDWYY
>WP_273281772.1	MPVPARPKIYHICHVDRLASIVAGGLLSDAEVQRLAPPGTIIGMSNIKQRRLTELTLDSHPGLYVGQCAPFYFCPRSVMLYLIHKRNPELAYRGGQEPIVHLEADLFDAVAWAQSNGRRWAFTLSNAGSYYFEDRADLAQLGEIDWSAVASTQWPAVKERKQAEFLMEHSFPWHLIERIGVYSAAINTKVAHALPVGGHRPPVAVLPNWYY
>MCB0044221.1	MSVPAQPKIYHIVHVDRLPSIIADGYLWCDAEVVRRKLPGATIGMNSIKQRRLEELTLSNYPDLHVGDCVPFYFCPRSIMLYLLYRGNHSELAYRGGQTPIIHLEADLYQSVAWAKENKMRWAFTLSNAGSNYFEDRNNLAQLYEINWPAVEAIIWTAPSVKEGKQAEFLMEHMFPWHLVERIGVFTQNIYQRVVSAFAEDGHRPRVEILPGWYY
>MBK8639616.1	MTVPAQPKLYHIVHVDRLRSVLADGQLSCDREVLRRGSQGGELGTTIGMSGIKHRRLNELRLSSHPELFVGDCVPFYFCPRSVMLYLIHQANHPELTYRGGQEPILHLEADLQAVVHWAQQQGLRWAFTLSNAGAYYFEDRCDLAQLGEIDWAAVQARDWKSLKEGKQAEFLLERAFPWHLVARIGVKSSETHGKVMHALSASQHRPSVELRPDWYY
>QQD73920.1	MGVEVTPSNIKIYHIAHMDRLPSISADGFLWCDAEVVRRAPPGTTIGMSSIKLRRLSELHLSSYPDLRVGDCVPFYFCPRSVMLYLIYQGNHPELNYSQGQGPILHFEADLHAVVAWANAQLVRWAFTLSNAGSYFFEDRNDLARLDEIDWNAVQARDWRQCKEGKQAEFLLEHRFPWHLIERIGVQSPVVYRQVVNALPANGHRPSVEVRADWYY
>WP_261997738.1	MNAVPVPQQPKIYHIAHVDRLSSIVATGGLLSDALVQAQALGGTMVGMTHIKQRRLTELQLASHPGLFVGACVPFYFCPRSVMLYLIHRRNAELAYQGGQEPIIHLQADLGAVVAWANAQPARWAFTLSNAGSYFFEDRNDWARLGEINWAAVQANNWSGGLKEGKQAEFLLEQHFPWHLIERIGVQSATVYRQVVNALPAHGHRPPVEVRPDWYY
>WP_083995974.1	MNAVLVPPRPKIYHIAHVDRLPSIVADGFFWCDAEVVRRAPAGTTIGMNSIKLRRLNELRLSSYPDLHVGDCVPFYFCPRSVMLYLIYQGNHQELTYRGGQGPILHFEADLHAAVAWANAQPARWAFTNSNAGSRYFEDYDDLAHLGKIDWNAVQALKWVQCKEGKQAEFLLEHRFPWHLVERIGVHSATVYGQVVNAIPTHGHRPTVEVRADWYY
>MBN8503074.1	MPQPAQPKIYHICHVDRLPSIVASGGLLSDAELAQRALPGTVIGMNHIKQRRLNELRLSSHPALFVGQCVPFYFCPRSVMLFLIHKRNSELSYQGGQDAIVHLEADLHATVAWANAQPKRWAFTLSNAGARYFEDRADLAQLNEINWDAVQARQWQSDKEGKQAEFLLEEHFPWHLVERIGVASTAVHAQVAHTLPPQGHRPAVEVRADWYY
>WP_163098577.1	MNAVLVPPQPKIYHIAHVDRLPSIVADGFFWCDAEVVRCAPAGTTIGMSSIKQRRLNELRLSSYPDLHVGDCVPFYFCPRSVMLYLIYQGNHQELAYRGGQGPILHFEADLHAVVEWANAQPARWAFTLSNAGSYFFEDRCDLAHLGEINWTAVQARDWRVHKEGKQAEFLLEHRFPWHLIERIGVHSAAVYGQVVNAMPQHGHRPMVEVCADWYY
>WP_120248748.1	MAVPAQPKIYHICHVDRLPSIIASAGLWSDAVLLNQALPGTVIGMNHIKQRRLQLKLASHPTLHVGECVPFYFCPRSVMLYLICRQNQDLTYKGGQGPIVHLEADMHATVQWANAQARRWAFTLSNAGAYYFEDRADLARLNEIDWNAVQARDWRQCKEGKQAEFLLENSFPWHLIERIGVQSRQIYTQVANVLPAQGHRPTVELRPEWYY
>WP_206385734.1	MTPSNIKIYHIAHMDRLPSISADGFLWCDAEVVRRAPPGTTIGMSSIKLRRLSELHLSSYPDLRVGDCVPFYFCPRSVMLYLIYQGNHPELNYSQGQGPILHFEADLHAVVAWANAQLVRWAFTLSNAGSYFFEDRNDLARLDEIDWNAVQARDWRQCKEGKQAEFLLEHRFPWHLIERIGVQSPVVYRQVVNALPANGHRPSVEVRADWYY
>MBN8490083.1	MPVPARPKIYHICHVDRLASIVAGGLLSDAEVQRLAPPGTVIGMNNIKQRRLTELTLDSHPGLYVGQCTPFYFCPRSVMLFLIHKRNPELTYKGGQEPIVHLEADLHDAVAWAQANGRRWAFTLSNAGSYYFEDRADLAQLDQIDWNAVATTQWPAVKERKQAEFLVEQSFPWHLIERIGVYSGAINAQVAHALPVGGHRPPVAVLPAWYY
>WP_271168336.1	MAVPARPKIYHIVHVDRLASIVLDGRIWSDAEVIARASPGTTIGMSGIKARRLRTKLDSHPDLAVGDCAPFYFCPRSIMLYIISMANHPELSYRGGQAPIVTLEADLQEAVEWAGAKDRRWAFTLSNAGSSYFDDRDDLADLGDINWDAIAAGNFRDSEIKEGKQAEFLMERSFPWHLVRRIGVYSSAVAQQVANTLRGAAHRPPVEIRREWYY
>VBB44575.1	MVFTSKPRGMTVDKNMPIPGDIKIYHIVHIDRLPSIILDGCLWCDAEIIRRSAPGTRIGMMNIKKRRLEELKLTSRPQLYVGQCVPFYFCPRSVMLYIIHQADHPELSYRDGQAPIVHLEADLLQTVAWAKEGGRSWAFTLSNAGAHYFEDRCDLSHLDEIDWAAVQARDWRQCKEGKQAEFLIERQFPWELVNRIGVISRPVRDQTLRILQTADYKPRVDVKPEWYY
>WP_076739484.1	MNAVPPQPKIYHIAHVDRLPSIMATGGLLSDAMVQAQALGGTMIGMNHIKQRRLTELQLASHPGLFVGACVPFYFCPRSVMLYLIHRRNAELAYQGGQASIIHLQADLGAVVAWANAQPARWAFTLSNAGSYFFEDRNDLARLSEINWAAVQANNWSGGLKEGKQAEFLLEQHFPWHLIERIGVQSATVYRQVVNALPAHGHRPPVEVRPDWYY
>WP_064220266.1	MGVEVTPSNIKIYHIAHMDRLPSISADGFLWCDAEVVRRAPTGTTIGMSSIKLRRLSELHLSSYPDLRVGDCVPFYFCPRSVMLYLIYQGNHSELNYSQGQGPILHFEADLHAVVAWANAQLVRWAFTLSNAGSYFFEDRNDLARLDEIDWNAVQARDWRQCKEGKQAEFLLEHRFPWHLIERIGVQSPVVYRQVVNALPANGHRPSVEVRADWYY
>WP_274740692.1	MNALPPQPKIYHIAHVDRLPSIVATGGLLSDAMVQAQALGGTMIGMNHIKQRRLTELQLASHPGLFVGACVPFYFCPRSVMLYLIHRRNAELAYQGGQASIIHLQADLGAVVAWANAQPARWAFTLSNAGSYFFEDRNDLARLGEINWAAVQANNWSGGLKEGKQAEFLLEQHFPWHLIERIGVQSATVYRQVVNALPAHGHRPPVEVRPDWYY
>MBS0174846.1	MNAVPPQPKIYHIAHVDRLPSIVATGGLLSDAIVQAQALGGTMIGMNHIKQRRLTELQLASHPGLFVGACVPFYFCPRSVMLYLIHRRNAELAYQGGQASIIHLQADLGAVVAWAKAQPARWAFTLSNAGSTYFEDRNDLARLGEINWTAVQANNWSGGLKEGKQAEFLLEQHFPWHLIERIGVQSATVYRQVVNALPAHGHRPPVEVRPDWYY
>TQE99650.1	MTVPAQPKLYHIVHVDRLPSIVADGLLWCDAEIVRRQSPGTSIGMGKIKQRRLQKALNSFPDLHVGDCVPFYFCPRSVMLYMFWRSNHPEIPYKGGQEPIVHLVADLGNVVNWATDNHKRWVFTDSNAGSFYFNDYADTAQLGQIDWAAVGARQWSGRREQKQAEFLVEHCFPWHLVERIGVHSRAVYQQAVNALPAGGHRPVVDIKPDWYY
>WP_054022754.1	MPVPARPKIYHICHVDRLPSIVVGGLLSDAEVQRLAPPGTVIGMSNIKQRRLTELTLDSHPGLYVGQCAPFYFCPRSVMLYLIHKRNPELAYKGGQEPIVHLEADLFNAVAWAQANGRRWAFTLSNAGSYYFEDRADLAQLGEIDWSAVASTQWPAVKERKQAEFLMEHSFPWHLIERIGVYSAAINAQVAHALPVGGHRPPVAVLPAWYY
>NPV56380.1	MAVPARPKIYHIAPVDRLQSIIADDCLWCDAEISRRKLSGTTIGMSRIKQRRLTKLTLTSHPGLHVGDCVPFYFCPRSVMLYVIAQANHPELTYRGGQGPIVHMEADLYTSVAWAQQNKRRWAFTLSNAGSTYFEDRNDLEQLAEINWEAVQTHDWRDESTKESKQAEFLMEFAFPWHLIERIGVYSQSIYQKVMDILPAKGQQPRVEIRPEWYY
>WP_196762998.1	MTPSNIKIYHIAHMDRLPSISADGFLWCDAEVVRRAPTGTTIGMSSIKLRRLSELHLSSYPDLRVGDCVPFYFCPRSVMLYLIYQGNHSELNYSQGQGPILHFEADLHAVVAWANAQLVRWAFTLSNAGSYFFEDRNDLARLDEIDWNAVQARDWRQCKEGKQAEFLLEHRFPWHLIERIGVQSPVVYRQVVNALPANGHRPSVEVRADWYY
>WP_138487285.1	MAVPAQPKIYHICHVDRLPSIIASAGLLSDAVLLNQALPGTTIGMNHIKQRRLQLELDSHPGLHVGECVPFYFCPRSVMLFLISRGHQDLAYNGGQGPIVHLQADLHATVQWANAQARRWAFTLSNAGSNYFEDRADLAQLNEIDWDAVAARIWNQCKEPKQAEFLLEQSFPWHLVERIGVQSRQIYTQVANALPAQGHRPTVELRPEWYY
>WP_043947104.1	MPVPAHPKIYHIVHVDRLASIIQGGGLWCDAHIVHNGAAGTTIGMSSIKQRRLQQLTLSCHPGLYVGQCVPFYFCPRSVMLYILHQANHPELDYRGGQGPIIHLEADLRATVTWAQQHRRRWAFTLSNAGSCYFEDRNDLAHLGDIEWDAVQARQWAGGYKEGKQAEFLVEGVFPWHLVERIGVHSQAVYGQVVNLLPQGGGHRPHVEVKIDWYYQ
>WP_081397429.1	MNAVLVPPQPKIYHIAHVDRLPSIVAAGGLLSDALVQAQALGGTMVGMNHIKQRRLTELQLASHPGLFVGACVPFYFCPRSVMLYLIHRRNAELTYQGGQTPIIHLQADLRAVVAWANAQPARWAFTLSNAGSYFFEDRNDLARLGEINWTAVQATNWSGGLKEGKQAEFLLEQHFPWHLVERIGVHSAAVYGQVVNALPAHGHRPTVEVLPGWYY
>WP_227893205.1	MNAVPPQPKIYHIAHVDRLPSIVATGGLLSDAMVQAQALGGTMIGMNHIKQRRLTELQLASHPGLFVGACVPFYFCARSVMLYLIHRRNAELAYQGGQASIIHLQADLGAVVAWANAQPARWAFTLSNAGSYFFEDRNDLARLDEINWAAVQANNWSGGLKEGKQAEFLLEQHFPWHLIERIGVQSATVYRQVVNALPAHGHRPPVEVRPDWYY
>MBE7523168.1	MTVPARPKLYHIAHVDRLPSIVADQCLWCDREVVRRAPAGTTIGMNSIKQRRLNELRLTSHPALFVGDCVPFYFCPRSVMLYLIYRGNHAELSYRGGQGLIVHFEADLHAAVAWADAQPRRWAFTLSNAGARYFEDRSDLGQLGEIDWNAVQARDWRQCKDGKQAEFLLELSFPWHLVERIGVQSRATYAAAVSALAAHGHKPPVEIRPEWYY
>WP_274521877.1	MYHIVHVDRLPSIVADGLLWCDAEILRRAPPGTTIGMNGIKERRLKELVLSSYPDLHVGDCVPFYFCPRSIMLYLIYQANHPELVYRGGQGPIVHLECDLHATVAWAAQEGRRWAFTLSNAGAYYFEDRCDLAQLNEINWAAVQATRWQSCKEGKQAEFLVEHCFPWHLVERIGVHSRTVYQQAIHALPAGGHRPVVEIRPDWYY
>MCB9139569.1	MSVPAQPKIYHIVHVDRLPSIIADGYLWCDAEVVRRKLPGATIGMNSIKQRRLEELTLSNYPDLHVGDCVPFYFCPRSIMLYLLYRGNHSELAYRGGQTPIIHLEADLYQSVAWAKENKMRWAFTLSNAGSNYFEDRNNLAQLYEINWPAVEAIIWTAPSVKEGKQAEFLMEHMFPWHLVEHIGVFTQNIYQRVVSAFAEDGHRPRVEILPGWYY
>WP_265665467.1	MNALLVPPQPKIYHIAHVDRLPSIVADGFLWCDAEIVRRAPPGTTIGMGGIKHRRLNELRLSSHTDLFVGDCVPFYFCPRSVMLYLIHRDNHPEMTYHGGQGPIVHLEADLRVVIAWANGQAVRWAFTLSNAGSRLFEDRNDLARLNEIDWTAVQARNWQAHKEGKQAEFLLEQRFPWHLIERIGVHSAAIYGQVVNALPAHGHRPMVEVHPDWYY
>MBD2655507.1	MTIPACPKIYHIVHVDRLPSIIADGCLWCDAAIAQRNTGGTTIGMNKIKQRRLNELTLSSHPGLYVGQCVPFYFCPRSIMLFLIHKKNAELSYKGGQEPIIHLEGDLLKAVNWANQHNLRWSFTLSNAGSYYFEDCNDLARLPEIDWLAVQATNWRGQKQEGKQAEFLVENTVPWHLVERIGVKSRIIYDQVSKALPKGGHHPRVEIKPEWYY
>WP_133510604.1	MTVPTQPKIYHIVHVDRLPSIIQSKGLWYDAEMVKHPGLGTTIGMNTIKSRRLYELTLNSRPGLYVGNCVPFYFCPRSIMLYLIHRGNHPELSYRGGEDPIVHLEFDLRDAVAWAEANDRRWAFTLSNAGSSFFEDRCDLSQLDEIDWEAVQTRNWQSSKDAKQAEFLVETSFPWELIERIGARTDLTYRQVAHALVASDHRPRLEIKTDWYY
>THB63366.1	MVMPDNPKIYHIVHVDRLASIITSEALLCDAQIIDQNTTGTTIGMSNIKQRRLTSPLTSHPTLNVGQCVPFYFCPRSIMLYLIFQANHLDLSYRGGQVPIVHLEADLHASVDWAQQNAKRWAFTLTNAGSYFFEDRCNLINLNELNWDAIHTTQWQACKDGKQAEFLMENSFPWHLIENIGVINQNIYTQVANIINSANHKPIVTIKPEWYY
>TVQ88322.1	MTVPARPKLYHIVHVDRLRSIVADGHLWCDREVLRRAPQGSELGTTIGMSRIKQRRSNALKLGSHPDLFVGDCVPFYFCPRSVMLYLIDRGNHPELTYRGGQEPILHLEADLHAVVRWAQQQGLRWAFTLSNAGAYYFEDRCDLGQLGEINWAAVEARDWRALKEGKQAEFLLERAFPWHLVERIGVKSMQTYRLAMSALPSLGHCPPVEARPDWYY
>WP_009518703.1	MNAVLVPPQPKIYHIAHVDRLPSIVADSFLWCDAEVIRRAPAGTTIGMSSIKQRRLTLPLGSHPGLHVGDCVPFYFCPRSVMLYLIYQGNHPELAYRQGQGPILHFEVDLHAAVAWANAQPARWAFTLSNAGSYFFEDRNDIARLGEINWVAVQARDWRAHKEGKQAEFLLEHRFPWHLIERIGVQSANVYRQVVNALPAHGHRPTVEVRSEWYY
>WP_050663914.1	MPPPAAPKIYHIVHVDRLPSIIADGGLLSDAEIVKRAATNPAHGMGTTIGMGSIKEARLTQRTLRSNPGLFVGHCVPFYFCFRSVMLYVIYKANHPGLEYRGGQGPIVHLEADLLATVDWGNANGRRWAFTLSNAGSAYFSDRADLAELDQIDWDAVNARNWQSCREAKAAEFLMEQSFPWELVTRIGVRSQQYHGQVRTALQAAEHKPHVEIKPDWYY
>WP_076091382.1	MPMPAQPKIYHICHVDRLPSILDCNGLFSDAKVLELDLPGTVVGMSNIKQRRLNELRLDSHPTLFVGQCVPFYFCPRSVMLYLIHRRNAELTYQGGQTQIVHLESDLYETVAWANANNRRWAFTLSNAGSYYFEDRADLANLNEIDWDAVQARIWNQCKEAKQSEFLFEESFPWGLVRRIGVSNNIVYGQVLNALQQQEHKPTVEVKTDWYYN
>WP_102773986.1	MNAVLVPPQPKIYHIAHVDRLPSIVAAGGLLSDALVQAQALGGTMVGMNHIKQRRLTELQLASHPGLFVGACVPFYFCPRSVMLYLIHRRNAELTYQGGQTPIIHLQADLGAVVAWANAQPARWAFTLSNAGSYFFEDRNDLARLGEINWTAVQASNWGGGLKEGKQAEFLLEQRFPWHLVERIGVQSANVYRQVVNALPAHGHRPTVEVLPNWYY
>WP_208598436.1	MVFTSKPRGMTVDKNMPIPGDIKIYHIVHIDRLPSIILDGCLWCDAEIIRRSAPGTRIGMMNIKKRRLEELKLTSRPQLYVGQCVPFYFCPRSVMLYIIHQADHPALSYRDGQAPIVHLEADLLQTVAWAKEGGRSWAFTLSNAGAHYFEDRCDLSHLDEIDWAAVQARDWRQCKEGKQAEFLIERQFPWELVNRIGVISRPVRDQTLRILQTADYKPRVDVKPEWYY
>TXH35003.1	MNAVPVPPQPKIYHIAHVDRLPSIVAAGGLLSDALVQAQALGGTVVGMNHIKQRRLTELQLTSHPGLFVGACVPFYFCPRSVMLYLIHRRNAELTYQGGQALIIHLQADLGAVVAWANAQPARWAFTLSNAGSYFFEDRNDLARLGEINWTAVRASNWSGGLKEGKQAEFLLEQHLPWHLIERIGVQSATVYRQVVNALPAHGHRPSVEVRPDWYY
>MBF0423346.1	MTAPPTQPKIYHITHMDNLPAILAGGGLVSDAEMIRCGGSAATIGMSSIKKRRVEELVLDCYPGTRVGDFVPFYFCPRSIMLYLIYMGNHPELAYRGGQGPILHLEADLHQTIAWANAHGHRWAFSLSNAGAYYAPFRSKVEELDQINWEAVAATDFRPAHIKEGKQAEFLVHGHFPWHLVSRIGVLSRAMQEKAWAALNAATHKPPVETRPEWYY
>WP_122239068.1	MNDVPPQPKIYHIAHVDRLPSIVATGGLLSDAMVQAQALGGTMIGMNPIKQRRLTELQLASHPGLFVGACVPFYFCPRSVMLYLIHRRNAELAYQGGQASIIHLQADLGATVAWANAQRVRWAFTLSNAGSYFFEDRNDLARLGEINWVAVQANNWSGGLKEGKQAEFLLEQHFPWHLIERIGVHSATIYRQVVNVLPAHGHRPPVEVRPDWYY
>WP_056314616.1	MPVPARPKIYHICHVDRLASIVAGGLLSDAEVQRQAPPGTVIGMNNIKQRRLTELTLDSHPGLYVGQCAPFYFCPRSVMLFLIHKRNPELTYKGGQEPIVHLEADLYDAVAWAQANGRRWAFTLSNAGSYYFEDRADLAQLDQIDWTAVATTQWPAVKERKQSEFLVEQSFPWHLIERIGVYSGAINAQVAHALPVGGHRPPVAVLPAWYY
>MCF6219072.1	MTPACPKIYHIVHVDRLPSIIQNSELWCDAEMVRHSGLGTTIGMSAIKSRRLNELTLTSHPGLYVGACVPFYFCPRSIMLYLIYQANHPELSYRGGQGPIVHMELDLHAAVEWAETNSRRWAFTLSNAGSRFFEDRCDLAQLSEIDWAAVQARNWQACKDGKQAEFLAEGSFPWELVERVGVLNQTTYTQAAHALAAGNHKPQLEIQTAWYY
>KFX64043.1	MTVPARPKIYHIVHMDRLPSIIASNGLLCDAVVVAHAAPGTTIGMSSIKKRRLESLTLASHVDLYVGQCVPFYFCTRSIMLFLIHCANHPELNYRGGQGPIVHLEADLYDTVAWAQQQGKRWAFTLSNAGAYYFEDRANLAQLHEIDWAAVQTNRWSGNGIDPAIKEGKQAEFLVENDFPWQLVERIGVQSRTIYQQVMNNLPANGHRPPVEVKPDWYY
>WP_064297640.1	MPVPANPKIYHIVHVDRLPSIMQTGGLLSDAHIVKNGAAGTTIGMGSIKKRRLESNTLDSHPGLYVGQCVPFYFCPRSVMLYLLYRGNHAELTYRGGQAPIVHLEADLKAAVHWAQQHGKRWAFTLSNAGSYFFDDYADLGKLDEIDWDAVQSLQWAGAQREGKQAEFLIEDVFPWGLVERIGTHSQQVYGQVENLLPRDGSYRPRLEIKPDWYY
>WP_039006159.1	MNAVPPQPKIYHVAHVDRLPSIVATGGLLSDAMVQAQALGGTMIGMNHIKQRRLTELQLANHPGLFVGACVPFYFCPRSVMLYLIHRRNAELAYQGGQASIIHLQADLGAVVAWANAQPARWAFTLSNAGSYFFEDRNDLAHLGEINWAAVQANNWSGSLKEGKQAEFLLEKHFPWHLIERIGVQSATVYRQVVNALPAHGHRPPVEVRPDWYY
>WP_006813742.1	MSIPKEPKIYHIVHVDRLSSIFASNGLLCDAEVIFQNLSGTNIGISNIKKRRLTELQLSSHSNLYVGQCVPFYFCPRSIMLYVIHRGTNTNLTYQGGQNSIIHLQADLYASVQWAKKHKNRWAFTLSNAGSYFFEDRCDLSQLNQLVWQDIQATQWQNCKENKQAEFLMERYFPWHLVEQIVVHSQDIQQKVIQLLRMEEHRPPVTIKSDWYY
>RRD41246.1	MNDVPPQPKIYHIAHVDRLPSIVATGGLLSDAMVQAQALGGTMIGMNPIKQRRLTELQLASHPGLFVGACVPFYFCPRSVMLYLIHRRNAELAYQGGQASIIHLQADLGATVAWANAQRVRWAFTLSNAGSYFFEDRNDLARLGEINWVAVQANNWSGGLKEGKQAEFLLEQHFPWNLIERIGVQSATIYRQIVNALPAHGHRPPVEVRPDWYY
>WP_153229100.1	MNAVLVPPQPKIYHIAHVDRLPSIVAAGGLLSDTLVQAQALGGTMVGMNHIKQRRLTELQLASHPGLFVGACVPFYFCPRSVMLYLIHRRNAELTYQGGQTPIIHLQADLGAVVAWANAQPARWAFTLSNAGSYFFEDRNDLARLGEINWTAVQASNWGGGLKEGKQAEFLLEQRFPWHLVERIGVQSANVYRQVVNALPAHGHRPTVEVLPNWYY
>WP_153749480.1	MPVPNQPKIYHIVHVDRLPSVIAEGSLLCDAEIVRRAAANPAHGMGTTIGMSSIKHRRLSELTLTSHPGLYVGQCVPFYFCPRSIMLYLIHCANHAELAYRGGQGPIVHLEADLQATVDWANGSARRWAFTLSNAGAYYFEDRADLAQLGEINWDAVQTNRWAGNGISRSVKEGKQAEFLLEQSFPWELVTRIGVRSQQVYGHVRTALQASGHKPHVEIKTDWYY
>MBF0399698.1	MSAPPAQPKIYHITHVDNLPAILAGGGLVSDAEMIRRGGPTAAIGMSSIKKRRVEELTVDCHPGTRVGDFVPFYFCPRSIMLYLIYMGNHPELAYRGGQGPILHLEADLYQTIAWANANGHSWAFSLSNAGAYYAPFRSKVEELDQINWESVAATDFRPAHIKEGKQAEFLLHGRFPWHLVARIGVPSRAIQEQVWAALNAATHKPPVKTRPEWYY
>OGA80231.1	MNAAPIPQQPKIYHIAHVDRLPSIVAAGGLLSDALVQAQALGGTMVGMNHIKQRRLTELQLTSHPGLFVGACVPFYFCPRSVMLYLIHRRNAELAYQGGQEPIIHLQADLGAVVAWANAQPARWAFTLSNAGSYFFEDRSDLAHLGEINWAAVQANNWSGGLKEGKQAEFLLEHQLPWHLVERIGVRSRALYGQVVNALPAQGHRPQVDVRPDWYY
>WP_074855667.1	MAVPAQPKIYHICHVDRLPSIIASAGLLSDAVLLNQALPGTVIGMNHIKQRRLQLELDSHPGLHVGECVPFYFCPRSVMLFLISRGHQDLAYNGGQGPIVHLQADLHATVQWANAQARRWAFTLSNAGSNYFEDRADLAQLNEIDWDAVAARIWHPCKEPKQAEFLLEQSFPWHLVERIGVQSRQIYTQVANALPAQGHRPTVELRPEWYY
>GIX15378.1	MPPPAAPKIYHIVHVDRLPSIIAEGGLLCDAEIVQRQAAGQAMGTTIGMGSIKEARLNQRMLRSHPGLFVGQCVPFYFCFRSVMLYVIYMANHPGLDYRGGQRPIVHLEADLHDTVAWAEANKRRWAFTSSNAGSAYFNDYADLARLDRIDWDAVNARNWQSCREAKSAEFLVEQSFPWELVSRIGVSSQQVYGQVRAALQAAAHKPHVEIRPDWYY
>MCS6813745.1	MASVPPSPKIYHITHIDNLPSIAASMGLVSDANRIASGLSCSLVGMSTIKQRRLDEIEVSCHSGTTVGQYVPFYFCPRSIMLYILHMGNHPDVSYKGGQQPIVHLQADFHTVINWANSNNVRWAFSNGNAGSRLTTFYNHPSKLSEIDWAAVASTDFRDAKVKEGKQAEFLMFDVFPWTLIEKIGTINSTMATKVQTALANVGHQPVVVIEPSWYF
>HFD87779.1	MTVPTQPKSYHIVHVDRLPSIIQSDGLWCDAEIVRQAPPGTTIGMGKIKERRLQKSLNSFPDLHVGDCVPFYFCPRSVMLYMFWRNNHPEITYSGGQKPILHLVADLHNVIEWAEKNGRRWVFTDSNAGSFYFNDYADMSQLDQIDWGAVGARSWSGCREQKQAEFLVEDSFPWGLVERIGVQHRTTYTQVAHALTASAHKPQLEIKTDWYY
>WP_181102180.1	MGVPAQPKIYHICHVDRLPSIIASAGLLSDAVLLNQALPGTTIGMNHIKQRRLQLELDSHPGLHVGECVPFYFCPRSVMLFLISRGHQDLAYNGGQGPIVHLEADLHATVQWANVQARRWAFTLSNAGSKYFEDRADLAQLNEIDWDAVAARIWHQCKDPKQAEFLLEQSFPWHLVERIGVQSRQIYTQVANALPAQGHRPTVELRPEWYY
>MBE0492609.1	MQPQYPKIYHIVHIDKLQSIINSGGLLSDSEVIARGLGGTTIGMNSIKQRRLTELTLQTHPNLYVGECVPFYFCPRSVMLYMMHKGNSPDITYQGGQENIIHLEADLHAVVNWANTNAKRWVFTSSNAGSRYFEDYNNLSDLRQLDWNVIMSNQWSHARDKKQAEFLCEKNFDWSLVEKIGVNSLQVYQQVQAILNSASHKPIVEIKQGWYY
>WP_255977241.1	MAIPAQPKIYHICHVDRLPSIIASAGLLSDAVLLNQALPGTTIGMNHIKQRRLQLELDSHPGLHVGECVPFYFCPRSVMLFLISRGHQDLAYNGGQGPIVHLEADLHATVQWANAQARRWAFTLSNAGSKYFEDRADLAQLNEINWDAVAARIWHQCKDPKQAEFLLEQSFPWHLVERIGVQSRQIYTQVANALPAQGHRPGVELRPEWYY
>MBT4947571.1	MSNTIPANPKIFHIVHVDRLASIVSQGCLWSDAAVQGTPLPGTTIGMSTIKARRLTKTLNSYPDLHVGDCVPFYFCPRSVMLYMFHMNNHPEITYRGGQTPIVHLQADLYQTVKWANQNGKRWVFTNSNAGSFYFDDFNNLSQLNQVNWSSVDATNWKDCREQKQAEFLIEEQFPWSLVEAVGVYSQTQFQQVSAALNSTTHRPPVSIQRNWYY
>MCQ1549106.1	MPMPAQPKIYHICHVDRLPSILSCKGLFSDAKVLEHALPGTVVGMSNIKQRRLNELRLDSHPTLLVGQCVPFYFCPRSVMLFLIHRRNAELTYQGGQSQIVHLEADLHETVAWANANNRRWAFTLSNAGSYYFEDRADLGKLQEIDWDAVQARMWNQCREAKQSEFLLEDSFPWGLVRRIGVGNNIVYGQVLNALQQQEHKPTVEVKTDWYY
>WP_126436271.1	MSIPKEPKIYHIVHVDRLSSIFASNGLLCDAEVIFQNLSGTNIGISNIKKRRLTELQLSSHSNLYVGQCVPFYFCPRSIMLYVIHRGTNTNLTYQGGQNSIIHLQADLYVSVQWAKKHKNRWAFTLSNAGSYFFEDRCDLSQLNQLVWQDIQATQWQNCKENKQAEFLMERYFPWHLVEQIVVHSQDIQQKVIQLLRMEEHRPPVTIKSDWYY
>WP_265693856.1	MSIPKEPKIYHIVHVDRLSSIFASNGLLCDAEVIFQNLSGTNIGISNIKKRRLTELQLSSHSNLYVGQCVPFYFCPRSIMLYVIHRGTNTNLTYQGGQNSIIHLQADLYDSVQWAKKHKNRWAFTLSNAGSYFFEDRCDLSQLNQLVWQDIQATQWQNCKENKQAEFLMERYFPWHLVEQIVVHSQDIQQKVIQLLRMEEHRPPVTIKSDWYY
>WP_122248276.1	MNDVPPQPKIYHIAHVDRLPSIVATGGLLSDAMVQAQALGGTMIGMNPIKQRRLTELQLASHPGLFVGACVPFYFCPRSVMLYLIHRRNAELAYQGGQASIIHLQADLGATVAWANAQRVRWAFTLSNAGSYFFEDRNDLARLGEINWVAVQANNWSGSLKEGKQAEFLLEQRFPWHSIERIGVQSATIYRQVVNALPAHGHRPPVEVRPDWYY
>MBO3712984.1	MPMPAQPKIYHICHVDRLPSILSCKGLFSDAKVLEHALPGTVVGMSNIKQRRLNELRLDSHPTLLVGQCVPFYFCPRSVMLFLIHRRNAELTYQGGQSQILHLEADLHETVAWANANNRRWAFTLSNAGSYYFEDRADLGKLQEIDWDAVQARMWNQCREAKQSEFLLEDSFPWGLVRRIGVGNNIVYGQVLNALQQQEHKPTVEVKTDWYY
>WP_274374984.1	MVPPEWPKIYHIVHVDRLPSILQDGCLWCDAEIARGNRQGTTIGLSKIKQRRLDELTLSSHPDLHVGGCVPFYFCPRSVMLYMIHRGNHPELSYHGGQHEILHLEADLRASVAWAKNNDRRWAFTLSNAGSRYFEDYSDLSRLSEIDWDAVGAEFWSSCKEKKQAEFLMESSFPWPLIERVGVLSSAVYQRVLRNLSGYQPSPRVEIKSDWYY
>WP_034013308.1	MAVPAQPKIYHICHVDRLPSIIASAGLLSDAVLLNQALPGTVIGMNHIKQRRLQLELDSHPGLHVGECVPFYFCPRSVMLYLIFRQHQDLTYKGGQGPIVHLEADLHATVQWANVQARRWAFTLSNAGSNYFEDRADLAQLNEINWDAVAARIWHQCKEPKQAEFLLEQSFPWHLVERIGVQSRQIYTQVANALPAQGHRPTVELRPEWYY
>WP_160495204.1	MAVPAQPKIYHICHVDRLPSIIASAGLLSDAVLLNQALPGTTIGMNHIKQRRLQLGLDSHPGLHVGECVPFYFCPRSVMLFLISRQHQDLAYKGGQGPIVHLEADLHATVQWANAQARRWAFTLSNAGSYYFEDRADVARLHEINWDAVAARIWSSCKEQKQAEFLLEQSFPWHLIERIGVQSRQIYTQVANVLPAQGHRPTVELRPEWYY
>MCL6506482.1	MNTPPSNPKIYHITHVDNLANVVTSGGLLSDARVRQQGGPSQVIGMSSIKQRRLKELDVPCHPGTKVGEYVPFFFCPRPVMLYVIHCANHPELAYRGGQDPIIHLEADLHRVVHWAKGNGVRWAFSLSNAGARYAEFRSDLANLDEVDWDAIHARSFGDPDVKERKQAEFLVHGFFPFDLVERIGVRTEATKQRVLRVLSSSTHRPMVEICPDWYF
>WP_125873352.1	MAVPAQPKIYHICHVDRLPSIIASAGLLSDAVLLNQALPGTVIGMNHIKQRRLQLELDSHPGLHVGECVPFYFCPRSVMLFLISRGHQDLAYNGGQGPIVHLQADLHATVQWANVQARRWAFTLSNAGSNYFEDRADLAQLNEIDWDAVAARIWHPCKEPKQAEFLLEQSFPWHLVERIGVQSRQIYTQVANALPAQGHRPTVELRPEWYY
>MBL0168454.1	MAVPAQPKLYHITHVDNLPAIVAAGCLRSDAAMIDQGGPASTIGMGSIKQRRLGLPVKCHPGDSVGAYVPFYFCPRSIMLYLIHCANHPDLAYRGGQGPIVHLEADLHETAAWAAANGKRWAFSLSNAGAYYTEFRDRLDQLNEVDWEAVAAPDFRDAPVKEGKQAEFLVQDFFPWQLVRRIGVIDALVYGKVVRALSGTPLRPAVEVHRDWYF
>TVQ20049.1	MTVPTQPKIYHIVHLDRLPSIIADGYLWCDAEVVRRTPTGTSIGMHDIKERRLNELILTSYPDLHVGDCVPFYFCPRSIMLYIIHCGNHPSLTYRGGQEPIVHLQADLHNCVAWAAQYAKRWAFTLSNAGSKYFEDRCNLAQLSEINWQAVQANRWSGSGISSSIKEGKQAEFLLEYCFPWALIERIGVHSEVIYKKVANVLPVGGHQPQIEIKTDWYY
>PIW09921.1	MAMPSHPKIYHICHVDRLASIVGSGGLLSDAALQQQALPGTVIGMNHIKQRRLQELTLTSHPGLHVGACVPFYFCPRSVMLYLIYVRSQELSFRGGQEQIVHLEADLRATVAWANAQGRRWAFTLSNAGAYYFEDRANLAQLGEIKWDAVQAASWRQCKEGKQAEFLLENSFPWHLIERIGVQSRLVYPQVTNILPAQGHRPAVEVLPDWYY
>MCM8883200.1	MTVPAQPKIYHIVHVDRLPSIIQSNGIWCDAEMMKYSGLGTTIGMSTIKARRLNELILDSHPGLHVGECVPFYFCPRSVMLYLVYRANDRELTYRGGQGPIVHMEFDLYSAVDWAEANSRRWAFTLSNAGACYFEDRSNLANLHEIDWDAVSANTWAGQGLLHSGSHGKQAEFLVEGSFPWELVERIGVQNQATYAQVAHALTAGAHKPQLEIKTEWYY
>PZV13892.1	MIVPTQPKIYHIVHLDRLPSIIADGYIWCDAEVVRRTPAGTTIGMNRIKQRRLNELTLTSYPDLSVGDCVPFYFCPRSIMLYLIYRGNDPNLTYRGGQEPIVHLQADLHNCVDWAERHNRRWAFTLSNAGAYYFEDRCDLAQLSEINWQAVWTNRWSGNDISSSIKEGKQAEFLLEYCFPWHLIERIGVHSEVIYKKVANVLPVGDHRPQVEIKTDWYY
>WP_147812202.1	MAVPAQPKIYHICHVDRLPSIIASAGLLSDAVLLNQALPGTDIGMNHIKQRRLQLELDSHPGLHVGECVPFYFCPRSVMLFLISRGHQDLAYNGGQGPIVHLEADLHATVQWANVQARRWAFTLSNAGSNYFEDRADLAQLNEINWDAVAARIWHRCKEPKQAEFLLEQSFPWHLVERIGVQSRQIYTQVANALPAQGHRPAVELRPEWYY
>HFE38898.1	MANVVPANPKIYHIVHMDRLASIIADGHLWCDAEIERRKPPGTSIGMNNIKHRRLYELMLDSHPGLHVGDCVPFYFCPRSVMLFLIHKRNHELDYKGGQQPIIHLESDLYSVVNWANANGLRWAFTLSNAGSCFFEDRSNLARLNEVEWSAVGATSWQGQKEGKQAEFLLENNFPWHLIERIGVINANVYAQVMHALSGAAHIPVVEVKRDWYY
>QLH50191.1	MPMPAQPKIYHICHVDRLSSILTCNGLFSDAKVLEHALPGTVVGMSNIKQRRLAELRLDSHPTLFVGQCVPFYFCPRSVMLYLIHRRNAELEYQGGQAQIVHLEADLHETVAWANAKNRRWAFSLSNAGSYYFEDRADLEKLHEIDWDAVQSTDWRQCKEAKQSEFLLEESFPWGLVRRVGVSNNIVYGQVLNTLQQQEHKPTVEVKTDWYY
>MBN9355828.1	MNAVPPQPKIYHIAHVDRLPSIVATGGLLSDAMVQAQALGGTMIGMNHIKQRRLTELQLASHPGLFVGACVPFYFCPRSVMLYLIHRRNAELAYQGGQASIIHLQADLSAVVAWANAQPARWAFTLSNAGSYFFEDRNDLARLGEINWEAVQANNWSGGLKEGKQAEFLVEQRFPWHLVERIGVHSAAVYGHVVNALPAHGHRTPVEVRPDWYY
>MBL8298149.1	MNAASVPPHPKIYHIVHVDRLPSIVAAGGLLPDALVLARALGGTMVGMNHIKQRRLTELQLASHPGLFVGACVPFYFCPRSVMLYLIHRRNAELTYQGGQAPIIHLQADLDAVVAWADAQPARWAFTLSNAGSYFFEDRNDLARLGEINWTAVQALTWGGGLKDGKQAEFLLEQHLPWHLIERIGVHSATVYRHAVNALPAHGHRPPVEVRPDWYY
>WP_045449907.1	MPIPDQPKIYHIVHVDNLASICGDGCLWSDSVMVQRQGGTVIGMGSIKQRRLALPVSCHPQTFVGEYVPFYFCPRSIMLFVIHCANHPELAYRGGQQPIIHLQADLSQVVQWAEANGRRWAFSLSNAGAVYTQFRSELAQLDEINWDAVAARDFRPADVKEAKQAEFLVQQSFPWHLVERIGVHSQGIAQRVYAAMNGAGHRPSVEIRREWYY
>WP_116221622.1	MPIPERPKIYHIVHHDRIPSILLDGFLWSDAQMNQRQGTGTTIGMSNIKARRLNELRLSCHPDLYVGQCTPFYFCPRSVMLYLIFRRNDELSYKGGQEPIVHLEADLEAAVAWANAHNKRWAFTLSNAGAYYFEDRSDIAALGEINWDAVQARQWSGNGVSRSVKEGKQAEFLVEEAFPWHLVERIGVHSQGIAQRVYAAMNGAGHRPSVEIRREWYY
>MYG40335.1	MPIPNEPKIYHIVHIDRLASIVADDCLWCDAKMSMKQPRGTTIGMNSIKERRLTNALNSHPDVCVGDCVPFYFCPRSVMLYVISQANHLELKYRGGQDPIVHLEADLQRTVAWAEQNKRRWAFTTSNAGSRFFDDYADLADLGKVDWNAVHARDWQNCKDGKQAEFLLEDLFPWEMVSRIGVNSKEIYAKVLGALHGTHHRPTVEVLPDWYY
>WP_126570791.1	MAVPAQPKIYHICHVDRLPSIIASAGMLSDAVLLNQALPGTVIGMNHIKQRRLQLELASHPTLHVGECVPFYFCPRSVMLYLIYRQHQDLTYKGGQGPIVHLEADLHAAVQWANIHARRWAFTLSNAGAYYFEDRADLTQLNDVDWNAVQSRQWSQCKEGKQAEFLLENAFPWHLIERIGVQSRQIYTQVANVLPAQGHRPTVELRPEWYY
>WP_265644972.1	MNALLVPPQPKIYHIAHMDRLPSIVADGFLWCEAEIVRRAPPGTTIGMGGIKHRRLNELRLSSHTDLFVGDCVPFYFCPRSVMLYLIHRDNHPEMTYHGGQGPIVHLEADLRAVIAWANGQAVRWAFTLSNAGSRLFEDRNDLARLNEINWTAVQARNWQEYKEGKQAEFLLEQCFPWRLIERIGIHSAAVYGRVVNALPAHGHRPMVEVRPDWYY
>WP_186922120.1	MSANNVPLQPKIYHIAHVDRLPSIVATGGLLSDAMVQAQALGGTMIGMNHIKRRRLTELQLASHPGLFVGACVPFYFCPRSVMLYLIHRRNEELAYQGGQASIIHLQADLGAVVAWANAQPSRWAFTLSNAGSYFFEDRNDLTHLGEINWTAVQANNWSGALKEGKQAEFLLEQHFPWHLIERIGVQSATVYRQVVNALPTHGHRPLVDVRPEWYY
>NCA87713.1	MAPPANPKLYHIVHMDRLPSILADDSLWCDAEVARHAPEGTTIGMGTIKQRRLQLTLRSRPGLHVGECVPFYFCPRSVMLYLIHQGNHPELDYRGGQDPILHLEADLWRVLAWARQQGRRWAFTLSNAGSRYFEDRADLAQLPEIDWDAVQARDWRLRKEGKQAEFLIEHSLSWALVDRIGVCSRDIQRRVAAMLPPAGHRPRVEVRPDWYY
>NLX27176.1	MSTPPSNPKIYHIVHVDRLPSILSDGHLFCDATMSGRTSTGTIIGMPKIKERRLNNPLASNLGLFVGDCVPFYFCPRSVMLYLIHRGNSTEISYRGGQAPIIHLEADLRKTVAWAEQNNLRWAFTLSNAGARYFEDLCDLANLSKVDWQAVRATDWWSCRDGKQAEFLVEARFPWHLIERIGVYSLERRVEVSNKLVSATHKPLVEVKTDWYY
>WP_155323367.1	MAVPLQPKIYHIVHVDRLPSIIADGCLWCDAEIIRRLPLGTTVGMNHIKQRRLQLSLTSHPHLHVGDCVPFYFCPRSIMLYLIYQGNHPDLTYTGGQGPIIHLEADLHRSVAWAQQYQRSWAFTLSNAGAYYFEDRCDLARLDEIDWNAVQSNQWGGRVVSPSVKEGKQAEFLLEFSFPWELIDRIGVCSRATYHAAVNALGKSGHNPRIEIKTDWYY
>TWD51220.1	MPVPAQPKIYHIVHVDRLASIIADGFLWSDAAMVQRQGVGTTIGMSNIKARRLNELSLSCHPGLHVGHCTPFYFCSRSVMLYLIYRRNEELAYKGGQEPIVHLEADLYATIAWAQQNNRRWAFTLSNAGAYYFEDLADVTRLGEVNWDAVQARQWAGAAKEGKQAEFLIEQSFPWHLVERIGVFSQGYVQHVSQAMQGAAHRPRIEIKREWYY
>QGW20004.1	MAVPAQPKIYHICHVDRLPSIIASAGLLSDAVLLNQALPGTTIGMNHIKQRRLQLELDSHPGLHVGECVPFYFCPRSVMLFLISRGHQDLAYNGGQGPIVHLQADLHATIQWANVQARRWAFTLSNAGSNYFEDRADLAQLNEINWDAVAARIWHQCKEPKQAEFLLEQSFPWHLVERIGVQSRQIYTQVANTLPAQGHRPAVELRPEWYY
>WP_233744308.1	MTVPAQPKIYHIVHVDRLQSIITDEHLWCDAEVVQRASAGTAIGMGHIKQRRLQELTLTSHPGLHVGDCVPFYFCPRSIMLYLIYRRNPELAYSGGQEAIVHLQADLYTCVNWAEQHRRRWAFTLSNAGAYYFEDRCDLAQLHEIDWSAVQSNRWSGSGVEPSVKEGKQAEFLIEHSFPWHLVERIGVYSQTEYQKVVKLLPPNGHRPPVEIKTDWYY
>MCH7823713.1	MPIPAEPRIYHIVHEDRLRSILEAGQLWCDAETARRAPPGTTIGMAQIKQRRLTHVTLTSHPGLHVGDCVPFYFSPRSIMLYLIYKANHSELAYRGGQEPIVHLEADLQHVVAWAGQNNQRWAFTLSNAGSYYFEDRCDLAQLGEIDWDAVQASDWQRCQEPKQVEFLIEDRFPWELVSRIGVQSRRVHGLVSTAIQAAAQRPPVEIIPDWYY
>WP_155309396.1	MAVPLQPKIYHIVHVDRLPSIIADGCLWCDAEIIRRLPPGTTVGMNHIKQRRLQLSLTSHPHLHVGDCVPFYFCPRSIMLYLIYQGNHPDLTYTGGQGPIIHLEADLRRSVAWAQQYQRSWAFTLSNAGAYYFEDRCDLARLDEIDWNAVQSNQWGGRVVSPSAKEGKQAEFLLELSFPWELIDRIGVCSRATYHAAVNALGKSGHNPRIEIKTDWYY
>MCI5123210.1	MTVPVQPKVYHIVHVNRLQSIIADGCLWCDAELARRTSSGTVIGMNKIKSRRLHDLTLTSYPQLQVGDCVPFYFCPRSVMLYMIYRGNDSELTYRGGQGPIIHFEADLRASVTWAQKLQKKWAFTLSNAGSYFFEDRCRLEQLNEINWDAVQADRWSGNGVESSVKEGKQAEFLMEYSFPWQLVERIGVYSRPVYQQTVNVLPNKGHRPRIELRPEWYY
>OYD25727.1	MMVPQQPKIYHIVHVDRLPSIITDQHLWCDAEIVRRASQGTTIGMNSIKQRRLHQLTLTSHPRLHVGDCVPFYFCPRSIMLYLIYQRNHPELSYRSGQGPIIHLEADLHASVNWANQNRVCWAFTLSNAGATYFEDRASLAQLNEINWDAVQSNRWSGNGVAATVKEGKQAEFLMEQRFPWHLVERIGVQSHAVHQQVMSALTASGHMPSVEVKPEWYY
>WP_117410876.1	MAAPVQPKIYHIVHVDNLPSIVADGGLSSDAVMMQREGGAVIGMQSIKQRRLGLPVSCHMGTCVGEYVPFYFCSRSIMLFVIHCSNHPELAYRGGQQPIVHLEADLHQVVQWAEENKQRWAFSLSNAGAVYTQFRADLDQLNEIDWDAVAARDFRSADIKEGKQAEFLVQHVFPWHLVERIGVYSNGIAQRVSNALSTAAHRPTIEIKREWYY
>MBX3141411.1	MNAVPVPLRPKVYHIVHVDRLASIVSDGCLWCDAEVVRRGSAGTTIGMNGIKQRRLTSELSSHPGLHVGDCVPFYFCPRSVMLYLLHKGNHQELTYHLGQGPILHLEVDLHAAVAWAEERSARWAFTLSNAGSSYFEDRSDLAQLREIDWAAVLAHDWRAHKEGKQAEFLLEHHLPWHLIERIGVHSGSVYRQVVKVLPVEGPRPTVEVRPEWYY
>WP_181126057.1	MAVPARPKIYHICHVDRLPSIMASAGLLSDAVLLNQALPGTVIGMNHIKQRRLQLELDSHPGLHVGECVPFYFCPRSVMLFLISRGHQDLAYNGGQGPIVHLEADLHATVQWANAQARRWAFTLSNAGSYYFEDRADLAQLHEINWDAVAARIWHQCKEPKQAEFLLEQSFPWHLVERIGVQSRQIYTQVANALPAQGHRPTVELRPEWYY
>WP_102634014.1	MVVPANPKIYHIVHVDRLPSIIAGGALWCDGRVIRQGAEGTTIGMSDIKRRRLEELTLENSHPELFVGECVPFYFCPRSVMLFLIHMRNHELAYKGGQGPIVHLEADLYEAVEWAEEHDKRWAFTLSNAGSYYFEDRCSLDDLEEINWDAVRALDWRGGLKEGKQAEFLVENHFPWRLVRRIGVHSERVYRQVLNLLPDDGHRPTVEIKNDWYY
>WP_090430544.1	MAVPAQPKIYHICHVDRLPSIIASACLLSDAVLLNQALPGTTIGMNHIKQRRLQLELDSHPGLHVGECVPFYFCPRSVMLFLISRGHQDLAYNGGQGPIVHLEADLHATVQWANAQARRWAFTLSNAGSYYFEDRADLAQLNEINWDAVAARIWHQCKEPKQAEFLLEQSFPWHLVERIGVQSRQIYTQVANALPAQGHRPMVELRPEWYY
>MBN8872631.1	MPVPAHPKIYHIVHVDRLASIVADKRIWCDAKVIERAAAGTTIGMGDIKRRRLTELRLESHPELFVGQFTPFYFCPRSVMLYLIYRANHPNLTYKGGQGPIVHLEADLHAAVDWAEKNGRKWAFTLSNAGARYFEDRCSLQNLREINWDAVAANWWQGAFEEGKQAEFLIERSFPWSLVERIGIHSQGIAPKVAAAMQGAAHRPKVEIRREWYY
>MBK6846781.1	MATPARPRLYHIVHVDRLASIAADGCLWCDAETARRMPPGTAIGMSDIKQRRREELALVSHPGVRPGDCVPFYFCPRSVMLYVIHLRNHPKLAYRGGQGLIVHLEADLHAAVDWAEQNDRRWAFTLSNAGSYHFEDRCALAALNLIDWDAVQATEWQRCAEGKQAEFLLERSFPWHLVECLGVHSPEAYRHALDALAASDHRPPVAIRPDWYY
>WP_165065534.1	MPVPAQPKIYHIVHVDRLPHIIAAGYLYSDAYMHAQHGMGTTIGISVIKERRLTLPLKSHPGLHVGDCVPFYFCPRSVMLYLFSQNNHHGLTYRGGQGPIVHLEADLYATIAWATKQRKRWAFTLSNAGAYYFEDYCATDDLNAIDWKAVAARDWQGHKEAKQAEFLLEQHFPWTLVERIGVQSEAVQQQVNIALRQTDHKPPVVVLPDWYY
>MBM4254964.1	MVVPAQPKIYHIVHVDRLPSIIAAGCLWCDAEIIQRAPLGTTIGMSDIKQRRLKELTLTSHQGLHVGDCVPFYFCPRSVMLYLIHQANHPKLDYRGGQGPIVHLEADLRASVAWAPRNNQRWAFTLSNAGAYYFEDRCDLAHLYEINCEAVQTNRWSGNGIASSTKEGKQAEFLMEHNFPLALVERIGVASLGVHQQVTGALRENNYRPLVEIKPEWYYP
>MCB1455500.1	MPVPAQPKIYHIVHVDRLASIIADGFLWSDAEMVQRQGAGTTIGMSKIKARRLNELILSCHPGLRVGYCTPFYFCSRSVMLYLIYRRNEELAYKGGQEPIVHLEADLHATIAWAQQNNRRWAFTLSNAGAYYFEDRSDIARLGDINWDAVQARQWAGAAKEGKQAEFLIEQAFPWHLVERIGVFSQGYVQPVSQSMQGAAHRPGIEIRREWYY
>PKL09717.1	MAVPANPKVYHIAHLDRLPSILADGCLWSDAERYKRELDGTSIGIDKIKKRRLEELTLSSHPGLHVGDCVPFYFCPRSVMLYVIYKGNHPDLRYTGGQRQVVHLEVDFNRTVAWARTKGQKWAFTDANAGAYFFNDWADPERLDRLDWTAIHATDWHACKDGKQAEFLLERMLPWEFIERIGVIDGASKELVEANLVRAAHKPTVQIRKEWYY
>WP_039580663.1	MAVPAQPKIYHICHVDRLPSIIASAGLLSDAVLLNQALSGTVIGMNHIKQRRLQLELDSHPGLHVGECVPFYFCPRSVMLYLIRQQHQDLAYKGGQGPIVHLEADLHATVNWANVQTRRWAFTLSNAGSYYFEDRADLARLHEIRWDAVAARSWSNCKEAKQSEFLLEQSFPWHLIERIGVQSRQIYTQVANVLPTQGHRPTVELRPEWYY
>WP_163076929.1	MPVPAQPKIYHIVHVDRLASIIADRFLWSDAEMVQRQGVGTTIGMSNIKARRLNELSLSCHPGLRVGHCAPFYFCSRSVMLYLIYRRNEELTYKGGQEPIIHLEADLHASIAWAKQNNRRWAFTLSNAGAYYFEDRSDIAQLGDINWDAVQTRQWSGNGISRSVKEGKQAEFLIEQAFPWHLVERIGVYSQGYVQPVSQAMQGAAHRPGIEIRRDWYY
>TXI35528.1	MAVPAQPKIYHICHVDRLQPIIASAGLLSDAVLLNQALPGTVIGMNHIKQRRLQLELDSHPGLHVGECVPFYFCPRSVMLFLISRGHQDLAYNGGQGPIVHLEADLHATVQWANAQARRWAFTLSNAGSKYFEDRADLAQLKEIDWDAVAARIWHQCKDSKQAEFLLEQSFPWHLVERIGVQSRQIYTQVANALPAQGHRPTVELRPEWYY
>WP_144864387.1	MPIPDQPKIYHIVHVDNLASICGDGCLWSDSVMVQRQGGTVIGMGSIKQRRLALPVSCHPQTFVGEYVPFYFCPRSIMLFVIHCANHPELAYRGGQQPIIHLQADLSQVVQWAEASGRRWAFSLSNAGAVYTQFRCELAQLDEINWDAVAAGDFRPADVKEAKQAEFLVQQSFPWHLVERIGVHSQGIAQRVYAAMNGASHRPSVEIRREWYY
>WP_186045250.1	MAVPANPKIYHIVHVDRLTSIIANKALWCDGRVIRQAAEGTTIGMAGIKKRRLEELTLDSHDGLKVGECVPFYFCPRSVMLFLIHKRNEELAYKGGQGPIVHLEADLREAVAWAEEKGKRWAFTLSNAGSYYFEDRCSLDQLHEIDWDAVRTDQWKGKYLMEHKQAEFLVENRFPWGLIRRIGVHSDRIYRQVLNLLPEDGHRPTVEVKSGWYY
>MBI1779689.1	MPVPAQPKIYHIVHVDRLASIIADGFLWSDAMMVQRPGVGTTIGMNNIKARRLNELRLSCHPDLRVGHCTPFYFCSRSVMLYLIYRRNEELTYRGGQEPIVHLEADLHATISWAQQNNLRWAFTLSNAGAYYFEDRSDVANLGDVNWDAVQARQWSGNGVSRSVKEGKQAEFLIERSFPWHLVERIGVHSQGIVPLVSNAMQGAAHRPRIEIRREWYY
>MBN9024428.1	MPVPAHPKIYHIVHVDRLASIVADKRIWCDAKVIERAAAGTTIGMGDIKRRRLTELRLESHPELFVGQFTPFYFCPRSVMLYLIYRANHPNLTYKGGQGPIVHLEADLHAAVDWAEKNGRKWTFALSNAGARYFEDRCSLQNLREINWDAVAANWWQGAFEEGKQAEFLIERSFPWSLVERIGIHSQGIAPKVAAAMQGAAHRPKVEIRREWYY
>MBA3042860.1	MPAPAEPKIYHITHIDNLPGIIGAGGLRSDARMIADGAGVTAIGMASIKQRRLALPVRCHPGTSVGDYVPFYFCSRSVMLYLLYRANHPEVAYQGGQDPIVHLEADLNAVVAWANAQERRWAFSLSNAGGVYAEFRGDLANIEDISWDAVQARQWSGMQDRKQAEFLLFDQMPWSLVSRVGVRNMPMKLRVDAILRGQAQQPRVDLQPDWYY
>MBT8341025.1	MAVPVKPKIYHIVHVDRLTSIISDGCLWCDAEFLRRSPPGTTVGINHIKQRRLQLSLTSHPRLHVGDCVPFYFCPRSIMLYLIYQGNHPDLAYTSGQGPIIHLEADLHQSVAWAQQHQRAWAFTLSNAGAYYFEDRCDLARLDEIDWQAVQSNQWSGRGVPPSVKEGKQAEFLMELSFPWELIERIGVCSKATYHTAANALGKSRHRPPIEIKPDWYY
>OHC76261.1	MPTPPDQPKIYHIVHMDRLASIIGDGFLWSDAEMTRRTELGTSIGMLNIKQRRLTLPVDCHKDTYVGEYVPFYFCGRSVMLYLIYRGNHSELSYRDGQEPIIHMEADLHSVVAWLKGENKRWAFSLSNAGANYTQFRCDLACLGEVNWPAIAATDFRKADIKEGKQAEFLVYGSFSWQLVSRIGVHSQAVAQKVATVLRDVPHRPAVEIRPEWYY
>RLB90756.1	MTTPPQQPKIYHITHVDNLAEIIRHGNIYSDARRIAAGLDCNIIGMSTIKWRRLEEIEVTCHAGTKVGEYVPFYFCPRSIMLYILYMGNHPELTYRGGQRPIVHLQADFHATVEWANRHNVRWAFSDRNAGAYFADFFNNLDNLDKVNWEAVAATDFRDMQVKEGKQAEFLVYDAFPWTLVEKIGVVNAEIRARVQQILRNAGHRPPIAVEPSWYY
>MCA3175691.1	MNAMSPQPKLYHIAHVDRLPSIVATGGLLSDAMVQAQGLGGTMIGMNHIKQRRLTELQLASHPGLFVGACVPFYFCPRSVMLYLIHRRNAELAYQGGQASIIHLQADLGAVVAWANAQPARWAFTLSNAGSYFFEDRNDLARLGEINWAAVQATDWRGGLKEGKQAEFLLEQWFPWHLIERIGVHSATVYGQVVNALPAHGHRPMVEVLTDWYY
>WP_159968103.1	MAVPAQPKIYHICHVDRLPSIIASASLLSDAVLLNQALPGTVIGMNHIKQRRLQLELDSHPGLHVGECVPFYFCPRSVMLFLISRGHQDLAYNGGQGPIVHLEADLHATVQWANVQARRWAFTLSNAGSNYFEDRADLAQLNEINWDAVAARIWHQCKESKQAEFLLEQSFPWHLVERIGVQSRQIYTQVANALPAQGHRPAVELRPEWYY
>TIO24009.1	MPVPAQPKIYHIVHVDRLASIIADGFLWSDSEMVQRQGVGTTIGMSNIKARRLNELSLSCHPNLRVGHCTPFYFCSRSVMLYLIYRRNEELTYKGGQEPIIHLEADLHATIAWAQANQRRWAFTLSNAGAYYFEDRSDVARLGDINWDAVQARQWSGNGVSRSVKEGKQAEFLIEQGFPWYLVERIAVFSQGYVGAVSAAMQGAAHRPAIEIKRDWYY
>WP_162658907.1	MIPDPLKIYHIVHVDRLVSIIDDGYLWSDAEIIQRTPPGTTIGMSSIKQRRLSLPLSSYPDLCVGDCVPFYFCPRSIMLYLIHQANHPELAYRGGQGPILHLEADLRATVAWANAQTTRWAFTLSNAGAYYFEDRKDLARLSEIDWTAVQARDWRTHKEGKQAEFLLERCCPWELIERIGVQSPRVSQQANDILRHCRHRPTVEYRPDWYY
>MCB0176070.1	MAPAKPKIYHIVHIDRLSSIIADGCLWCDAAIARRTPAGTSIGMNKIKRRRLNELTLASYPDLYVGDCVPFYFCPRSIMLYLIYQANHEELTYRGGQGPIIHLQADLHASVAWAEQQGQRRWVFTLSNAGSRYFEDRCNLKQLHEINWAAVHTNRWGGTGIDLSIKEGKQAEFLMEYYFPWHLVEYIGVRSQSIYQQVIEALQATSHKPRTEIKREWYY
>RWD43435.1	MPVPAQPKIYHIVHVDRLASIIADGFLWSDSEMVQRQGVGTTIGMSNIKARRLNELSLSCHPNLRVGHCTPFYFCSRSVMLYLIYRRNEELTYKGGQEPIIHLEADLNATIAWAQANQRRWAFTLSNAGAYYFEDRSDVARLGDINWDAVQARQWSGNGVSRSVKEGKQAEFLIEQAFPWHLVEKIGVFSQGYVPAVSASMQGAAHRPTIEIKRDWYY
>RWH48029.1	MPVPAQPKIYHIVHVDRLASIIADGFLWSDSEMVQRQGAGTTIGMSNIKARRLNELSLSCHPNLRVGHCTPFYFCSRSVMLYLIYRRNEELTYKGGQEPIIHLEADLNATITWAQANQRRWAFTLSNAGAYYFEDRSDVARLGDINWDAVQARQWSGNGVSRSVKEGKQAEFLIEQAFPWYLVERIAVFSQGYVGAVSAAMQGAAHRPAIEIKRDWYY
>MBT4700138.1	MIVPDNPKIYHIFHVNNLPSILKANGLYSDSKMIENGTITTAIGMDKIKRRRLHELTLESHPGLYVGQCVPFYFCPRSVMLFIFDRANHPDVTYKGGQGPIIHLESDLRRTVEWADQNNIRWAYSLTNAGSRYFEDRCDLENLDEINWQTVNSNQWAGKGEQKQAEFLIENFFHWNLVDRIGVHSQGIATQVLRDLAHSGHKPRVEILRNWYY
>WP_174049496.1	MPIPANPKIYHIVHVDNLASIVADGRLWSDAVMVQRQGGTVIGMGSIKQRRLGLPVSCHQGTKVGEYVPFYFCSRSIMLFVIHCANHPELTYRGGQQPIVHLEADLQQVVQWAEANGQRWAFSLSNAGAVYTQFRTGLDRLVDIDWNAVAATDFRPADVKEGKQAEFLMEQAFPWHLVERIGVHSQAIVARVSEAMQGAAHRPTIEIKRSWYY
>WP_085659851.1	MSNTIPANPKIFHIVHVDRLASIVSQGCLYSDAAVQGTPLPGTTIGMSTIKARRLAKTLNSYPSLHVGDCVPFYFCPRSVMLYMFHMNNHPEITYHGGQTPIVHLQADLYQTVKWANQNEKRWVFTNSNAGSFYFDDFNNLSQLNQVNWSSVDATNWKDCREQKQAEFLIEEQFPWSLVEAVGVYSQAQFQQVSAALNSTTHRPPVSIQRNWYY
>MBI5629036.1	MTTPPARPKLYHITHVDNLRKIVADGELLSDAAMIARGGPAQAIGMSGIKRRRVEELDVDRQPGTKVGDYVPFYFCPRSVMLFVIHRANHPELTYRDGQGPIVHPEADLHAVVQWAEESGARWAFSLSNAGAYYTEFRSRLDELDQLDWQAIAATDFRPTEVKERKQAEFLLHGRFPFELIERIGVRSAEIQERAATALAGTRHRPAIELRREWYF
>WP_208321692.1	MVPQQPKIYHIVHVDRLPSIITDQHLWCDAEIVRRASQGTTIGMNSIKQRRLHQLTLTSHPRLHVGDCVPFYFCPRSIMLYLIYQRNHPELSYRSGQGPIIHLEADLHASVNWANQNRVCWAFTLSNAGATYFEDRASLAQLNEINWDAVQSNRWSGNGVAATVKEGKQAEFLMEQRFPWHLVERIGVQSHAVHQQVMSALTASGHMPSVEVKPEWYY
>KAA3596021.1	MEVPVKLKIYHIVHVDRLSSIIADGYLWCDAEIVRRSPPGTTIGMNDIKQRRLQQPLTSHQNLRVGDCVPFYFCPRSIMLYLVYQGNHPELTYRGGQSPIIHLEADLHNTVKWAEQNQKRWAFTLSNAGSFFFEDRCNLTQLNEVDWNAVQNDQWGGSGVSTSIKEGKQAEFLLEHSFPWQLVERIGVYSNAISSQVLSTLPANGHCPQIDLKKDWYY
>WP_195801671.1	MPVPAQPKIYHIVHVDRLASIVADGFLWSDGVMVQRQGAGTTIGMSRIKARRLNELSLSCYPDLRVGHCAPFYFCPRSVMLYLIACRNAELAYQGGQEPIVHLQADLHATIAWAKENGQRWAFTLSNAGAYYFEDRSDAASLGEINWDAVQARQWAGSRKEGKQAEFLIERAFPWHLVEQIGVYSQAYVQPVSNAMLGSAHRPLIEIKRDWYY
>PHR62338.1	MPGVVPQNPKIYHIVHVDRLASIIAKRGLLCDAVMENRTGSGTNIGLKNIKSRRLNEYKLQSHPDLFVGQCVPFYFCPRSVMLYMYHMNNHPDLTYKGGQGPIVHLEADLHEVVNWANQNEKRWAFTLSNAGSSYFEDRAELEKLNELDWQVIAANMWSGKQDKKQAEFLIENSLPWELVSRIGVKSRDVYSQVNTILQDAKHKPHGEIKPNWYY
>OJU21881.1	MPEPANPKIYHIVHVDKLAAIAADGFLYSDAVMAQRPANGTVIGMNNIKARRMNELTLASHPGLYVGQCVPFYFCPRSVMLYLISRRNSELAYQGGQNPIVHLVADLNAVVAWAQAEQRRWAFTLSNAGSFYFEDRCNLAQLGEINWNAVQTTQWSGSPTKEQKQAEFLLEQHFPWHLIEQIGVLNQAIGQQVVQAIAGAAHRPLVHIRPEWYY
>WP_168324195.1	MPVPVNPKIYHIVHVDRLASIIADGFLCSDAVMLQRQGVGTTIGMSNIKSRRLNELSLECHPGLRVGHCTPFYFCPRSIMLYLIYIRSAELEYKGGQGPIVHLESDLHATIAWAQVNNRRWAFTLSNAGAYYFEDRSDIAKLGDIDWQAVQSRQWSGNGVSRSVKEGKQAEFLIEHSFPWHLVERIGVHSQEIVSLVSNSMQGVAHRPTIEIKSDWYY
>RME72877.1	MSSSSRHGEVPQAPKLYHIVHVNRLASIIQDGFLWCDAEVQKRRPPGTSIGMSAIKRRRLKDLALTSRPGLRVGECVPFYFCPRSVMLYLLHKGNHPELAYRGGQEPIVHLVADLYATVRWAESEQLRWAFTLSNAGSRYFEDRCDLAQLREIDWKAVFARNWRRAETKEGKQAEFLVENRVPWHRIEAIGVHSEPYKKQVHTILRGASHRPRVLLRRDWYY
>WP_022775662.1	MPTPAQPKIYHICHVNKLPSILQSDGLFSDAKVVELGLPGTVVGMSNIKQRRLTELRLDSHPNLFVGQCVPFYFCPRSVMLYLMHVQSAELAYKGGQDPIIHLQADLYETVAWAKTNDRRWAFTLSNGGSRYFEDRADLAKLHEVNWDAVHATNWKLCKEEKQSEFLVEEFFPWCLVQRIGVANQAIYGKVQHTLHKQEHKPTVEIKTDWYY
>MCC7134498.1	MTPPPATPKVYHITHVANLQAIAAEGALVSDATILARGGPQQAIGMSGIKERRVKVLDVPCHPGTKVGDYVPFYFCPRSVMLYVISRANHQELTYKGGQGPILHLEADLHAVIKWAEAQGQRWAFSLSNAGAFYTEFRNEVEALSDLDWNAIAAGDFRQADVKEGKQAEFLVHGSFPFELVERIGVASVSIREQVLTVLAGAAHRPKVELLPAWYF
>MBA8843506.1	MPIPDQPKIYHIVHVDNLASICGDGCLWSDSVMVQRQGGTVIGMGSIKQRRLALPVSCHPQTFVGEYVPFYFCPRSIMLFVIHCANHPELAYRGEQQPIIHLQADLSQVVQWAEASGRRWAFPLSNAGAVYTQFRCELAQLDEINWDAVAARDFRPADVKEAKQAEFLVQQSFPWHLVERIGVHSQGIAQRVYAAMNGASHRPSVEIRREWYY
>WP_039999987.1	MPIPERPKIYHILHIDRLRSIIAQGLLSDEQISVRHGAGTMIGMSSIKQRRLHELTLTNYPNLYVGQCVPFYFCPRSVMLYLIYKSNHPELAYRGGQEPILHLEADLYTTIAWAEQHRQRWAFTLSNAGSLYFEDRCQQSQLGELNWEAIQSNQWSGGNGTKEAKQAEFLIERCFPWHLIERIGVHSPLIYQQVANMIPLGGHRPPVEVKREWYY
>WP_233991322.1	MPIPERPKIYHILHIDRLRSIIAEGLLSDEQISVRHGAGTMIGMSSIKQRRLHELTLTNHPNLYVGQCVPFYFCPRSVMLYLIYRSNHPELAYRGGQEPILHLEADLYATIAWAEQHHQRWAFTLSNAGSLYFEDRCQQSQLGELNWDAIQSNQWSGGNGTKEAKQAEFLIERCFPWHLIERIGVHSPLIYQQVANIIPLGGHRPPVEVKREWYY
>WP_038923659.1	MPIPERPKIYHILHIDRLRSIIAEGLLSDEQISVRHGAGTMIGMSSIKQRRLHELTLTNHPNLYVGQCVPFYFCPRSVMLYLIYKSNHPELAYRGGQEPILHLEADLYTTIAWAEQHRQRWAFTLSNAGSLYFEDRCQQSQLGELNWEAIQSNQWSGGNGTKEAKQAEFLIERCFPWHLIERIGVHSPLIYQQVANMIPLGGHRPPVEVKREWYY
>NJN30209.1	MTLVPDRPKIYHITHLDNLPSIAASTGLVSDAQRIASNLSCSLVGMSTIKQRRLEEIAVTCHPTTTVGQYVPFYFCPRSIMLYILHRGNHPEVSYRAGQQPIVHLQADFHQVIAWATSQAQAWAFSSGNAGSYLTRFYNDPTQLSELDWEAIRATDFRDAKTKEGKQAEFLLFDVFPWTLIEKIGTINAEIAARAQQAVAIAKYQPAIAVEPTWYF
>NJK63315.1	MVSVPSSPKIYHITHIDNLPNIAASMGLVSDANRIASGLSCSLVGMSTIKQRRLNEIEVSCHAGTTVGQYVPFYFCPRSIMLYILHMGNHPDVSYKGGQQPIVHLQADFNTVINWANSNTVRWAFSNGNAGARLTAFYNHPSKLSEIDWAAVASTDFRDAKVKEGKQAEFLMFDVFPWTLIEKIGTINSTMAAKGQTALANVGHQPVVAVEPSWYF
>WP_198338570.1	MPIPERPKIYHILHIDRLRSIIAEGLLSDEQISVRHGAGTMIGMSSIKQRRLHELTLTNHPNLYVGQCVPFYFCPRSVMLYLIYRSNHPELAYRGGQEPILHLEADLYATMAWAEQNHQRWAFTLSNAGSLYFEDRCQQSQLGELNWDAIQSNQWSGGNGTKEAKQAEFLIERCFPWHLIERIGVHSPLIYQQVANIIPLGGHRPPVEVKREWYY
>RDE50444.1	MHVDRLPSIVGDGCLCSDAQVQRRAAPGTTIGMSVIKQRRLTELSLNSHPDLRVGDCVPFYFCPRSVMLYLIYQGNHPELDYRGGQAPIIHLEADLQAVVAWAKQQPRRWAFTLSNAGSRFFEDRCDLAQLDEIDWNAVRADDWRPCKEGKQAEFLLEQSFPWELVERIGVHSRTIFQQVANALPTEGHRPLVEILPAWYY
>AEG15151.1	MKVIPTQIHIYHITHINNLPSIIKDGGLWSDAKMIARGGPVASIGMSTIKQRRLSLPVKCYPQDCVGEYVPFYFCPRSIMLYLLHRGNHPELNYHGGQEPIIHLEADLYETVRWVESQGQRWAFTLSNAGAVYTEFRNRLDQLGEIDWTAVAAKNFHDEQIKEGKQAEFLVYSFFPWHLVRRIGVKSLRIKKRVLQVLTGSEYQPFVEIRPDWYF
>MBB4799639.1	MPTPANPKIYHIVHVDRLASIVASRMLLCDAAIAAQAVPGTTIGMNTIKQRRLRELRLQNHPDLHVGDCTPFYFCSRSVMLYLIYARSHDLAYQGGQEPIVHLEADLRATVAWAEANNRRWAFTLSNAGAYYFEDRVNLNQLDEINWNSVQTRQWAGAPKEGKQAEFLLEHSFPWHLVERVGVFSNAYVQPVSDAMGPGGHRPPIEIRRDWYYGGAA
>WP_012470251.1	MAIPDRPKIYHIVHVDRLTSIIASNGLLCDAEIVRSKPPGTTIGMGTIKQRRLNELFLSSHFGLNVGDCVPFYFCPRSVMLYLIWRANDPELTYRGGQAPIVHLEADLHQTVAWAESQNLRWAFTLSNAGAYYFEDRSNLDRLGDIDWQAVEATNWQKCKEGKQAEFLIEQRFPWELVTRIGVMTTQTHAQASAAIAASTHKPRVELMQNWYY
>HAH11152.1	MTSELVNSWRPIRRNEKTVSRVPANPKIYHIVHVDNLASIVADGFLWSDAEMVQRQGVGTTIGMSKIKARRLNELSLSCHPGLRVGHCAPFYFCSRSVMLFMIHKRNEELTYKGGQEPIVHLEADMRTTIDWAEANGRRWAFTLSNAGARYFEDRSDLARLADINWDSVRARQWAGAAKEGKQAEFLLEQSFPWHLVERIGVHSQPIVPRVAAAMHGAAHRPALEIRSDWYY
>OIP64834.1	MSEPPDRPKIYHITHVDNLSSILAAGGLESDARRLAQEVGHTTIGMTEIKQRRLTMEVDCHPGTKVGEYVPFYFCPRSIMLYLIHMGNHLDLAYTGGQRPILHLETDLYSVVEWARENSRRWAFSKSNAGAFYTRFKKNLDELNEVSWDAVAAQDFRDSRIKEGKQAEFLLHDTCPWKLIERIGVIDEPTAERVNTILRQNRHRPGVSVQPDWYY
>WP_009627458.1	MASVPPSPKIYHITHIDNLPNIAANMGLVSDATRIARDLSCSLVGMSTIKERRLKEIEVPCHPKTMVGQYVPFYFCPRSIMLYMLHMGNHPDISYKGGQQPIVHLQADFHKVINWANSNGVSWAFSNGNAGSRLTNFYNHPSKLNEIDWGAVSSSDFRDAKIKEGKQAEFLMFNVFPWTLIEKIGIINSTMATKVKTTLANVAHKPVIAVEPNWYFDSRR
>MBM4343412.1	MDAAQVPTQPKLYHIVHGDRLPSIIAVAALMCDADMRSRNGSGTTIGMGTIKTRRMATELTSRPGLHVGECVPFYFCPRSVMLYVIHMANHPDLIFRGGQAPIVHLQADLHAVVAWAEQEGLRWAFTLSNAGSNYFEDRCDLKDLAQLDWDAIGATSWQTRKEGKQAEFLVEKRMPWSLVERIGVRSAATRQQVYSALTQCGHQPPVHVLPDWYY
>MBI4001671.1	MTTVPAQPRIYHITHVDNLAAIVGEGVLLSDATMLARGGPSVTIGMSEIKKRRIEEIMVPCHPGSMVGDYVPFYFCPRSVMLFLIHCANHPDLTYRSGQGPIIHLEADMHDVVAWAEREARKWAFSLSNAGSYYVEIRDRLDQLVEINWVAVSETDFRSSDVKEGKQAEFLVHGSFPWELVRRIGVYSADIKARSEAALVAASHRPPVEILRHWYY
>MYE85911.1	MPVPTKPKIYHILHVDRLASVVSNGCLWSDSEVQRRDPAGTTIGMSGIKQRRLATPLGSHPDLYVGDCVPFYFCARSVMLYVIYMANHPELAYRGGQDPVVHLEADFHQAVNWADRHDRRWAFTESNAGSNYFADYCDLANLNEINWTAVEARDWRKCQEHKQAEFLVERSFPWTLFRRVGVRTQSVRRRVQEAIGNVAHQPKVEIMPNWYY
>WP_205545062.1	MPIPERPKIYHILHIDRLRSIIAEGLLSDEQISVRHGAGTMIGMSSIKQRRLHELTLTNHPNLYVGQCVPFYFCPRSVMLYLIYRSNHPELAYRGGQEPILHLEADLYATIAWAEQHHQRWAFTLSNAGSLYFEDRCQQSQLGELNWDAIQSNQWSGGNGTKEAKQAEFLIERCFPWHLIERIGVHSPLIYQQVANMIPLGGHRPPVEVKREWYY
>MBD3267982.1	MFVPANPKIYHIVHVDRLASIIDCGCLLCDAEVNRRVLPGTTLGMSRIKHRRLNELFLNSYPHLHVGDCVPFYLCPRSVMLYLINKQNPDLSYKGGQDPIIHLEADLSDAVAWANSNNHCWAFTTSNAGAIYFDDYCELKKLDKIDWAAVNARSWSDCKDGKQAEFLFESSFSFGLVKRIGVCTERINKIVNNALLRSPHKPVVEIKRDWYY
>WP_042693637.1	MSQPPAHPKIYHITHVDNLPAIITAGGLISDAAVIAQGGPKISIGMGKLKLRRLALPVTCHQGDRVGEYVPFYFCPRSVMLYMMHRGNHTEMTYKGGQEPIVHLEADLHEVVAWASQMGCRWAFSLSNAAAAYCEFRASLDNLDEVNWQAVQTKYWSSCRDEKQAEFLVRGAFPWTLVRRVGVESNKIAAQVAAALHGVQHRPTVERRSDWYY
>MCA6595793.1	MASVPPSPKIYHITHIDNLPNIVASMGLVSDATRIARNISCSVVGMSTIKERRLKEIEVPCHPKTMVGQYVPFYFCPRSIMLYILYMGNHPDISYKGGQQPIVHLQADFHKVINWANSNSISWAFTNGNAAAQLTNFYNQPFRLRELNWDAITSTDFRDPKIKEGKQAEFLMVDIFPWTLIEKIGIINSTMATKVKATLANVAHKPVIAVEPNWYF
>WP_042868924.1	MPIPERPKIYHILHIDRLHSIIAEGLLSDEQISVRHGAGTMIGMSSIKQRRLHELTLTNHPNLYVGQCVPFYFCPRSVMLYLIYRANHPELAYRGGQEPILHLEADLYTTIAWAEQHRQRWAFTLSNAGSLYFEDRCQQSQLGELNWEAIQSNQWSGGNGTKEAKQAEFLIERCFPWHLIERIGVHSPLIYQQVANMIPLGGHRPPVEVKREWYY
>MCC7374183.1	MPVPAQPKIYHILHVDRLASVLADGRLWSDAMVQQRVSPGTTIGMSSIKARRLQSALTSHPKLTVGECVPFYFCPRSIMLYLIYQANHPELTYRGGQGPILHLECDLRASIAWAEDQGRRWAFTLSNAGSFYFEDRAKITQLDEINWEAVGATRWSGNGVDRSIKEGKQAEFLLEKSAPWELVQRIGVGSRSIYQQVAGLLAGQTHRPKLEIIPDWYY
>WP_153508120.1	MPIPERPKIYHILHIDRLHSIVAEGLLSDEQISVRHGAGTMIGMSSIKQRRLHELTLTNHPNLYVGQCVPFYFCPRSVMLYLIYRANHPELAYRGGQEPILHLEADLYTTIAWAEQHRQRWAFTLSNAGSLYFEDRCQQSQLGELNWEAIQSNQWSGGNGTKEAKQAEFLIERCFPWHLIERIGVHSPLIYQQVANMIPLGGHRPPVEVKREWYY
>WP_039308186.1	MPIPERPKIYHILHIDRLHSIIAEGLLSDEQISVRHGAGTMIGMSSIKQRRLHELTLTNHPNLYVGQCVPFYFCPRSVMLYLIYRSNHPELAYRGGQEPILHLEADLYATMAWAEQHHQRWAFTLSNAGSLYFEDRCQQSQLGELNWDAIQSNQWSGGNGTKEAKQAEFLIERCFPWHLIERIGVHSPLIYQQVANIIPLGGHRPPVEVKREWYY
>WP_027888414.1	MNLVPAQPRIYHITHVDNLPSIIQAGGLWSDAKMMGQGGPAASIGFNHIKQRRLRLPVKCHPGDYVGDYVPFYFCPRSIMLYVIHCGNQPELTYREGQEPIVHLEADLREVVSWADSQGRRWAFSLSNAGAAYTEFRNRLDHLDEINWEAVAATDFRDPVVKDSKQAEFLVHEFFPWWLVRRVGVRSQKIYYRASQALASAQHRPLLEVIPSWYY
>WP_102802206.1	MPIPERPKIYHILHIDRLHSIIAEGLLSDEQISVRHGAGTMIGMSSIKQRRLNELTLTNHPNLYVGQCVPFYFCPRSVMLYLIYRANHPELAYRGGQEPILHLEADLYTTIAWAEQHRQRWAFTLSNAGSLYFEDRCQQSQLGELNWEAIQSNQWSGGNGTKEAKQAEFLIERCFPWHLIERIGVHSPLIYQQVANMIPLDGHRPPVEVKREWYY
>MBA3638072.1	MAVPISPKIYHIIHVDRLASVLADSRLFSDAVMVNRQGTGTMIGMSGIKARRLNELTLNSHPALHVGDCVPFYFCPRSVMLYLIWRGNDPDLSYRAGEETIMHLEVDLRAAVNWAEQAGRRWAFTLSNAGSRYFEDRASLSDLGQINWDAVAATRWSGSTVSPSIKDGKQAEFLVEHHVPWQLIERIGVKSRDIAQRASTLMAGHPHRPPIEIRRDWYYGG
>WP_119872544.1	MPIPERPKIYHILHIDRLHSIIAEGLLSDEQISVRHGAGTMIGMSSIKQRRLHELTLTNHPNLYVGQCVPFYFCPRSVMLYLIYRSNHPELAYRGGQEPILHLEADLYATIAWAEQHHQRWAFTLSNAGSLYFEDRCQQSQLGELNWDAIQSNQWSGGNGTKEAKQAEFLIERCFPWHLIERIGVHSPLIYQQVANMIPLGGHRPPVEVKREWYY
>MCA9613437.1	MTTPPANPCVYHITHVSNLPQIIAAGGLVSDAAILKAGGPTASIGMGTIKQRRLSLPVTCHPGLSVGDCVPFYFCPRSIMLYVIHCANNPDLTYRGGQDPIVHLEVDLVAAVQWATALSRRWAFSLSNAGASYAQFRDDLAHLGHIDWYAVTSTSFGGGSVSPTGQAVKEGKQAEFLVEDGIPWSLVQRIGVHSTGTAAQVHNALASASHKPTVQVQPSWYF
>NLD95171.1	MPSPVPTYPKIYHIVHFDKLSSILLKGGLLCDAEIIRTPQQGTTIGMGKIKQRRLNISLSCYPELHVGECVPFYFCPRSIMLYMLYMANHEEVDYHGGQEPIIHLQSDLMQTISWANKNHRRWVFTDSNAGSYYFNAYDNLSQLSNIDWNAVNALNWVECRDKKQAEFLIEANFPWELVEYIGVYSEAQAGEVKEILNKVTHRPPVQTRRDWYY
>NTU79533.1	MYPVPAQPKIYHILHVDRLASVLAAGGLWCDAEMQCRGGGGTTIGMSRIKQRRLALPVNCHPSDHVGDYVPFYFCPRSVMLYIIWRANHEDLTYRGGQGPILHLQADLATTVAWAEAQGKRWAFSLSNAGAYYTEFRSRLDQLGEVNWPAVAATNFRSRDVSEGKQAEFLLHHFFPWELVEYIGVHSRAIEGQVVQVLRSTAYRPALVRRSDWYY
>CAA9525619.1	MTEPPVPARIYHITHADNLASILSHGGLLSDAEMIARGGPQVAVGMSTIKQRRLRLPVKCHAGDYVGDYVPFYFCPRSIMLYLLHMGNHPELSYRGGQGPIVHLEADLEATIRWAESAGARWAFSLSNAGAAYAEFRRSLRHLGAVDWAAVANPDFRSPAVKEGKQAEFLVQRFVPWHLVERVGVHGAPIQARVLTALADAAHRPSVDVLPHWYF
>WP_233979879.1	MPIPERPKIYHILHIDRLRSIIAEGLLSDEQISVRHGAGTMIGMSSIKQRRLHELTLTNHPNLYVGQCVPFYFCPRSVMLYLIYRSNHPELAYRGGQEPILHLEADLYTTMAWAEQHRQRWAFTLSNAGSLYFEDRCQQSQLGELNWDAIQSNQWSGGNGTKEAKQAEFLIERCFPWHLIERIGVHSPLIYQQVANMIPLGGHRPPVEVKREWYY
>WP_152055234.1	MHNLKIYHIVHIDKLQSIINSGGLLSDSEVIARGLGGTNIGMNKIKQRRLDEITLDTYPDLFVGQCVPFYFCPRSVMLYMMHMSNSPDITYQGGQDSIIHLEADLMNSIAWANSNGRRWVFTSSNAGSRYFEDTNDIANISRLNWNAINARYWNDVVEEKQAEFLCEHSFEWSLIERIGVSNQTVYQQVLNIINSSYHKPYVEVKNDWYY
>WP_241768739.1	MPAQPRIYHITHVDNLPSIIQAGGLWSDAKMMGQGGPAASIGFNHIKQRRLRLPVKCHPGDYVGDYVPFYFCPRSIMLYVIHCGNQPELTYREGQEPIVHLEADLREVVSWADSQGRRWAFSLSNAGAAYTEFRNRLDHLDEINWEAVAATDFRDPVVKDSKQAEFLVHEFFPWWLVRRVGVRSQKIYYRASQALASAQHRPLLEVIPSWYY
>GIX10386.1	MTPPTTPKIYHILHVDRLASVLAAGYLFSDVLMSGRKGAGTTIGMNTIKARRLQLPVTCRPGTFVGEYVPFYFCPRSIMLYVIWKSNHPELAYRGGQEAIITLEADLRQTVTFADATGRPWAISLSNAGAYYATFQSDLAALDDIDWAAVRARDFRRAEVKEAKQAEFLIHGSFPWTLVERIGVQNGAVQQEVAKRLACAAHKPPVHVKKDWYYP
>WP_046349266.1	MAVPENPKIYHIVHVDKLSSIIADGCLWSDAVMVQRGPAGTVIGMNNIKTRRLNELRLSSHPAVFVGQCVPFYFCPRSVMLYLIHRRNPELAYQGGQGPIVHLVADLKAAVDWAQANQRRWAFTLSNAGSYYFEDRSSLDQLDQIKWASVQTNHWAGSPTKEEKQAEFLLEMQFPWGLVEEIAVINQGVGQQVGQALAGAAHRPNTYIRPQWYY
>WP_103808727.1	MPIPERPKIYHILHIDRLHSIIAEGLLSDEQISVRHGAGTMIGMSSIKQRRLHELTLTNHPNLYVGQCVPFYFCPRSVMLYLIYRSNHPELAYRGGQEPILHLEADLYATMAWAEQHHQRWAFTLSNAGSLYFEDRCQQSQLGELNWDAIQSNQWSGGNGTKEAKQAEFLIERCFPWHLIERIGVHSPLIYQQVANMIPLGGHRPPVEVKREWYY
>MCI7507572.1	MNEIIRIWTTSSFVKNMAVPSHPKIYHIVHVDRLSSILQDGGLYCDAHVIRNALPGTTIGMSGIKERRLTHPLSSYPDLHVGDCVPFYFCPRSVMLYLIWKANHPDLAYRGGQKPIIHLAANLRDAVDWAATQPKRWVFTTTNAGSAFFDDYNSWDQLSRINWDAVQAKKWAGRDVPLSIKEGKQAEFLLENFCPWEIIKRIFVYSESVCRQVEALLAPVPHKPLIEVRPDFYY
>WP_012768690.1	MPIPERPKIYHILHIDRLHSIIAEGLLSDEQISVRHGAGTMIGMSSIKQRRLHELTLTNHPNLYVGQCVPFYFCPRSVMLYLIYRANHPELAYRGGQEPILHLEADLYTTIAWAEQHRQRWAFTLSNAGSLYFEDRCQQSQLGELNWEAIQSNQWSGGNGTKEAKQAEFLIERCFPWHLIERIGVHSPLIYQQVANMIPLDGHRPPVEVKREWYY
>MCB1917143.1	MTVPARPKLYHIAHVDRLPAIVADQCLWCDREVVRRAPAGTTIGMNSIKQRRLNELRLASRPDLYVGDCVPFYFCPRSVMLFLIHRANHAELAYRGGQGPIVHFELDLHAVVNWAHVHNRRWAFTLSNAGGRYFEDRCDLAQLGEIDWNAVLASQWQQCKEGKQAEFLMESSVPWHLVERIGVLTRATYAAAANALPANGHRPLVEVRPEWYY
>WP_210177484.1	MPIPERPKIYHILHIDRLHSIIAEGLLSDEQISVRHGAGTMIGMSSIKQRRLHELTLTNHPNLYVGQCVPFYFCPRSVMLYLIYRANHPELVYRGGQEPILHLEADLYTTIAWAEQHRQRWAFTLSNAGSLYFEDRCQQSQLGELNWEAIQSNQWSGGNGTKEAKQAEFLIERCFPWHLIERIGVHSPLIYQQVANMIPLDGHRPPVEVKREWYY
>MBR9830445.1	MMVLQQPKIYHIVHVDRLPSVIADQHLWCDAEIVRRAPQGTTIGMSRIKQRRLNELTLASHPGLYVGDCVPFYFCPRSIMLYLIYQRNHPELDYRGGQGPIIHLEADLHAAVDWASRQSARWAFTLSNAGAYYFEDRANLAQLREVNWSAVQTNRWSGSGIPARVKEGKQAEFLMEQSFPWHLVERIGVQSRTIHQQVMNMLVTSAHRPVVEVKSEWYY
>WP_039494622.1	MPIPERPKIYHILHIDRLRSIIAEGLLSDEQISVRHGAGTMIGMSSIKQRRLHELTLTNHPNLYVGQCVPFYFCPRSVMLYLIYRSNHPELAYRGGQGPILHLEADLYTTMAWAEQHRQRWAFTLSNAGSLYFEDRCQQSQFGELNWDAIQSNQWSGGNGTKEAKQAEFLIERCFPWHLIERIGVHSPLIYQQVANMIPLDGHRPPVEVKREWYY
>WP_202795561.1	MPSHPKIYHIVHHDRIPSILSDGFLWSDAQMNQRKGTGTTIGMSNIKSRRLNQLRLSCHSGLYVGQCTPFYFCPRSVMLYLIFRRNEELSYKGGQEPIVHLEADLKDAVAWANAHNKRWAFTLSNAGAYYFEDRSDIAALGEINWDAVQARQWSGNGVSRSVKEGKQAEFLVEEAFPWHLIERIGVYSQGVAQRVYAAMNGAGHRPNVEIRREWYY
>MBX9827003.1	MPPPAHPKIYHIVHVDRLASIAADGELFCDAEIVKRKNSGTTIGMNGIKGRRLTLPIPSHPTLNVGECVPFYFCPRSIMLFLIHRANHPELTYQGGQRPIVHLEIDLHRAVQWANSCGRRWAYTLSNAGAYYFESRNDLADLEDLDWAAIHTDKWAGPGVSRSMKEGKQAEFLIEGSFPWDLVDRIGVIYQAAAQQVANSLLNANRRPQTVVMPSWYY
>GEA19205.1	MKVMPVQPHIYHITHVENLPSIIKEGRLWSDAEMIARGGPVASIGMSTIKQRRLKLPVKCYPKDRVGEYVPFYFCPRSIMLYLLYCGNHSELTYHDGQEPIVHLEADLYETVRWAKSQGQRWAFTLSNAGATYTEFRNRLDQLEEIDWEAVAARDFRDENVKERKQAEFLIYNFFPWHLVRRIGVQSLRIKKRVLQVLTRSRHQPIVEIRKDWYY
>WP_256369538.1	MPVQPHIYHITHVENLPSIIKEGRLWSDAEMIARGGPVASIGMSTIKQRRLKLPVKCYPKDRVGEYVPFYFCPRSIMLYLLYCGNHSELTYHDGQEPIVHLEADLYETVRWAKSQGQRWAFTLSNAGATYTEFRNRLDQLEEIDWEAVAARDFRDENVKERKQAEFLIYNFFPWHLVRRIGVQSLRIKKRVLQVLTRSRHQPIVEIRKDWYY
>WP_271029922.1	MTVPPNPKIYHIVHADRLPSIIRDGQLWCDAEIIRRNPPGTTIGMGSIKERRLNELELSSHPGLRVGSCVPFYFCPRSVMLYLIHQANHPELTYRGGQAPIVHLESDLRMVVAWAAQNERRWAFTLSNAGARYFEDRSSLSQLGEINWDAVRTNQWAGNGVSRTMKEGKQAEFLIENSFPWSLVERIGVISQQYYGIVGEHLAAAEHKPHRQILREWYY
>SUS07959.1	MSPPPAHPKIYHITHVDNLASIIADGALCSDALRIAETKNHTNIGMTAIKQRRLGLPVRCHPETMVGDFVPFYFCPRSVMLYILHCGNHPEITYTAGQRPIVHLQADLLAVVSWAEVNGQRWAFSTSNAGAAYAEFFNTLVRLDRIDWKAVHATDFRDPPIKEGKQAEFLLHERFPWCLVEHVGVIDAAAKAQVTEVLANAAHVPPVTVKTNWYY
>WP_249689175.1	MPIPERPKIYHILHIDRLRSIIAEGLLSDEQISVRHDAGTMIGMSSIKQRRLDELTLTNHPNLYVGQCVPFYFCPRSVMLYLIYRSNHPELAYRGGQEPILHLEADLYTTMAWAEQHRQRWAFTLSNAGSLYFEDRCQQSQLGELNWDAIQSNQWSGGNGTKEAKQAEFLIERCFPWHLIERIGVHSPLIYQQVANMIPLGGHRPPVEVKREWYY
>HEC02555.1	MTIPPQNPKIYHITHVDNLVEIILHGNIYSDARRIADGLDCNIIGMSTIKRRRLEEIEVTCHVGTKVGEYVPFYFCPRSIMLYILYMGNHPELTYRDGQTSIVHLQADFHATVEWANRHNVKWAFSDRNAGAYFADFFNNLDNLDKVNWEAVAATDFRDMQVKEGKQAEFLVYDAFPWTLVEKIGVVNAEIQARVQQILRNAGHRPPIAVEPSWYY
>THJ25082.1	MSPVPAQPKIYHITHVDNLAAIVTDRKLLSDATMLAQGGPNVTIGMSVIKKRRVEEIEVPCHPGTKVGDFVPFYFCPRSVMLYLIHRANHPDLTYRGGQGPIVHLEADMHEIVAWADGRDRRWAFSLSNAGAFYVQILEGLHQLDRVNWTAVAETDFRPPDIMEGKQAEFLVHGSFPWKLVRRIGVYSARIKAQAEASLTHAEHKPPVEILRDWYY
>PIX95636.1	MTVPAHPKLYHITHVDNLPGILADGGLWSDAAMIARGGPAAAIGMGQIKERRLALPVRCHPGDQVGDYVPFYFCPRSIMLYLLYQANHPGLTYRGGQSPIVHLEADLHETVAWTESEVRRWAFSLSNAEAFYTEFRDRLDQLGEVNWAAVAATDFRDAQIKEGKQAEFLLHGFIPWHLVRRIGVHSLPIHNRVAQALAHAQHRPAVEMRQDWYF
>ART78929.1	MTVPHRPKIYHIVHIDRLCSILADQYLWCDATITSLAPSGTNIGMSSIKQRRLNDLTLTNYPDLYVGGCVPFYFCPRSIMLYLLYQSNHSELSYRSGQEPIIHLEADLYDAIDWAENHNTRWAFTLSNAGAYYFEDRASVAQLNELNWEAIQTHRWSGNGVAARVKEGKQAEFLMEKSFPWQLIERIGVQSHAVQQQVLQALAAGGHQSKVEIKTDWYY
>EKD88154.1	MPVSAHPKIYHIVHVDRLASIVADGRLLCDAAINSRGLNGTTIGMAEIKRRRLKLPLESHPNLHVGECVPFYFCPRSIMLYLIHQKNPELLYQGGQEPIVHLEADLHETVRWADRNAKRWAFTLSNAGAYYFEDRCSLTNLHEIDWLAVGSRYWRDCKEGKQAEFLVENSFPWHLIERIGLCSTTISRQTSLAIRLAAHKPRIEIQPNWYY
>WP_180785907.1	MPIPERPKIYHILHIDRLRSIIAEGLLSDEQISVRHGAGTMIGMSSIKQRRLHELTLTNHPNLYVGQCVPFYFCPRSVMLYLIYRSNHPELAYRGGQEPILHLEADLYTTMAWAEQHRQRWAFTLSNAGSLYFEDRCQQSQLGELNWDAIQSNQWSGGNGTKEAKQAEFLIERCFPWHLIERIGVHSPLIYQQVANMIPLDGHRPPVEVKREWYY
>WP_127781431.1	MSVPPSEPKIYHITHVNNLPAIIASGGLISDATMIQQGGPVANIGMSHIKKRRLSLPVACQPGLNVGDCVPFYFCPRSIMLYLIYCRNHPDLTYRGGQGPIVHLEADFCAVVDWAEGNNRRWAFSLANAGAVYAAFRDSLSSLDEIDWDAIKSTNFATGSITPSGNQVKEAKQAEFLLEDSFPWHLVQRIGVASDSLVATTRAQLATAHHQPNVSVMPSWYF
>WP_097175349.1	MPIPDQPKIYHIVHVDNLASICGDGYLWPDSVMIQRQGGTVIGMGTIKQRRLTLPVSCHPQTFVGEYVPFYFCPRSIMLFVIHCANHPELTYRGGQQPIVHLEADLNQVVQWAGANGIQWAFSLSNAGAVYTQFRSELVQLNEISWEAVAARDFRSADVKEAKQAEFLVQHSFPWHLIQRIGVHSQRTAQRVYAAMSGNGHRPNVEIRREWYY
>WP_107802983.1	MSSNTPTNPKIYHIVHVDRLASIISQGCLWSDAAVQNAQLPGTTIGMSTIKARRLAKTLNSFPNLHVGDCVPFYFCPRSVMLYMFYMNNHPEINYRGGQTPIVHLQADLYQTVDWANQNSKRWVFTNSNAGSFYFDDFNNLSRLNQVNWSSIEATIWKDCREQKQAEFLVEERFPWSLVEAIGVYSQAQYQQVSAVLNSTTHRPSMSVQRNWYY
>MBE0564699.1	MEQAIPVQPKLYHIVHVDKLPAIVTAGCLKCDADMVRGDAAGTTIGLDRIKQRRLTRLRLTSHPDLRVGDCVPFYFCPRSVMLYLIHRGNDPDLTYRGGQEPIVHLECDLAAVVAWADSVGRRWAFTLSNAGATYFEDRRDLARLHEIDWQAVQARQWSGRGVAPSVKEGKQAEFLVERDLPWTLIERIGLLSTSTARLTAEAIAGAAHLPPIAVLPEWYY
>WP_237152496.1	MLVPDNPKIYHIVHVDNLASIVADGCLWSDAVMVQRRGGTVIGMSSIKQRRLKLQVTCHAGLTVGQFVPFYFCSRSIMLYVIHCANHPELAYRGGQQPIVHLEADLHAVTQWAAANGRRWAVSLSNAGAVYTQFRTGIDKLGEINWAAVAAQDFRPADIKEGKQAEFLIEQAFPWHLVDRIGVHSQGIVARVSDAMQGAAHRPRIEIRREWYY
>WP_014916373.1	MPIPERPKIYHILHIDRLHSIIAEGLLSDEQISVRHGAGTMIGMSSIKQRRLHELTLTNHPNLYVGQCVPFYFCPRSVMLYLIYRSNHPELAYRGGQEPIVHLEADLYATMAWAEQHHQRWAFTLSNAGSLYFEDRCQQSQLGELNWDAIQSNQWSGGNGTKEAKQAEFLIERCFPWHLIERIGVHSPLIYQQVANIIPLGRHRPPVEVKREWYY
>WP_090208894.1	MSEVPDKVRIFHIVHVDRLPSIIADGFLWSDAETRRRGSPGTTVGMQSIKDRRLTSLLTSHPGLTVGSCVPFYFCPRSVMLYLLHRGNHEGVTYQGGQQNIVHLVADVPATVQWAEQNNKRWAFTLSNAGSGYFEDRSDLGQLGEVNWDAVKATQWGGNGVSRDIKEGKQAEFLVEHAFPWECVLGIGVFSQVQGEHVTRLISGLTHKPKIGVRRNWYY
>WP_224762213.1	MGRALLHGGFCTTIVRIRQTKDLPHFSGGTTHAMPAPARPKIYHITHMDNLPTIIGQGGLFSDARMIAAGGPVTAIGMASIKARRLGLPVRCHPGDTVGQYVPFYFCSRSVMLYLLHRGNHPEVNYRGGQEPIVHLEADLRTVVDWAQAHGRRWAFTLSNAGAYYAEFRDSLEALDEIRWDAVMSNAWSAAEVREGKQAEFLLHDSVPWDLVERIGVVNQPVKLAVEARLRGAAHAPRVDLQPTWYY
>WP_204511229.1	MPVPAQPKIYHVVHVDRLASIVADGFLWSDGVMVQRQGAGTTIGMSRIKARRLNELSLSCYPDLRVGHCAPFYFCPRSVMLYLIACRNAELAYQGGQEPIVHLQADLHATIAWAQENGQRWAFTLSNAGAYYFEDRSDAASLGEINWDAVQAHQWAGSRKEGKQAEFLIERAFPWHLVERIGVFSQAYVQPVSNAMLGSAHRPLIEIKRDWYY
>MBD3726995.1	MMMPVNPKIYHIVHMDRLSSILHDGGLFSDRVISQRANAGTMIGMNQIKHRRMHELRLETHPDLYVGDCVPFYFCPRSVMLFLIHSGRSEDIVYKGGQQPIVHLEADLHSVVNWANQNTQRWAFTKSNAGSYYFEDTNDLGKLGELRWDSIAATQWSGVHKEGKQAEFLLENHFPWHLVEHVGVFSDVQKNAVESLLSNQTHQPTVEIKKAWYY
>NGX62073.1	MTVPAKPKIFHIVHVDNLLSIITDGYLWCDAEMAQRRLSGTSIGMKHIKQRRLKQTLTSFKNLSVGNCVPFYFCPRSVMLYLIYKQNYDDLDYRGGQEAIIHLEADLQRSIEWATKNELRWTFTLQNAGSKYFEDRCDLAQLDEIDWVAVASTSWSDNQTKERKQAEFLIEHRFPWQLIERIGLQSTKLAQQVADVFSENSHRPKVDIKPEWYY
>MBV8801403.1	MIMPMRPKIYHIVHVDRLGSIIADQHLWCDAEIVRRSPQGTTIGMNNIKQRRLNELHLANHPELHVGDCVPFYFCPRSIMLYLINQANHVDLQYRGGQAPIIHLEADLHASVTWAQSNSRRWAFTLSNAGARFFEDRNNLSQLNEINWEAVQANRWSGDGIASSVSEGKQAEFLIEYCFPWHLVERVGVHSQPVHQQVLNALPIGGHRPQVEIMQAWYY
>WP_185224141.1	MPAPARPKIYHITHMDNLPTIVGQGGLFSDARMIAAGGPVTAIGMASIKARRMGLPVRCHPGEMVGQYVPFYFCSRSVMLYLLHRGNHPEVNYRGGQEPIVHLEADLRTVVDWAQAHGRRWAFTLSNAGAYYAEFRDSLEALDEIRWDAVMSNAWSAAEVREGKQAEFLLHDSVPWELVERIGVVNQPVKLEVEARLRGAAHAPRVDLQPTWYY
>MBG78323.1	MTIPAQPKIYHIVHWDRLSSIIQSGGLLSDSVMINQSGVGSTIGIGRIKSRRLVKPLNSYPDLCVGQCVPFYFCPRSIMLFLISRQNNPDLAYAGGQEPIVHLEADLYRAIEWAEQNNKRWVFTSGNAGSSFFDDYNNRADLHRINWSAVGATSWQSCKDDKQVEFLVEGGFPWSLVSRIGVFSQTQHQEVTRILHTASWKPVVEILKKWYY
>WP_017305240.1	MTITPDRPKIYHITHIDNLPSIAASMELISDANRIAQGISCSLVGMSTIKQRRLEEIEVPCHSNTKVGQYVPFYFCPRSIMLYILHMGNHPEITYRDGQSQIVHLQADFYEVINWADANVVPWAFSNGNAGAFLTAFYNDPNQLGEIDWRAVGARDFRDAKIKEGKQADFLMFDVFPWTLIEKIGTINSTIATKVKTTLAQAEHQPVITIEPDWYF
>MAL55689.1	MPAPARPKIYHITHMDNLPTIIGQGGLFSDARMIAAGGPVTAIGMASIKARRLGLPVRCHPGDTVGQYVPFYFCSRSVMLYLLHRGNHPEVNYRGGQEPIVHLEADLRTVVDWAQAHGRRWAFTLSNAGAYYAEFRDSLEALDEIRWDAVMSNAWSAAEVREGKQAEFLLHDSVPWDLVERIGVVNQPVKLAVEARLRGAAHAPRVDLQPTWYY
>NQU45790.1	MQPSDTKIYHIVHIDKLASVLEDGHLWCDAEVERRASSGTGIGMADIKQRRRRLPLDSRPGLHVGECVPFYFCPRSVMLFMLHRENHPQLSYQGGQGPIVHLEVDLQKAVAWAEDDALRWAFTLTNAGSVYFEDRSDLRQLVEIDWDAVNARNWRDRKEGKQAEFLLEQRCPFELVERVGVHSPDIHGKVQEALGGYGYDPLVEVRRDWYY
>MCB1501878.1	MPVPARPKIYHIVHADNLASIVADGRLWSDSVMVQRQGGTVIGMGSIKQRRLGLPVTCHNGLTVGEFVPFYFCSRSIMLFVIHCANHPELAYRGGQQPIVHLEADLHKVVEWAEANDRRWAYSLSNAGAYYTQFRTGVDHLGEINWDAVAATDFRPADVKEAKQAEFLVEQSFPWQLIERIGVHSQGIAMRVAQAMHGAAHRPTIEIKRDWYY
>MBF0306368.1	MSVPPDPLKIYHIVHVDRLASIIADGYLFPDAAMTTRSDTGTTIGMSTIKQRRLGLPVGCHPGSRVGDYVPFYFCPRSIMLYLLYKGNHPEMHYREGQSLIVHLEADLERVVDWAKGEGRQWAFSLSNAGATYAEFRKDLANLGEIDWSSIGATDFRSERVKEGKQAEFLVHGFFPWKLIERIGTLNETIAPVLNALRRSKHRPSVEIRREWYY
>OYW94596.1	MATPAHPKIYHITHVTNLAGIIANGGLRSDALMVAAGGPTQTIGMSSIKSRRLSLPVRCHQGDTVGQYVPFYFCSRSIMLYLLHKGNHPEVDYKGGQTPIVHLEADLGEAVAWAQANGRRWAFTLSNAGAYYAEFRDDLAALGEVRWEAVASTQWSAPDVREGKQAEFLMRDDFPWELFSRVGVQTMPMKLQVDAILANAAHKPKVDLVPGWYY
>MCF8467811.1	MTRAVPDRPKIYHIVHVDKLVSIIADGCLWSDGEAGRRTVPGTNIGMTKIKARRLTELNLQSHPDLFVGECVPFYFCPRSIMLYMFWRNNHPELSYHGGQQPIVHLEADLHDTVAWATANNRRWAFTASNAGSYYFNDWSDLGQLDQLNWDVIGSNNWSGRQDLKQAEFLMEGSFPWELVSRIGVFSQQYYTQAQQVLQGSNHKPRGEILRQWYY
>MBN1458252.1	MDVGDKPASGGDRRHSGPRELSAIGGTVSNPPERPKIYHITHVDNLAGIVAAGGLFSDSRVARDGGPSSMIGMPTIKERRLRLPVGCHPGRRVGEFVPFYFCPRSIMLYVISCGNHPSLTYRGGQRPIVHLQADLHETVEWADDQGVAWAYSLSNAGAAYAQFRNRLHDLGDIDWDAVQNSDFREPDVKESKQAEFLVDGFFPWHLVELVGVYSSALLDQVRLVLPPSAVRPSVAIRGDWYY
>WP_164561355.1	MPVPAQPKIYHIAHVDRLPHIIAAGYLYSDAHMQTQQGVGTTIGMSNIKARRLTLGLSSHPALRVGDCVPFYFCPRSVMLYLFYQNNHPDLTYRGGQDPIVHLEADLYAVTAWADQNQKRWAFTSSNAGSSYFDDYRNIAELDKINWNIIEANYWRGHQEEKQAEFLLEDEFPWTLVERIGVKSNAIQQQVNMALRDAAHTPPATVIPSWYY
>WP_100081664.1	MPVPDRPKIYHIIHIDRLASIVADGFLWSDATMAQRQGAGTTIGMHRIKARRLNELNLSCHPDLRVGQCAPFYFCPRSVMLYLIYCRNEELSYKGGQEPIVHLEADLHASIEWAQANNRRWAFTLSNAGAYYFEDRSDTKQLGDINWAAVQALKWSGNGISRSVKEGKQAEFLIENSFPWHLFERIGVFSQAYVAPTSTAMQGAMYRPTIEIRRDWYY
>WP_132286930.1	MTAAPPAQPKIYHILHVDRLASVIADGGLFSDARMSQRAGAGTTIGMTDIKARRLALPVDCRPGTHVGDYVPFYFCPRSVMLFLIYKANHPNLTYRGGQVPIITLEADLHEVVAHAEAAGQAWAFSLANAGAYYTAFRADLAQLHEINWAAVGATNFQSADIKEGKQAEFLMHGSFPWSLVRRIGVRTNQVQAAVAKHLESAAHKPGVQVRLDWYY
>MCD4676953.1	MSVPTNPKICHILHHDKLASVIANNFLLSDFIITSRNPNGTTIGMSKIKKRRLTQLTLQSHPDLFVGQCVPFYFSPRSIMLYIMYMGNHPEVEYAGGQEPIIHLVADLNSVVKWADENNRRWAFSTSNAGSVFFEDYSDLNKRDKIDWNAVYTNYWSNCREEKQAEFLIEEYFPWTLIEYIGVISTKYDRIVNKILKNSTHKPKVGVKPNWYYP
>EZQ20226.1	MMPEVPKLYHIVHFDRLPSILNSQGLLCDAVMAAHDGLGTTIGMGSIKRRRLEELTLESHPGLYVGECVPFYFCPRSIMLYLLYQANHPELTYRGGQESIVHLQADLHATIEWATQQQRRWAFTLSNAGAYYFEDRADIAQLDEINWNAVQAHRWSGNGIARSIKEGKQAEFLVEQDFPWHLVERIGVRSRRMHQAVMDCLPANIHRPPVEIMRDWYY
>WP_260935709.1	MQPQNPKIYHIVHIDKLQSIINSGGLLSDNEVIRLGLGGTTIGMNSIKQRRLTELRLSTYPDLFVGQCVPFYFCPRSVMLYMMHMGNSTDITYQGGQDGIIHLEADLMGSIAWANTNAKRWVFTSSNAGSRYFEDFNDLAYLNKIDWSVVSSSQWSYARDKKQAEFLCENNFSWNLVERIGVSNQTTYQQVLNIINNLNYKPLVEVKSDWYY
>PZO38334.1	MASVPPSPKIYHITHIDNLPNIADNMGLVSDATRIVRSFSCSLVGMSTIKERRLKEIEVPCHPKTMVGQYVPFYFCPRSIMLYMLHMGNHPDISYKGGQQPIVHLQADFHKVINWANSNSVNWAFSNGNAGSRLTNFYNHPSKLNEIDWGAVSSSDFRDAKIKEGKQAEFLMFNVFPWTLIEKIGIINSTMATKVKTTLADVAHKPVIAVEPNWYF
>WP_041356753.1	MNGIPLCPKLYHIVHVDRLSSILKDGFLWCDVHMAQHIPVGTTIGMNNIKQRRLQNCLNSYPDLHVGDCVPFYFCPRSVMLYLIYRQNTELDYKGGQGPIIHLEADLNAVTTWAKTQSARWVFTLTNAGSFYFEDRNDLTCLKEVNWTAVHALNWKEHKEGKQAEFLIEQCFPWNLVERIGVQSEVIYNHVVNALPVNGHRPKVEIKPEWYY
>PDV97057.1	MYRVPAQPKMYHILHVDRLASVLADGGLWCDAEMQRRGGAGTTIGMSGIKQRRLALPVACHTGDHVGDYVPFYFCPRSIMLYIIAQRNHPDLSYRGGQEPIIHLQADVAATVAWADSQATRWAFSLSNAGAYYTEFRSRLDQLDQVNWLAVAARQWNDPDTKEGKQAEFLVHSFFPWHLVERIGVHTLGMAQQVVQILQTAEHQPPVAHKSAWYY
>MBI1849414.1	MSGRPERPKIYHITHVDNLAAIVRDGGLISDRAMLARGGPTQMIGMSAIKQRRIEKLEVHCHKGSKVGDYVPFYFCPRSIMLYVIHCANHPGLAYRGGQEPIVHLEADLQAVVARAGTEKRRWAFSRSNAGANYAEFRASLADLEVLDWDAIGASDFRSAEVKERKQAEFLFEERFAFDLVDRIGVHSDAIRGRVAEIISRSGFRPVVEVRPEWYF
>WP_096691949.1	MVSVPSNPKIYHITHIDNLPSIAASMELVSDAKRIASGLLCSLVGMSTIKRRRLDEIEVLCHPGTKVGQYVPFYFCPRSIMLYILHKANHPELSYKGGQVPIVHLEADFYTVVNWANTEGVRWAFSNGNAGAYITNFYKETADIIYLDWSAIQSNDFSDNKVKEAKQAEFLMFDTFPWTLVEKIGTINNTIALRVQATLANVGHQPLIVAEPSWYF
>KFD40857.1	MNTIPVTPFIYHITHVDNLPSIIKDSGLWSDAAMIAQDRPAASIGMNTIKQRRLKLPVKCYQQDFVGEYIPFYFCPRSVMLYVIYCANHPELAYFGGQEPIIHLEAKLFETIEWANGVNRRWAFALSNAGAYYTEFRNRLDQLDEVDWEAIAARDFHDPQAKEGKQAEFLVYEFFPWHLVRRIGVQSLSIQRQVLRALARITHRPVVEILPDWYF
>WP_101899594.1	MSVPTTPKIYHIVHFDRLPSIIEDKYLWCDREIIKRECSGTSIGMNKIKHRRLTELKLTSYPELFVGDCVPFYFCSRSVMLYIISRGNHFELSYQNGQESIIHLQADLYETIEWARQNSKKWVFTTSNAGSRYFNDSCNIVQLKEIDWDAVNTMDWSSCKEKKQAEFLIEQAFPWHLVNYIGVQSDRVFNKVSTILQNSEYKPKLGLEPKWYY
>HBO46338.1	MSVPAHPKVYHITHVRNLRAIVEAGRLYSDAKRIAKGFETTIVGMSEIKRRRLEELPVACHPGTMVGEYVPFYFCPRSIMLYILYRGNHPDLSYREGQGPIVHLEADLRRIVRLADECEVRWAFSDTNAGARYASFYDSLDHLDKVNWKAVEATDFRNPAVKDAKQAEFLAHESFPWFLVEKIGAANGIVLEEVQSVLATAEHQPPANVEPSWYF
>WP_008388405.1	MPQPPAHPKIYHIVHVDRLASIIADGCLWSDAVMVGRQGAGTTIGMSTIKARRLRLPVWCHPGTCVGDFVPFYFCPRSIMLFVIHCANAEELTYRGGQGLIVHLEFDLRRVVAWAEETGRRWAFSLSNAGATYTQFGSDLDQLDEVNWPAVHNRDFRSADVKEGKQAEFLVHESVPWSLIERIGVQSQGVAQQVFNTIRGIDHNPRVEIRGDWYY
>MBI5508268.1	MQPPRYGRDPDVYDYGRPKSTIEWFSDPRYGHPAKRTGTSPGEDHSVTSEPRVSVDDAAVHHEVEAAPSEPKVYHIVHLDRLASIVKDGHLWSDATMATRQNAGTTVGMSKIKARRLTNKLTCYPDLAVGDCVPFYFCPRSVMLYLIYRGNDADLAYQGGQEPIVHLEADLHAAVKWAKKNGKRWAFTLSNAGANYFEDRNDLGGLGEIDWDGVAASKWSGNGVSPTVKEGKQAEFLVEECFPWTLVERIGVIGNAQATQVMATMAKTKHRPPVEVRRDWYY
>MXX11622.1	MPIPNEPKIYHIVHIDRLASIVADDCLWCDAKMSMKQPRGTTIGMNSIKERRLTNALNSHPDVCVGDCVPFYFCPRSVMLYVISQANHLELKYRGGQDPIVHLEADLQRTVAWAEQNKRRWAFTTSNAGSRFFDDYADLADLDKVDWNAVHARDWQNCKDGKQAEFLLEDLFPWEMVSRIGVNSKEIYAKVLGALHGTHHRPTVEVLPDWYY
>WP_062483650.1	MSTPPSRPKIYHITHVDNLPGIVRCGGLLSDRAMLTSGGPIQTIGMSGIKRRRLEELEVHCHTGTKVGEYVPFYFCPRSVMLYVIHRANHLELIYCGGQEPIVHLEADLHTVVQWADTNGVRWAFSLSNAGAYYTEFYATVGNLGDLDWNAIASRDFRDSDIKERKQAEFLLYEKFPFTLVERVGVRSAAIHLRATTALAGLNPPPSVEVRPEWYF
>WP_027285557.1	MSGTCPVHPKIYHILHVDRLPSVLADGFLFSDAQMQGRQGCGTTIGMSRIKARRRELPVECRPGTCVGDYVPFYFCPRSVMLYVIWRANHPELAYRGGQRPIVTLEADLHEVVAHADGAGIPWAFSLSNAGAAYATFRAELPALQELDWTAIMARDFRSPEVKEAKQAEFLFHRRFPWRLVARIGVQNTTTRQKVVDCLAGAGHTPPVALEPDWYY
>MBU1413598.1	MSQTVPLHPKIYHITHVDRLASIVADGYLWSDAQIMQRNPTGTTIGMRHIKERRMASELQSHPGLHVGECVPFYFCPRSVMLYVLSQGNHREISFRGGQDPIVHMEADLHRTVTWANQQNLRWAFTLSNAGSGYFEDRSALANLKDIDWAAVQARDWSTCKEQKQAEFLLEASFPLHLVERIGVHSDRIMNRVQQSLVACAHQPAVEILPEWYY
>HBK57246.1	MSNVPVPSHPKIYHIAHVDRLPSIVADGFLWCDAEVIRREPAGTTIGMSSIKQRRLTLPLSSYPDLHVGDCVPFYFCPRSVMLYLIHRGNHPELDYRGGQAPILHFEADLHAMAAWAHVQQRRWAFTLSNAGSCFFEDRCDLARLDEIDWAAVQAWDWRSCKEGKQAEFLVEHTAPWHLIERIGVFNRTFFQHVVNALPHDGHRPAVEIRAD
>ABS64535.1	MAIPAQPKIYHIVHVQNLASIVTDGHLWSDATMVNRPPGGTVIGMGGIKLRRLRLPVTCHQGTHVGDFVPFYFCSRSIMLYVLHCANHAELTYRGGQQPIVHLEADLYRSVRWAEENGSRWAFSLSNAGAAYTQFRSKREQLSEVNWEAVRATDFRPADVKEGKQAEFLVERSFPWHLVERVGVHSQAVVDQVSTAMRGVRHRPQIEIRKDWYF
>WP_126147193.1	MVSVPPDPKIYHITHINNLLNIAVSGGLVSDAKRLASGLSCSIVGMSNIKQRRLEVIEVSCHPGTKVGEYVPFYFCPRSIMLYILHKGNHPDVSYSGGQAPIVHLQADFNKVINWANSNSIPWAFSSGNAGAYVTSFYNQLSMLSQIDWVAVGARNFSNAKIKEGKQAEFLMRNDFPWTLIEKIGTIDSTIATQVQKLLGGVKHQPAITVEPSWYF
>EGO6390606.1	MPVPERPKIYHILHIDRLRSVIADGLLCDEQISQRNNAGTVIGMNSIKQRRLTELTLDCYPDLYIGQCVPFYFCPRSVMLYLIHRGNHPDLGYHGGQDPVLHLEADLFTVMDWAEQNQQRWAFTLSNAGALYVESRCQRDQLSELNWQAINASQWSGNGLKESKQAEFLVEQHFPWQLVERIGVHSRSIHQQVADILPADGHRPPIEIQEAWYY
>WP_194581561.1	VHVDRLASILDANGLLCDAQIIAQNAVGTTIGMNTIKQRRLNELTLDSHPGLHVGQCVPFYFCPRSIMLYVIYRADSDELAYKGGQGPIIHLQADLHATVQWAQQQGHRWAFTLSNAGSYFFEDRNDLALLHELNWPAINATQWQSCKDGKQAEFLIEHSFPWHLVEAIVVNSDNVYHQVVNTLQMAA
>EBX5367227.1	MSIPERPKIYHILHLDRLRSVIAEGLLSDALISARSETGTMIGMSSIKQRRLHELTLTSYPDLHVGQCVPFYFCPRSVMLYLIHKANHPELAYHGGQEPILHLEADLYTVMSWAEQHHQRWAFTLSNAGSLYFEDRCQPDQLGELNWPAIQTHQWSGGNGVKEAKQSEFLIEHSFPWHLVECIGVHSPLIYQQVANMLPPDGHRPPVEVKREWYY
>MCP5357629.1	MPVPEHPKIYHIVHLDRLTSIIANGLLSDAEVLAQAMPGTTIGMGTIKQRRLQELTLSCHPGLFVGQCVPFYFCPRSVMLYLICQANHPDLAYRGGQRPILHLQADLQATVAWAQQQQQQRRWAFTLSNAGSRYFEDRANLNQLHELNWDAINTNDWRHCRENKQAEFLLERAFPWHLVETIGVIDRSTYQQVVNLTSAAAHRPQVQIQPVWYY
>WP_127880056.1	MAVPANPKIYHIVHVDNLASIVADGCLWSDAVMVKRGGAAVIGNNEIKADRLRLPVDCHTGTCVGDYVPFYLCPRSVMLYVISKRNHPNVAYKDGQAPVVHLVADMREVADWAEAKGRRWAFTDINAANRAADFYNELANLNKLNWDAIGTRQWMSCRDHKMAEFLVHKSFPWELVKGIGVYSEKVGARAVSAFGKSAHRPQVKVKQDWYY
>MBA2491155.1	MSPPPAQPKIYHITHVDNLPSILADGGLWSDAELIARGGPAASIGMGGIKQRRLGLPVECHPGDRVGDYVPFYFCPRSIMLFLIHCANHPELANRDGQGPILHLEADLHETIDWAESEARRWAFSLSNAGAVYTEFRHERDQLDEVNWPAVMATDFRDQQIKEAKQAELLVHGFFPWTLVRRIGVHSGAVQQRVSRVLMQTAHRPIIEVQRRWYY
>OFV93416.1	MPIPERPKIYHITHLDNLSKIVDDVLWSDAERIRRGLECTIVGMNEIKRRRLEELIVDCYPDTRVGDYVPFYFCPRSIMLFILHRDNHPDLTYHGGQQQIIHLQADLDAVVEWARAEDRLWVFSKGNAGARYAEFFNDPALLDLLNWDAIAATDWRDPDIKESKQAEFLVEKSFPWELVERIGVINVEVAQQVTALIRGANHQPITAVEREWYYP
>KZK74490.1	MQPSDTKIYHIVHIDKLASVLADGHLWCDAEVERRASPGTGIGMADIKQRRRRLPLDSRPGLHVGECVPFYFCPRSVMLFMLHRENHPQLSYHGGQGPIVHLEVDLQKAVAWAEDDALRWAFTLTNAGSVYFEDRSDLRQLVEIDWDAVNARNWRDRKEGKQAEFLLEQRCPFELVERVGVHSPDIHGKVQEALGGYGYDPLVEVRRDWYY
>WP_198661255.1	MDRLPSISADGFLWCDAEVVRRAPPGTTIGMSSIKLRRLSELHLSSYPDLRVGDCVPFYFCPRSVMLYLIYQGNHPELNYSQGQGPILHFEADLHAVVAWANAQLVRWAFTLSNAGSYFFEDRNDLARLDEIDWNAVQARDWRQCKEGKQAEFLLEHRFPWHLIERIGVQSPVVYRQVVNALPANGHRPSVEVRADWYY
>WP_000026701.1	MSIPERPKIYHILHLDRLRSVIAEGLLSDALISARSETGTMIGMSSIKQRRLHELTLTSYPDLHVGQCVPFYFCPRSVMLYLIHKANHPELAYHGGQEPILHLEADLYTVMAWAEQHHQRWAFTLSNAGSLYFEDRCQPDQLGELNWPAIQTHQWSGGNGVKEAKQSEFLIEHSFPWHLVECIGVHSPLIYQQVANMLPPDGHRPPVEVKREWYY
>WP_015166994.1	MASVPPSPKIYHITHIENLPNIAANMGLVSDATRITRSLSSSLVGMSTIKERRLKEIEVPCHPKTMVGQYVPFYFCPRSIMLFMLHMGNHPDISYKGGQQPIVHLQADFHKVINWANSNSVNWAFSNGNAGSRLTNFYNHPSKLNEIDWGAVSSSDFRDAKIKEGKQAEFLMFNVFPWTLIEKIGIINSTMATKVKTTLANVAHKPVIAVEPNWYF
>MBX9629405.1	MTPSEPKLYHITHVDNLASVLADGGLWCDATLLARNDGPVTSIGMGGIKARRLTLPVKCHPGDTVGEYVPFYFCPRSIMLYLIYMANHPNLAYRGGQVPILHLEFDLDAVLAWADAQPKRWAFTLSNAGAPYAEFRATRGQLVEVDWAAVQATDFRSAEIKEGKQAEFLVQEFVPWHLVRRVGTINDTVQRQAVRAIGGAAHRPPVEVCRGWYY
>WP_224257745.1	MPVPERPKIYHILHIDRLRSVIADGLLCDEQISQRNNAGTVIGMNSIKQRRLTELTLDCYPDLYIGQCVPFYFCPRSVMLYLIHRGNHPDLGYHGGQDPVLHLEADLFTVMDWAERNQQRWAFTLSNAGALYVESRCQRDQLSELNWQAINASQWSGNGLKESKQAEFLVEQHFPWQLVERIGVHSRSIHQQVADILPADGHRPPIEIQEAWYY
>TSA07418.1	MSEPPARPKIYHITHVDNLPSILAAGGIDSDAKRISQGTGNTNIGMTEIKQRRLTLDVDCYSGTKVGEYVPFYFCPRSIMLYLIYMGNHPDLAYTGGQRLILHLETDLYSVVQWAEANNRRWAFSKSNAGAFYARFRKSLDNLHEVNWDAVAARDFRDSIIKEGKQAEFLLFDNCPWKLIERIGVIDEQIERQVIAIIRQNRYKPIVSVQPDWYY
>MCS6930719.1	MSGTVPARPKIYHILHVDRLPSVLADGFLFSDAAMQRRVGCGTTIGMSTIKARRLHLPVHCHPRTFVGDYVPFYFCPRSVMLYVIEQANHPELTYRGGQGPIITLEADFHTAVAEAVKAGSPWAISLQNAGTAYASFRATPEGLAELDWAAITAQDFRRREVKEAKQAEFLFHGRFPWRLVERIGVENAATRQKVLDCLAGAAHSPPVRLLPDWYY
>WP_232692598.1	MPVPERPKIYHILHIDRLRSVIADGLLCDEQISQRNNAGTVIGMNNIKQRRLTELTLDCYPDLYIGQCVPFYFCPRSVMLYLIHRGNHPDLGYHGGQDPVLHLEADLFTVMDWAERNQQRWAFTLSNAGALYVESRCQREQLSELNWQAINASQWSGNGLKESKQAEFLVEQHFPWQLVERIGVHSRSIHQQVADILPADGHRPPIEIQEAWYY
>GBU08873.1	MTIPDNIKIYHIVHVDRLLSIINNEGLYCDEQITQNNVTGTNIGLTEIKQRRLTNSLNSHPELYVGQCVPFYFCPRSIMLYLLFRRNNPELQYIGGQEPIIHLQIDLHTGVTWAEKNNKRWAFTLSNAGAYYFEDRCSLEQLEELNWQAIHATNWQDCKEGKQAEFLVEYACPWQLIEMIGVHSQKTSQLVIDALSEAEYRPDVTIKPEWYY
>EBF8311766.1	MSIPERPKIYHILHLDRLRSVIAEGLLSDALISARSETGTMIGMSSIKQRRLHELTLTSYPDLHVGQCVPFYFCPRSVMLYLIHKANHPELAYHGGQEPILHLEADLYTVMAWAEQHHQRWAFTLSNAGSLYFEDRCQPDQLGDLNWPAIQTHQWSGGNGVKEAKQSEFLIEHSFPWHLVECIGVHSPLIYQQVANMLPPDGHRPPVEVKREWYY
>WP_275155199.1	MPVPERPKIYHILHIDRLRSVIADGLLCDEQISQRNNAGTVIGMNSIKQRRLTELTLDCYPDLYIGQCVPFYFCPRSVMLYLIHRGNHPDLGYHGGQDPVLHLEADLFTVMDWAERNQQRWAFTLSNAGALYVESRCQRDQLSDLNWQAINASQWSGNGLKESKQAEFLVEQHFPWQLVERIGVHSRSIHQQVADILPADGHRPPIEIQEAWYY
>HHJ52432.1	MTRIPENPKVYHITHVNNLEGIIRDGGLFSDAEIQRRRQSIHTIGMSEIKRRRLREIEVNCHPGTMVGEYVPFYFCPRSVMLYVIYRANHPELRFRGGQDNIVHLEADLYEVVQWATKNNVRWAFSNGNAGAFFTDFFTGIEYLDELDWEAIATTDFRNLDTREAKQAEFLVYGFFPWQLVQRVGVLSERVYHRTRNIIQKAQHKPVVSIQPEWYF
>ECG8589620.1	MPVPERPKIYHILHIDRLRSVIADGLLCDEQISQRNNAGTVIGMNNIKQRRLTELTLDCYPDLYIGQCVPFYFCPRSVMLYLIHRGNHPDLGYHGGQDPVLHLEADLFTVMDWAERNQQRWAFTLSNAGALYVESRCQRDQLSELNWQAINASQWSGNGLKESKQAEFLVEQHFPWQLVERIGVHSRSIHQQVADILPADGHRPPIEIQEAWYY
>MBW7874860.1	MNPSIYHIVHVDRLASILEDGYLYCEAIMQQNPPVGTQIGMNHIKQRRRTKELASHPGLNVGDCVPFYFCPRSIMLYLMYRKSHDDISYRGGQEPIIHLVAEVQASVNWADKSNLRWAITSTNAGATYFDDYSDLHDLNRLNWAAINSREWKNVKEAKQAEFLMEKNFPWILIAKIGVYSTCVMQQVQQILYKAAHKPQVAVKPDWYY
>MBD3843997.1	MQPQNLKIYHIVHIDKLQSIINSGGLLSDSEVIAQNLGGTTIGMTRIKQRRLEELRLSTYPDVFVGQCVPFYFCPRSVMLYMIHRGNSLDITYQGGQDSIIHLEADLARSIDWANRNGKRWVFTSSNAGSRYFEDFNDLADLHHIDWSVVSSSQWSHAKDKKQAEFLCEQNFAWELVERIGVNTQSLYHQVQTILASAVYKPTVVIKNDWYY
>MCG8557322.1	MNPSIYHITHVDNLAAIVASGGLISDAAMIQRGGPTAPIGMQGIKQRRLGLPVASHPGTSVGDYVPFYFCPRSIMLFVIHCANHPELTYTAGQSPVIHLVADLHEVVSWASTRGWKWAFSLSNAGAHYAEFRASVQDISEIDWDAVAATDFRDRAVKEGKQAEFLFYGDFPWSLVSRIGVYSPAVANQARSGIGGAVHQPAISVERGWYF
>NUN12443.1	MTMPDHPKIYHIVHMDRLPSIVHSGGLWCDEEMMKHPPQGTTIGMTSIKQRRLTAKLRSYPGLCVGGCVPFYFCPRSVMLYLIHCANNPELTYRGGQAPILHLEADLFTVIQWAEQHQKRWAFTLSNAGSSYFEDFSDRCSLGRIDWDAVAARDWQKCKEPKQAEFLLEHYFPWFLVERIGVHPAVDYWKIVQTLVGSELRPLVEVRADWYYDHGGNR
>MCI5129343.1	MMVPVQPKIYHIVHLDRLQSIITDGYLWCEAEVLRRTPPGTTIGMNSIKQRRLKELTLISYPQLHVGDCVPFYFCPRSIMLYLIAQRNHPELAYRGGQEPIIHLQADLHASVTWAQKNQRKWSFTLSNAGSYFFEDRCRLDQLHEINWEAVQTNRWSGNGVEASVKEGKQAEFLMEYSFSWQMIERIGVYSRWAYQQTMNTLPTEVHHPQIELRPEWYY
>EAA8876815.1	MPVPERPKIYHILHIDRLCSVIADGLLCDEQISQRNNAGTVIGMNSIKQRRLTELTLDCYPDLYIGQCVPFYFCPRSVMLYLIHRGNHPDLGYHGGQDPVLHLEADLFTVMDWAERNQQRWAFTLSNAGALYVESRCQREQLSELNWQAINASQWSGNGLKESKQAEFLVEQHFPWQLVERIGVHSRSIHQQVADILPTDGHRPPIEIQEAWYY
>NWF93476.1	MTPPPVNPKIYHITHIENLRSIAMSGGLHSDARIAEQGAPSCSIGMSGIKRRRIEELTVTCHSDTKVGEYVPFYFCPRSVMLFVIYCANHPELTYKGGQDAIIHLEADLLEVVQWCDTKGVRWAFSLSNAGARYTEFRSDLNALIELDWEAIMERDFRDPDIKERKQAEFLVHDFFPFDLIKRIGVRIESTRFLARQALAGTKYAPPVEIRTEWYF
>WP_218123240.1	MFVQVAGSSARYCSVVAQTKLACQIRYDAIAASLTELAEAEPLGDRLYEADDEDTVAFAAEEEDALTMPAPVPASPKIYHIVHVNKLASITADGFLYSDAIIAQRPAIGTVIGMNHIKQRRLQSLRLNSHPNLFVGQCVPFYFCPRSVMLNIISRGSSDLEYKDGQGPIVHLVADLHQTVSWAQQNNLRWAFTLSSAATHHFEDRNDLSRLNEIDWDAINAHYWSSVRDQKQAEFLVENKYPWHLVEEIAVLNQGTGQRAGQAIAGAAHRPVVHIRPQWYY
>HCA3431876.1	MPVPERPKIYHILHIDRLRSVIADGLLCDEQISQRNNAGTVIGMNSIKQRRLTELTLDCYPDLYIGQCVPFYFCPRSVMLYLIHRGNHPDLGYHGGQAPVLHLEADLFTVMDWAERNQQRWAFTLSNAGALYVESRCQRDQLSELNWQAINASQWSGNGLKESKQAEFLVEQHFPWQLVERIGVHSRSIHQQVADILPADGHRPPIEIQEAWYY
>KJV38919.1	MPAPARPKIYHITHMDNLPTIIGQGGLFSDARMIAAGGPVTAIGMASIKARRLDLPVRCHPGDTVGQYVPFYFCSRSVMLYLLHRGNHPEVNYRGGQEPIVHLEADLRTVVDWAQAHGRRWAFTLSNAGAYYAEFRDSLEALDEIRWDAVMSNAWSAPEVREGKQAEFLLHDSVPWDLVERIGVLNQPVKLAVEARLRGAAHAARVDLQPTWYY
>EIX6432927.1	MPVPERPKIYHILHIDRLRSVIADGLLCDEQISQRNNAGTVIGMNNIKQRRLTELTLDCYPDLYIGQCVPFYFCPRSVMLYLIHRGNHPDLGYHGGQDPVLHLEADLFTVMDWAERNRQRWAFTLSNAGALYVESRCQRDQLSELNWQAINASQWSGNGLKESKQAEFLVEQHFPWQLVERIGVHSRSIHQQVADILPADGHRPPIEIQEAWYY
>WP_268887233.1	MPVPERPKIYHILHIDRLRSVIADGLLCDEQISQRNNAGTVIGMNSIKQRRLTELTLDCYPDLYIGQCVPFYFCPRSVMLYLIHRGNHPDLGYHGGQDPVLHLEADLFTVMDWAERNRQRWAFTLSNAGALYVESRCQRDQLSELNWQAINASQWSGNGLKESKQAEFLVEQHFPWQLVERIGVHSRSIHQQVADILPTDGHRPPIEIQEAWYY
>MBU4529599.1	MPVPAQPKIYHIVHVDNLASIITDGFLWSDADMVQRQGGTAIGMSSIKQRRMQLPVSCHAELTVGQFVPFYFCSRSIMLYVIHCANHPELDYRGGQQPIIHLEADLQEVVQWAEANGRRWAFSLSNAGAVYTQFRAGLDRLGDINWDAVAATDFRPADVKEAKQSEFLVQHSLPWHLVERIGVHSQGIVSRVSDAMHSARHRPRIEIKRDWYY
>MBI5911988.1	MPQPPNQPKIYHIVHVDRLASIVNDGCLWSDAVVVGRAHPGTTIGMGGIKQRRMSLPVDCHPGDHVGEYVPFYFGPRSIMLYVIHCANHPELTYRGGQGPIVHLEADLHQTITWANANDRRWAFTLSNAGAVYTQFRSSVDQLDEVNWPAVAATDFRSSDIKEGKQAEFLVHKSFPWHLVGRIGVYSREIGQQAANAMHGASHRPVIEICTNWYY
>WP_181597985.1	MSIPERPKIYHILHLDRLRSVIAEGLLSDALISARSETGTMIGMSSIKQRRLHELTLTSYPDLHVGQCVPFYFCPRSVMLYLIHKANHPELAYHGGQEPILHLEADLYTVMAWAEQHHQRWAFTLSNAGSLYFEDRCQPDQLGELNWPAIQTHQWSGGNGVKEAKQSEFLIEHSFPWHLVECIGVHSPLIYQQVANMLPPDGHRPPIEVKREWYY
>KXK39375.1	MNGIPLYPKIYHIVHVDRLSSILKDDFLWCDVYMTQRIPVGTTIGMNNIKQRRLQNCLSSYPDLHVGDCVPFYFCPRSVMLYLIYRQNAELDYKGGQGPIIHLEADLNAVITWAKTQSARWVFTLTNAGSFYFEDRNDLTCLKEVNWTAVHALNWKEHKEGKQAEFLIEQCFPWNLIERIGVQSEVIYNYVINALPVNGHRPKVELKPEWYY
>WP_197071094.1	MPHFSGGTTHAMPAPARPKIYHITHMDNLPTIIGQGGLFSDARMIAAGGPVTAIGMASIKARRLDLPVRCHPGDTVGQYVPFYFCSRSVMLYLLHRGNHPEVNYRGGQEPIVHLEADLRTVVDWAQAHGRRWAFTLSNAGAYYAEFRDSLEALDEIRWDAVMSNAWSAPEVREGKQAEFLLHDSVPWDLVERIGVLNQPVKLAVEARLRGAAHAARVDLQPTWYY
>MBS0222171.1	MTVPAAPKIYHIVHLDRLPSITTDGFLWSDAVMVERQGAGTTIGMSTIKARRLNELRLSCHPDLRVGQCTPFYFCPRSVMLYLIYRRNEELAYKGGQEPIVHLEADLYATIEWANRNSWRWAFTLSNAGAHYFEDRSDVARLSEINWDAVRARHWTGSGIKEGKQAEFLIERGFPWHLVERIGVYSRNCVAPVSTAIPPTVHRPRIEILPDWYY
>CAD85274.1	MRFHHAHGSLFPRKILICIKARINPDLVMNGIPLCPKLYHIVHVDRLSSILKDGFLWCDVHMAQHIPVGTTIGMNNIKQRRLQNCLNSYPDLHVGDCVPFYFCPRSVMLYLIYRQNTELDYKGGQGPIIHLEADLNAVTTWAKTQSARWVFTLTNAGSFYFEDRNDLTCLKEVNWTAVHALNWKEHKEGKQAEFLIEQCFPWNLVERIGVQSEVIYNHVVNALPVNGHRPKVEIKPEWYY
>EHF2415575.1	MPVPERPKIYHILHIDRLRSVIADGLLCDEQISQRNNAGTVIGMNSIKQRRLTELTLDCYPDLYIGQCVPFYFCPRSVMLYLIHRGNHPDLGYHGGQVPVLHLEADLFTVMDWAERNQQRWAFTLSNAGALYVESRCQRDQLSELNWQAINASQWSGNGLKESKQAEFLVEQHFPWQLVERIGVHSRSIHQQVADILPADGHRPPIEIQEAWYY
>WDT70203.1	MPGVPENPKIYHITHLQNLAQIIETGKLWSDAKRIELGLDCEIVGMSAIKKRRLEDLPVKCHPATMVGEYVPFYFCPRSIMLFILHRGNHIDVTYHGGQARIIHLVADLKETVEWANSRERQWAFSDCNAGAHYAMFFNTLGKLNKINWEAVEATDFQHPAVKEGKQAEFLIFKSFPWKLIERIGVINTEIQEQVGNILSSASHKPIVSIERTWYF
>WP_011955086.1	MARIMIPTFPKKPIPENPKIYHITHVDNIRNIVSTGGLLSDARILQQGGPTQMIGLSNIKRRRIEELEVRCHPGTKVGEYVPFYFCPRSIMLYVIHRADHPELMYRGGQDSIAHLEADLHQVVDWADNNGVRWAFSLSNAGARYTQFRSNLRYLHELDWDAIAATDFRDSDVKEGKQAEFLVHGFFPFDLVERIGVHRANIWNKVRSVLAGSGYTPRVEVRDDWYF
>WP_100271579.1	MPVPERPKIYHILHIDRLRSVIADGLLCDEQISQRNNAGTVIGMNNIKQRRLTELTLDCYPDLYIGQCVPFYFCPRSVMLYLIHRGNHPDLGYHGGQDPVLHLEADLFTVMDWAERNRQRWAFTLSNAGALYVESRCQRDQLSELNWQAINASQWSGNGLKESKQAEFLVEQHFPWQLVERIGVHSRSIHQQVADILPTDGHRPPIEIQEAWYY
>WP_103284449.1	MPIPEQPKIYHILHLDRLHSVIAEGLLSDEQISVRDDAGTMIGMSSIKRRRLYELALESYPGLHVGQCVPFYFCPRSVMLYLIHRANHQELTYRGGQGPILHLEMDLYTVIAWAEEHNQRWAFTLSNAGSFYFEDRCQREQLGELNWGAIQTHQWSGGNGIKEAKQAEFLIERNFPWHLVERIGVHSPLIYQQVVNMLPLGGHRPPVEVKREWYY
>MCH8151227.1	MPRVPPNPKIYHLTHVRNLAGVADAGVLWSDANRIELGLECQVVGMSKIKERRLQELGVDCHPGTMVGEYVPFYFCPRSIMLYILHRGNHPELTYQGGQRPMVHLQSDLRTVVTWAEQQGRRWAFSNVNAGAYYAQFFACLEQLDEVNWTGVRATDFRNAQIKDGKQAEFLMHESFPWPLVEKVGVFNGATVEEVREALAGASQKPTVEVERNWYY
>HDD52957.1	MNRPPSKPKVYHITHVNNLSRIIERGALLSDARILKEGGPDQTIGMSKIKRRRLEKIEVTCHPGTKVGQYVPFYFCPRSVMLYLIYRGNHPELGYRGGQNPIIHLEADLYRVVEWADKNGVLWAFSLSNAGSFYVEFRAKLLYLQELDWLAIAARDFRDPDIKERKQAEFLVYDFFPFDLVERIGVRTKEIQAKVLRVLTNSRHKPLVEVCLDWYY
>WP_265150935.1	MPHFSGGTTHAMPAPARPKIYHITHMDNLPTIVGQGGLFSDVRMIAGRGPVTAIGMASIKARRLDLPVRCHPGDTVGQYVPFYFCSRSVMLYLLHRGNHPEVNYRGGQEPIVHLEADLRTVVDWAQAHGRRWAFTLSNAGAYYAEFRDSLEALDEIRWDAVMSNAWSAAEVREGKQAEFLLHDSVPWDLVERIGVVNQPVKLAVEARLRGAAHAPRVDLQPTWYY
>MBA8246824.1	MPVPERPKIYHILHIDRLRSVIAEGLLCDEQISQRNNAGTVIGISGIKQRRLTELTLNSYPDLYIGQCVPFYFCPRSVMLYVIHCGDHQNLGYHDGQEPVLHLEADLYTVMNWAEQNQQRWAFTLSNAGAFYVEDRCQREHLNELNWEAINALWWNNGLKESKQAEFLVERHFPWHLVERIGVHSRAIYQQVANILPPDGHRPPIEVKGEWYY
>WP_082670934.1	MNSIGVPAEPRIYHIAHIDRLASIVADKYLWCDAEVIRRGLAGTNIGMSSIKQRRLRLKLDSYPDLCVGDCVPFYFCPRSVMLYVISRGEHPELDYDGGQEPILHFEAKLRVAVAWAQKCGRRWVFTLSNAGSTDSEKRCDLAQLGEINWAAVQARTWWRCKEEKQAEFLMEYNFPWRLMDRIGVFDHTIRRQVLEVLNRVSPRGHRPRVEVCRDWYY
>EME67974.1	MEDGAAPHAVHGGGVSMPVPASPKIYHIVNVDKLPSIIGDGALWSDAKMAVHAPVGTVIGMQKIKNRRLHLPVHCRPGTHVGDYVPFYFCPRSVMLYVIHCGNNEGLAYQGGQEPIIHLEADLHEVVAWADGANVPWAFSLSNAAEVYAEFRHDLVQLNEVNWLAVDTRRWGGPNVAPEIRSSKQAEFLVYDAFPWNLVRRIGVCSRQVAMQASEVLREAAHRPGVEIKPDWYY
>MBS6738188.1	MPIPEHPKIYHILHLDRLKSVIAEGLLSDEQISVRDDAGTMIGMSSIKRRRLCELALESHPDLHVGQCVPFYFCPRSVMLYLIYRANHQELTYRGGQDPILHLEMDLYSVIAWAEEHNQRWAFTLSNAGSYYFEDRCKREQLAELNWEAIQTNQWSGGNGIKEAKQAEFLIERNFPWHLVERIGVHSPLIYQQVVNMLPQGGHRPPVEVKREWYY
>MCF7809674.1	MSSPPQNPKIYHITHIDNLQSIITDGMLHSDAAVIARGGAKRRIGMFAIKERRLHLPVSCHSGTNVGDYVPFYFCPRSVMLYVLYCGNHPDLTYHSGQDPIVHLEADLYRVVEWADSVNRRWAFCSSNAGAYYTQFYADLRNMDSIDWNAVNSNDFSFADIKEWKQAEFLIHESFPWTLIDQIGVRSGRMRTQVDQIIISAEHKPLVSIKPDWYF
>WP_019496119.1	MASVPPSPKIYHITHVDNLPSVAASMELVSDARRVASGLNSSLVGMSTIKRRRLEEIEVSCHPGTKVGQYVPFYFCPRSIMLFILYKRNHPELTYFGGQEPIVHLEADFHAAVNWANTTGVRWAFSNGNAGAYITNFYKQAADIIHLDWSAIQSTDFRDPKVKEGKQAEFLMFDIFPWTLVDKIGTINNTMELRVQATLANAGHQPQIVVEPTWYF
>MBD3237761.1	MTRVPDRPKIYHLTHVDNISAIVAAEGLVSDRAMLARGGPPRAIGMSRIKKRRVERLSVSCHPDTMVGDYVPFYFCPRSVMLYVIHCANNPELTYRGGQDPIVHLSADLHEVVDWAEEHGRRWAFSLSNAGAFYAEFRARLEDLGSLDWNAIASIDFRDSDTRGRKQAEFLVHGYFPFGLIEAIGTISETVRARVSGALLGTEYSPRVEVRPEWYYR
>OHD36202.1	MSSPVPSNIKLYHIVHIDRLSSIIHDGYLWSDATIHQKNNIGTNIGMNTIKERRINKTLASYTDLHVGECVPFYFCPRSVMLYLFYKDNHPDITYHGGQEPIIHLVADFDKVISWSNTNGKRWVFTDSNAGSYYFNDYNSLSELSKIDWNAVQTTDWQDCREKKQAEFLIENNLPFQFIESIIVYSHEQLQKVQDILKLSGHKPPVVINKNWYY
>MBI5426650.1	MLPSDSHAGSHGAVPASPKLYHITHVNNVARIIEAGRLWSDAKRIELGLGSDSIGMSAIKQRRVDELQVSCYPETRVGQYVPFYFCPRSIMLYILHRGNHVDIDYRGGQEPIIHLQLDMHATIVWAESQGEKQWVFTDGNAGARLASFYNDLRQLSNIDWKAVQASDFREPSIKEGKQAEFLAYDFVPWALVEKIGVINQMIESRVKSAIQISAHKPQISVERSWYF
>MXY82723.1	MSAPSKQVPIYHITHVNNLRSIINRNALWSDAKCRHQGLTLAQVGMSEIKDRRLNKLEVRCHQGTKVGEYVPFYFCSRSIMLYLLFRGNHSGLTYTGGQRAILHLQADLQAVVCWADKQGVNWAFSDRNAGTRYASFYNDLNDLGRIDWNAVNATDFRDSQVKEGKQAEFLMYQEFPWQLVEKIGTCDQMVANQVNQTLQNSTHRPVVSIERGWYY
>MBZ0147055.1	MPPPANPKIYHIVHVDRLGSIIGENGLLCDAAIVQRGIGGTTIGMKDIKSRRFTLPIKCHQGLCVGSCVPFYFCPRSIMLYLIYRANHPELSYRGGQGPILHLEADLHKTIQWANANGRRWAFTLSNAGSGYFEDRCNVAQLGEVDWTAIQARNWSAPLIKEGKQAEFLIEQSFPWQLVERISVIDAAIAQQAANATRNAAHRPTIEIKRDWYY
>WP_210724231.1	MPVPERPKIYHILHIDRLRSVIADGLLCDEQISQRNNAGTVIGMNNIKQRRLTELTLDCYPDLYIGQCVPFYFCPRSVMLYLIHRGNHPDLGYHCGQDPVLHLEADLFTVMDWAERNRQRWAFTLSNAGALYVESRCQRDQLSELNWQAINASQWSGNGLKESKQAEFLVEQHFPWQLVERIGVHSRSIHQQVADILPADGHRPPIEIQEAWYY
>MCU0568887.1	MTVVPAHPKIYHITHIENLSSIATDMGLISDANRIARRLFCFTVGMSMIKQRRLNQIEVPCHAGTTVGQYVPFYFCPRSIMLYILHVGNHPEVSYRGGQQPIVHLQADLYTVVEWAIANQVPWAFSDGNAGARLTTFYDHLSQLNQIDWNAVMSTNFRDAKIKEGKQAEFLMFDVFPWTLIEKVGTINRTIAEQVQSIVKRTDHQPVITVEPSWYF
>EAO2688214.1	MPVPERPKIYHILHIDRLRSVIAEGLLCDEQISQRNNAGTVIGISGIKQRRLTELRLNSYPDLYIGQCVPFYFCPRSVMLYVIHCGDHQNLGYHDGQEPVLHLEADLYTVMNWAEQNQQRWAFTLSNAGAFYVEDRCQREHLNELNWEAINALWWNNGLKESKQAEFLVERHFPWHLVERIGVHSRAIYQQVANILPPDGHRPPIEVKGEWYY
>WP_040477058.1	MPVPASPKIYHIVNVDKLPSIIGDGALWSDAKMAVHAPVGTVIGMQKIKNRRLHLPVHCRPGTHVGDYVPFYFCPRSVMLYVIHCGNNEGLAYQGGQEPIIHLEADLHEVVAWADGANVPWAFSLSNAAEVYAEFRHDLVQLNEVNWLAVDTRRWGGPNVAPEIRSSKQAEFLVYDAFPWNLVRRIGVCSRQVAMQASEVLREAAHRPGVEIKPDWYY
>WP_260056855.1	MTPPPQSPKIYHIVHVDKLPAIIADQRLHCDSTIVNRNPAGTTIGMGTIKQRRFELPVKCYSGAMVADFVPFYFCPRSVMLYVIHCANSPELAYKGGQGPIVHLEADLHSVIAWANGVGQSWAFSGSNAGAAYTSFWNDVNQLQQLNWPHIAANQWSPADVKEDKQAEFLMYKSFPWHLVERIGVRTLPIHNQVHNALIPAAHKPQVAIMPGWYY
>MCH7483837.1	MSAPENPKIYHITHVDNLPLMVTEGGVWSHAAMMAKGGPEADIGMSTIKHRRLALPVKCHPGDYMGDYVPFYFCPRSIMLYVIHCSNHPELSYRGGQGPIVHLESNLLDVVNWANERNRRWAFTLSNAGGSYAEFRNGLDDLGDIDWSAVEALDFRPPQVKEGKQAEFLMKEFFPWELVSRIGVRSATTLDAALSATKTATHQPAIRIMTNWYY
>WP_100179380.1	MPLPAQPKIYHIVHVDNLASIVADGFLWSDRVMVGRGGPPANIGMPTIKAARLTMPVPCHQGTFVGEYVPFNFCPRSVMLNIIWYANHPNLTYRGGQGPIIHLEADLHSTVAWAENNDRRWAFSLANARAAYTQFRARLDQLGDVNWDAVTATDFRSADIKEAKQAEFLLQQAFPWQLVERIGVHSQGIGQQVSNAMQGAAHRPTIQIMKDWYY
>WP_126343191.1	MQPSDTKIYHIVHIDKLASVLEDGHLWCDAEVERRASSGTGIGMADIKQRRRRLPLDSRPGLHVGECVPFYFCPRSVMLFMLHRENHPQLSYQGGQGPIVHLEVDLQKAVAWAEDDALRWAFTLTNAGSVYFEDRSDLRQLVEIDWDAVNARNWRDRKEGKQAEFLLEQRCPFELVERVGVHSPDIHGKVQEALGGYGYDPLVEVRRDW
>HIX41237.1	MSVPAHPKVYHIVHVDRLASILRDGGLYCDAYVSRNALPGTTIGMSGIKARRLSHPLTSYPDLHVGDCVPFYFCPRSVMLYLISRGNHPDLTYRGGQQPIVHLAANLRDVVDWAEARNKRWVFTTTNAGSAFFDDYNTWDQLSEIDWDAVHATKWSGEDVPPRVKEGKQAEFLLEEFCPWEVFKCIFVYSESYYRQVEALLTSIPHKPKIQVQPRFYY
>WP_207255713.1	MPAPAAPKIYHIVHVDKLAAIAADEFLFSDAEMAKRPANGTIIGMNEIKARRMNELTLTSHFGLHVGHCVPFYFCPRSVMLYLIHRQNTKLNYQGGQELIVHLVADLKAGVDWANAIGRRWAFTLSNAGSYYFEDRCDLKQLDEVDWDAVQTNQWSGSPTKERKQAEFLVEGSYPWHLVEQIGVFNQAVSQIAGQSIAGAQHRPPIHIRNDWYY
>HEX41043.1	MERLSLKASIYHITHVENLPCIIQRGGLYSDAERTRLRLSGKNVGMDAIKQRRLSLAVNCHPGTYVGEYVPFYFCPRSVMLYLLHRGNHPDLTYREGQGEIVHLMAPLDAALEYAHANGIKWAFSPTNAGACYTRFYADVSDLDQISWEAVRARDFRDSEIKEGKQAEFLFHEFFPWSLVVGIGVQGQGVYDKVESMLEGADHRPAVKIKSNWYF
>WP_273995219.1	MLGSNGLLCDAQIIAQQAAGTTIGMNTIKHRRLTELTLDSHPDLYVGQCVPFYFCPRSIMLYVIHRADSDELAYKGGQGPIIHLQADLNATVQWAQQQGHRWAFTLSNAGSYYFEDRSDLAQLHELDWPAIYARQWQGCKEGKQAEFLIEQSFPWHLVEEIIVQSPLIHQQVVNTLQMAAHRPPVTINSNWYY
>OFW09804.1	MPPPPAHPKIYHIVHVDLLVSIIDDGFLWSDSGMVGRAQPGTTIGMGAIKQRRMSLPVDCHAGDHVGEYVPFYFGPRSIMLYVIHCANHPDLAYRGGKEPIVHLEADLHQVIAWADANGRRWAFSLSNAGAVYTQFRSRVDQLDEVDWPAVAATDFRSSEIKEGKQAEFLLHQSFPWHLFQRIGVISRQVAQQAANALDETGHRPVVEIRRDWYY
>WP_198246318.1	MSNKVPQHPKIYHIVHMDRLASIISEGCLWSDAAVQQKGLGGTMIGMPHIKQRRLSNPLTSHQGLTVGQCVPFYFCPRSIMLFILSRQTHEDIVYQGGQQPIIHLQADLHRVIDWAQQNDKRWAFTDSNAGSSYFNDYCAITDLDKIDWNAVNAHSWSQCKEGKQAEFLLEEQFSWTLVEAIGVYSQAQVQQVSTALSTASHQPRLSVERNWYY
>MBI3329430.1	MSPPPSQPLIYHITHVGNLRSIVACGALWSDSECMRRGAAHTRVGVSAIKARRLYELEVDCHPGTKVGEYVPFYFCPRSIMLYLLHRGNHPDLAYTGGQRPLVHLVADLREAVRLSGAQGVRWAFSDRNAGTRYTSFYKDLTDLDRVDWDAVAARDFRDPFVKEGKQAEFLVYVALPWSLVRWIGTCDRTMAERAMQALHGAEHQPLVSVEAGWYY
>MCC6651032.1	MSQAPATPRIYHITHMRNLPGILAAGGLLSDATIMTRGGPTATIGLGALKQRRLTLPVHCHPGDHVGDYVPFYFCPRSVMLYVLHCANAPGLTYREGQGPIVHLEARLAPTLDWADRAGARWAFSLSNAGTAYCTFRKQRSQLDEIDWEAVANSDFRDRTVKEGKQAEFLLHEFFPWHLVERVGVGDTVVREQVLQVLQGTSQAPTVEVRADWYY
>MBQ9182187.1	MSTNNIPVSPKIYHIVHIDNLPSIISNGFLFCDTHFVNSTTYTNIGIRNIKQRRLTKPLNSYPDLHVGDCVPFYFCPRSIMLFLFWRNNHPDLTYHGGQSPIIHLRADLPKVVAWTKQKNLRWAFTDSNAGSDYFGDFNQLDDLKQLNWQAINADYWHDCKDEKQAEFLIEKHFPWHLVEYIGVISSDMCNQVNQMIATATHKPQVVCRSDWYY
>PJA37402.1	MPVPAQPKIYHIIHADRLASVVADGCLWCDAIMGPRAAAGTTIGMSAIKQRRLQSLLNSRPGLKVGDCVPFYFCPRSIMLFLIHRGNHPDMPYHGGQGPILHLESDLHATVAWAEQHDRRWAFTLSNAGANYFEDRCEIAQLGEINWGAVHASKWAGTGVSSLVKEGKQAEFLVEQKFPWELVERIGVSSPRWAQSLADQLRSCAHQPRIEIMRDWYY
>OEU52082.1	MTTPPAQPKIYHITHVDNLASIVAAGCIEADGRRVVQGGGQTSIGMTDIKRRRLFDIDVLCHPGTKVGEYVPFYFCPRSIMLFILYKNNHPDMSYRGGQEPILHLQMDMESTIRWANENGVRWAFSDRNAGGYLADFFENPLELDKIDWDAIKATDFRDMQIQEGKQAEFLIHDNCPWHMVEKIGVLNEKIRNQVNGILQNVQHKPVATIERTWYY
>QQS06120.1	MPIPVQPKIYHITHVENLPKILAEGGLWSDAAITRTGGPTSSIGFSHIKQRRLSNPVSCHPESHVGDYVPFYYCPRTVMLYLIHCANDPHLAYKGGQAPIIHLEFDLRAVGNWARTNGTRWAIALGNAGAYTTEFTSDSKDLHRLDWNAIASSQFSSREVKDAKQAEFLVHDFVPWRFVERIGVQNQPILTRIRTLLTGNPANPPVELRPDWYF
>MYD95068.1	MPPPPNPKIYHIVHVDRLKSIVDDGYLWSDAHVSTLGDTGPVIGMQSIKARRRTNELQSHPGLCVGDCVPFYFCPRSVMLYLIHMGNAPGLEYRGGQDPIVHLRADLRETVAWAKQEGRRWAFTLSNAGSLYFQDRDDLDDLKEVNWDAVEAQMWSASEVKEGKQAEFLIEEAFPWTLVERIGVRTLETQRRARAAIGDDEHRPTVSIQRPWYYS
>WP_162382722.1	MPIPEHPKIYHILHLDRLKSVIAEGLLSDEQISVRDDAGTMIGMSSIKRRRLYELALESHPDLHVGQCVPFYFCPRSVMLYLIYRANHQELTYRGGQDPILHLEMDLYSVIAWAEEHNQRWAFTLSNAGSFYFEDRCQREQLVELNWEAIQTNQWSGGNGIKEAKQAEFLIERNFPWHLVERIGVHSPLIYQQVVNMLPPGGHRPPVEIKREWYY
>WP_101868135.1	MPVPERPKIYHILHIDRLRSVIADGLLCDEQISQRNNAGTVIGMSSIKQRRLTELTLNCYPDLYIGQCVPFYFCPRSVMLYLIYRGNHQDLGYHGGQGPVLHLEADLYTVMDWVEQNRQRWAFTLSNAGAVYVESHCQRDQLDQLNWEAIHTSRWSGNGLMEPKQAEFLVERHFPWHLVERIGVHSRTIYQQVANILPPDGHCPPIEVKGEWYY
>MBI4083472.1	MVRVPDNLKIYHITHAENLPGILCAGALWSDAERIARGVNSEIVGMSKIKKRRLEDLEVDCHPGTTVGEYVPFYFCPRSVMLAVIYYANHPDLAYRGGQQPIVHLEADLQEVVAWADAEQRRWAFSLSNAGARYVEFRARVDQLGEINWPAVNATDFRATEVKEGKQAEFLVHGSYPWTLVRRIGVHNAAVGERVRAALERSGHQPPVWVERSWYFPD
>WP_183010313.1	MSGLIPVRPKIYHIVHVSNLPSIVGGEFILSDEMVTENKCVKTTIGMNDIKLRRLRELTLSSHPGLYVGQCVPFYFCPRSIMLYVIHMKNGNLTYQGGQEDIVHLESDLYNTVAWANQHGLRWAFTLSNAGSRFFEDRSDLSRLGEIDWNAVRATSWSQCKDGKQAEFLVERKFPWELVEKIGIKGRNCLFQASAAMSGVHHRPVIEIKPNWYY
>MCA3351616.1	MTTPPPQTPKIYHILHVDRLPSILTQGRLYSDAEVRKRGLGGTTVGMQKLKDDRLTLPVPCHPGTMVGDYVPFYFCSRSVMLFLLHKGNHENLDYRGGQEPIITLECDLNTVVAEADKAGRRWAFSLGNAAAAYQEFRADLAHLHEIRWDYVAARKWSSHGVSPDVKEGKQAEFLVHERFPWRLVSAIGVLSVAMQKKVAELMQSADHRPSVHVRTDWYY
>MCE2494627.1	MLIPTEPKIYHIVHVDRLASIVADGYLWSDAEARRRGVGGTTIGIDNIKQRRLAKELQSHLGLHVGDCVPFYFCPRSVMLYMIHMANSSELAYRGGQEKIVHLEADLRRVADWAEASDRRWAFTSSNAGSNYFEDFCDLTQLDKLHWDAIQAKDWRGEPKEFKQAEFLVEVSFPWKFVARIGISSQRIYTPVQNAVHGAQHRPRVEIKPNWYY
>UOD51589.1	MLVPHAPKIFHIVHVDRLASIVSDGYLWCDARMTKRNGMGTVIGMPTIKRRRLTELTLRSHPGLRVGQCVPFYFCAKSVMLYLLHRANQPNLIYRGGQEPILHLQADLELAVKWADSNKKRWAFTLSNAGAAYFEDRAHLSALSELDWKSIATNFWGGPRVDRSVKERKQAEFLVEECFPWALVQRIVVQNRRTYGLVVSVLDRTAHRPKVDIKPDWYY
>WP_180113896.1	MTVPLNPDLYHIAHIDKLSSIISHGLLSDSIVSQNQFGGTVIGLSHIKQRRLTELTLSCYPNLYVGQCVPFYFCPRSVMLYMINQGNSDLTYDGGQTNIIHLRFDMHECVQWAIANRRRWVFTSTNAGSRFFEDYNNLSDLSLLDWSAISSRYWSSCRDQKQAEFLIENSIPWNLVREIGVYNQAMLNRVNALLVGQTHKPHVRIQQDWYY
>MBN1420466.1	MMGPPPRPKIYHITHVDNLARIAGDGWLFSDAEMIRRGGPALAIGMASIKQRRVEELEIECHPGLKVGDCVPFYFCPRSVMLFVIHCANHPQLTYRGGQDPILHLEADLLAVVRWAEANGRRWAFSLSNAGARYTDFRSRLEELPLLDWEAIAATDFRPSRVREHKQAEFLLEGSFPFELVESIGIRSDNLRTRAETALAGARSREIIVVRQEWYF
>WP_014100943.1	MTSVRVPEEPRTYHIAHIDRLASIVADKYLWCDAEVICRGLAGTNIGMSSIKQRRLMLALDSYPDLCVGDCVPFYFCPRSVMLYVIYRGEHPELDYDGGQEPILHFEAKLRVAVAWAHKCGRRWVFTLSNAGSTNFEERCDLAHLDEINWAAVQARDWRRCKEEKQAEFLTEYNFPWRLMDRIGVFDHTIRQQVLEVLNRVSPRGHWPRVEVRRDWYY
>MXX36823.1	MSAPSKQVPIYHITHVNNLRSIINRNALWSDAKCRHQGLSLAQVGMSEIKDRRLNKLEVRCHQGTKVGEYVPFYFCSRSIMLYLLFRGNHSGLTYTGGQRAILHLQADLQAVVCWADKQGVNWAFSDRNAGTRYASFYNDLNDLGRIDWNAVNATDFRDSQVKEGKQAEFLMYQEFPWQLVEKIGTCDQMVANQVNQRLQNSTHRPVVSIERGWYY
>MBX3121199.1	MDRLPSILADQFLWCDREVQSREPVGTTIGMNGIKQRRLNEICLSSHPNLYVGDCVPFYFCPRSVMLYLINQANHPDLNYRGGQGPIVHLEADLRSAVAWADRNRRRWAFTLSNAGSYFFEDRCDLNRLHEVNWNAVEATEWRSCKDGKQAEFLTEHSFPWHLVERIGVQSRSTYNQVVVALSPSGHRPSVEIHPEWYY
>WP_224825406.1	MTQVPEKIHIYHIVHIDRLPSIIEDGCLWSDAETRRRGSPGTTVGMQSIKDRRLTSQLSSHPGLAVGSCVPFYFCPRSVMLYLLHMGNHQEITYTGGQQDIIHLVADVPKAVKWAERKDRRWAFTLSNAGSGYFEDRADLDQLDEINWDAVKATRWGGNGVDRDIKEGKQAEFLIEESFPWRRILGIGVYSQSQGEKVTRLISGLPHKPEVKILRNWYY
>MXZ50645.1	MTVPSNPKIYHIAHMDNLVSIIRDGCLWSDKKMRNRTSVNIGMNTIKERRLTLPLLMSWPETYVGEYVPFYFCPRSIMLYIIHKNNNPDLTYKGGQEPIIHLEADLRTTVQWAKEHNCRWAFTNSNAGSRYFEDYSDLKNLDKVNWKAVNAKDWRNFHIKNGKQAEFLLENAFPWHLVECIGVYSEKQFQAINTNLTRAKHIPDLKIKRNWYY
>MBS0471491.1	MPAPASPKIYHITAVQNLPSIVANGLRSDVAMIAAGGPARSIGMGQIKTRRLLLPVTCHQGLMVGGCVPFYFCSRSIMLYIMHKGNHENVAYRGGQGPILHLEADMHATIAWARNAGRRWAFSLSNAGAAYTEFRRDVAQLDEIDWPAVAAHQWNVGNLSHGKQAEFLVENEFPWALVERIGVQSRATYGQVQTILENAHHRPRVEIKPDWYY
>MBE2281983.1	MRHPTQAKIYHILHVDRLESVIADGGLWSDAVVQRKASPGTTIGMSGIKQRRLTTPLTSHPTLTVGQCVPFYFCPRSIMLYLIHQQNHPELTYRGGQEPIIHLESDLLASIAWAEAHSRRWAFTLSNAGSTYFEDRAKIAQLDEINWDAVEAQKWSGPGVSPSVKEGKQAEFLIEKSFPWALVERVGMQSQTVYRQVSDQLAGKAHRPRLEVLREWFY
>WP_190400264.1	MASVPPSPKIYHITHIDNLPNIAANMGLVSDATRIARDLSCSLVDIPTNEQERRLKEIEVPCHPKTMVGQYVPFYFCPRSIMLYMLHMGNHPDISYKGGQQPIVHLQADFHKVINWANSNGVSWAFSNGNAGSRLTNFYNHPSKLNEIDWGAVSSSDFRDAKIKEGKQAEFLMFNVFPWTLIEKIGIINSTMATKVKTTLANVVHKPVIAVEPNWYFDSRR
>WP_151419253.1	MQPSDTKIYHIVHIDKLASVLEDGHLWCDAEVERRASSGTGIGMADIKQRRRRLPLDSRPGLHVGECVPFYFCPRSVMLFMLHRENHPQLSYHGGQGPIVHLEVDLQKAVAWAEDDALRWAFTLTNAGSVYFEDRSDLRQLVEIDWDAVNARNWRDRKEGKQAEFLLEQRCPFELVERVGVHSPDIHGKVQEALGGYGYDPLVEVRRDW
>WP_218950656.1	MDDLMTVPLNPYLYHIAHIDKLSSIISHGLLSDSIVSQNQFGGTVIGLSHIKQRRLTELTLSCYPNLYVGECVPFYFCPRSVMLYMINQGNSDLTYDGGQSDIIHLRFDMHECVQWAIANRRRWVFTSTNAGSRFFEDYNNLSDLSLLDWNAISSRYWSGCRDQKQAEFLIENSISWNLVKEIGVYNQAMLNRVNVLLVGQTHRPHVRIQQDWYY
>WP_082790393.1	MIPNPIKIYHIVHLDRLSSIISDSCLLSDRLISQRANSGSMIGLSNIKERRLNELSLDSYPDLYVGDCVPFYFCPRSVMLYLIYCRNSELVYQEGQEQIIHLQADFKQVVDWASTQRPAVRWAFTDSNAGSYYFNDFNDLKDLNKISWESVQARQWQSYKEGKQAEFLLEHQFPWHLIERIGVYSNTVYNNVVNAIQNTRHRPSVEVVRDWYY
>TAM77190.1	MSIPAQPKIYHIVHVDNISSIIADGCLWSDAVMVRRQDITVIGMSRIKQWRLGRAVSSHKGLMVGDCVPFYFCPRSVMLFVIHRANHPDLAYRGGQQPIVHLEADLHQVVQWAGANGRHWTFSLSNATAAYTQFRARLDQLGEIDWDAVAASDFRPADIQEAKQAEFLVQRSFPWHLVERIGVYSQGIALRVVSAMSGAAHRPKVEVKKELKLARFRGYSPLGGERSTNGQKAPSFLPAGVPA
>WP_106985738.1	MTVPRNPELYHIAHIDKLSSIISHGLLSDSLVSQNQFGGTVIGLSHIKQRRLTELTLSCYPNLYVGQCVPFYFCPRSVMLYMINQGNSDLTYDGGQSNIIHLRFDMHECVQWAIANSRRWVFTSTNAGSRFFEDYNNLSDLILLDWNAIFSRYWSSCRDQKQAEFLIENSIPWSLVKEIGVCNQAMLTRVNTVLVGQSYRPHVRIMPEWYY
>MBU1052857.1	MTTPPAQPKIYHITHVDNLASIAAAGFIEADGRRIGMGGDQTSIGMTDIKRRRLFEIEAHCHPHTRVGEYVPFYFCPRSIMLFIIYKNNHPDMSYRGGQEPILHLQMDMLSSIRWANENNVRWAFTDRNAGGYLADFFNDLTDLEKIDWNAVMATDFRDMQIQEGKQAEFLIHDVCPWHLVEKVGVLNEKVLNQVNAILKNARHKPVVDIEKTWYF
>WP_094890771.1	MPVPAQPKIYHIVHIDNLASIVADGCLWSDKVMVGRGGPPANIGMPTIKAARLIMSVPCHDGTFVGEYVPFNFCPRSVMLSIIWYANHPNLTYRGGQEPIIHLEADLLSTVAWAEKNNRRWAFSLANARAAYTQFRTGADRFGDINWNAVATSNFKAPDVKEAKQAEFLVEESFPWHLVDRIGVHSQEMATRASAATQSAAHKPPIEVKRGWYY
>WP_180079065.1	MTVPLNPYLYHIAHIDKLSSIISHGLLSDSIVSQNQFGGTVIGLSHIKQRRLTELTLSCYPNLYVGECVPFYFCPRSVMLYMINQGNSDLTYDGGQSDIIHLRFDMHECVQWAIANRRRWVFTSTNAGSRFFEDYNNLSDLSLLDWNAISSRYWSSCRDQKQAEFLIENSISWNLVKEIGVYNQAMLNRVNVLLVGQTHRPHVRIQQDWYY
>PTX96351.1	MPAPRQPKIYHILHVDRLASVLACGELLSDAQVIANRLPGTMIGMSSIKRRRLEHNFLESHPGLKVGECVPFYFCPRSVMLYLIYQGNHEELTYRGGQGKIIHLECDLYEAVNWARQFNRRWAFTLSNAGSFYFEDRANLSCLDEVNWTAVAANRWSGPGVDTSIKEGKQAEFLMEGSFPWQLVERVGVPSLALYHHVSGLLSENSHRPRLEILNEWYY
>PKM09133.1	MPVPAQPKIYYIIHADRLASVVADGFLWCDAIMGRRESVGTTIGMSAIKQRRLQSPLSSRPGLKVGDCVPFYFCPRSIMLYLIYQANHQDLAYRGGQGPILHLESDLHAAVAWAEQHDRRWAFTLSNAGANYFEDRSALAQLAEINWDAVNASKWSGSRVSSQVKEGKQAEFLVEERFPWELVERVGVSSPEQAQSLTDNLGSCGHRPRIEILRDWYY
>KZK14937.1	MNLVPAQPRIYHITHVDNLPSIIQAGGLWSDAKMMGQGGPAASIGFNHIKQRRLRLPVKCHPGDYVGDYVPFYFCPRSIMLYVIHCGNQPELTYREGQEPIVHLEADLREVVSWADSQGRRWAFSLSNAGAAYTEFRNRLDHLDEINWEAVAATDFRDPVVKDSKQAEFLVHEFFPWWLVRRVGVRSQKIYYRASQALASAQHRPLLCSAGYM
>WP_108827819.1	MTKVPEKIHIYHIVHIDRLPSIIEDGYLWSDAETRRRGSPGTTVGMQSIKDRRLTSQLSSHPGLAVGSCVPFYFCPRSVMLYLLHMGNHEEITYTGGQQDIVHLVADVPKAVKWAEQKDRRWAFTLSNAGSGYFEDRADLDQLDEINWDAVKATRWGGNGVDRDIKEGKQAEFLVEESFPWRRILGIGVYSQSQGEKVTRLISGLPHKPQVKIFRKWYY
>WP_180177403.1	MTVPLNPYLYHIAHIDKLSSIISHGLLSDSIVSQNQFGGTVIGQSHIKQRRLTELTLSCYPNLYVGECVPFYFCPRSVMLYMINQGNSDLTYDGGQSDIIHLRFDMHECVQWAIANRRRWVFTSTNAGSRFFEDYNNLSDLSLLDWNAISSRYWSSCRDQKQAEFLIENSISWNLVKEIGVYNQAMLNRVNVLLVGQTHRPHVRIQQDWYY
>MCA3562958.1	MAVPAQPKIYHIVHVDKLASIVTDGCLWSDAVMGQRQGGTVIGMSSIKLRRLGLPVSCHQGTNVGEYVPFYFCSRSIMLFVIHCANHPELDYRGGQQPIVHLEADLQQVVEWAEANGRRWAFSLSNAGAVYTQFRAGMDRLGDINWDAVAATDFRPADIKEAKQAEFLVQQSFPWHLVERIGVHSQGIVSRVYDAMHGAAHRPRIEIRREWYY
>PIV32714.1	MPVPAQPKIYHIIHADRLASVVADGCLWCDAIMGPRAAAGTTIGMSAIKQRRLQSLLNSRPGLKVGDCVPFYFCPRSIMLFLIHRGNHPDMPYHGGQGPILHLESDLHATVAWAEQHDRRWAFTLSNAGANYFEDRCEIAQLGEINWGAVHASKWAGTGVSSLVKEGKQAEFLVEQKFPWELVERIGVSAPRWAQSLADQLRSCAHQPRIEIMRDWYY
>MCC6948299.1	MSHSPEQPKIYHIVHIDNLPSIVSDGFLWPDSVMVERRSGAVIGNNEIKADRLHLPVSCHPGTTVGQFVPFYFCPRSVMLYVISKRNHPNVAYRDGQEPVIHLEADLKRAVEWANRRGRRWTFTDINAANRAADFFADLDDLTNLDWAAINTHNWKACRDHKMAEFLMQDQFPWELVERIGVFSEPIGAQVIRAFAEANHRPPVNVKRAWYY
>WP_245860768.1	MYHILHVDRLASVLADGGLWCDAEMQRRGGAGTTIGMSGIKQRRLALPVACHTGDHVGDYVPFYFCPRSIMLYIIAQRNHPDLSYRGGQEPIIHLQADVAATVAWADSQATRWAFSLSNAGAYYTEFRSRLDQLDQVNWLAVAARQWNDPDTKEGKQAEFLVHSFFPWHLVERIGVHTLGMAQQVVQILQTAEHQPPVAHKSAWYY
>WP_223299800.1	MPAQPRIYHITHVDNLPSIIQAGGLWSDAKMMGQGGPAASIGFNHIKQRRLRLPVKCHPGDYVGDYVPFYFCPRSIMLYVIHCGNQPELTYREGQEPIVHLEADLREVVSWADSQGRRWAFSLSNAGAAYTEFRNRLDHLDEINWEAVAATDFRDPVVKDSKQAEFLVHEFFPWWLVRRVGVRSQKIYYRASQALASAQHRPLLCSAGYM
>WP_211842452.1	MSGAVPAAPKIYHILHVDRLPSVLADECLFSDAVMQARPASGTTIGMGTIKQRRLRLAVPCHPGTCVGDYVPFYFCPRSVMLYVIAQANHPELAYRGGQGPILTLEADFHAAVAHAEAEGGRWAISLQNAGTRYASFRADCAALAELDWTAIMARDFRPPEVKEAKQAEFLFHGRFPWSLVERIGVQNPATRQRALDCLAGARHKPAVCLTPEWYF
>WP_269039805.1	MAVLSARPKIYHITHVENLAGILDAGVLWSDAAMIQRGGPSATIGISKIKQRRLELTIPCHAPCTVGEFVPFYFCPRSVMLYVISKRYHPELAYRGGQEPIVHLEADVHEVVAWARRARRPWAFSRSNAGARYASFSADLSQLGELDWDAVHERNFQDPAVKEAKQAEFLVHDSFPWTLIERIGVHDKAIYHKCATLLASAGHKPRLELQPGWYY
>NKB53199.1	MTKTPEKVWIYHIVHKDRLQSIMDDGFLWSDAETRARASAGTTVGMMEIKDRRLATSLSSHPDLTVGACVPFYFCPRSIMLFLLHRENHPEVTYRGGQEPIVHLVSELPTTVAWAEENELRWAFTLSNAGSSYFEDRSDLGALDEIDWNSVAATKWSGNGVSRQVKEGKQAEFLVERCFPWTLVQGIGVRSEAVGRDVTRMMSGRAHRPTVKALPTWYY
>TFH46446.1	MTTSPSKPKIYHITHVDNLTSIVASGCIEADGRRVGQGGGQTSIGMTEIKRRRLYEIEISCHPGTMVGEYVPFYFCPRSIMLYILYRGNHPDMTYHAGQNPVLHLQVDMQAAINWADKHGVRWAFSDRNAGSYYTDFYNNLNDLDKIDWNAVNETDFRNPLIKEGKQAEFLIHEACAWHLVEKIGVFNQKIFNQVNGIISNALHKPVVNIERRWYY
>WP_251728029.1	MPVPANPKIYHIVHVDNLASIVADGCVWPDSVMAKRADTAVIGNSEIKTDRLHLPVECHAGTCVGDYVPFYFCPRSVMLYVISKRNHPNVAYKDGQDSVVHLMADMREVVEWAEENRRRWAFTDINAANRAADFYGDLAMLDQLNWDAISAQSWVSCRDHKMAEFLMHKSFPWELVKGIGVHSERVGAQVVATMGKAAHRPKVRVKPDWYY
>WP_127144667.1	MPTPDRPRIYHIVHVDNLASIVGDGCLWPDAVMVKRQGAAVIGNNEIKADRLVLPVQCNPGTCVGDYVPFYLCPRSVMLYVISRRNHPNVAYKDGQGPVVHLVADMREVVDWAAANNRRWAFTDINAANRAADFYNDLSKLDQVNWDAINARNWVSCRDHKMAEFLMHESFPWELVRGIGVHSEQVGARAMAAFGKSKHRPQVKVKREWYY
>OQX18437.1	MTPPPAQPKIYHITHIDNLPSVLATGYLESDGRRLRQGSSQTVVGITDIKRRRLFENDVPCHPGTKVGDFVPFYFCPRSIMLYILHMGNHQDLNYSGGQRPIVHIQIDLEGAIQWADANGVRWAFSDRNAGTRFTSFYNRRQDLAEVNWNAVRSTDFRDLEIKEGKQAEFLIHDTCPWQLVEKVGVIDVDARNQLQTILQQTSHKPIVAVERGWYY
>WP_152018343.1	MYNLKIYHIVHIDKLQSIINSGGLLSDSEVIRQGLNGTTIGMNSIKQRRLNELTLSTYPDLFVGQCVPFYFCPRSVMLYMMSVNSCNMEYQGGQDNIIHLEADLMNSIAWANSNGRRWVFTSSNAGSRYFQDTNNIANLSQLNWNAINARYWNDVVEEKQAEFLCEHSFEWSLIHRIGVSNQTVYQQVLNIINSSYHKPYVEVKNDWYY
>WP_140542825.1	MAKPPTNPKIYHIVNVDRLASITKSGGLLSDSEIIKLKLPGTTIGMGSIKARRLELPVKCYSNATVGDFVPFYFCPRSVMLYVIHKANNPELTYKGGQGPIVHLQCDLNKVIAALDRAKRSWAFSGSNAGAVYSSFWNDPSKLSQLDWSHIGAKYWQEPEVRDAKQAEFLVYKKFPWHLVDRIGVQNLATFNAVTNAIAQAAHKPTVAIETNWYY
>MCK4814695.1	MSAPKRLKIYHILHYDKLPLVLKDGFLYSDKIITSNASSGTTIGMSSIKRRRLKECELSSHPGLFVGQCVPFYFCPRSVMLYLIHKRNPELKYKGGQSPIVHLVADLENTIAWANQKNKKWAFTSSNAGSFYFEDFHDLSQLNEINWDAVQANYWSSCREEKQAEFLIEDFFPWNLVEQIGVISTEYDRIVNKKLDTASHKPKIKVRHEWYY
>WP_216840195.1	MTAAPPAKPKIYHILHVDRLASVVANKRLYSDAAIRARAGAGTVIGMQGIKDRRLTLPVTCHPKTYVGDYVPFYFCPRSIMLYLLYMGNAPGLDYRGGQVPIVTLEADLHTVVERADKVGRRWAFSLGNAGANYQSFRKDLSQLSDINWTAVQATDFRSSDVKEGKQAEFLVHERFPWSLVERIGVRTIDMQKRVREILDGADHMPPVQVRTDWYY
>WP_050534811.1	MPIPERPKIYHILHQDRLSAVIAEGLLSDEQISARDGAGTMIGMSSIKQRRLNELQLDSHPDLYVGQCVPFYFCPRSVMLYLIYRGNHQELTYRGGQGPILHLEVDLYTAIAWAEQQEQRWAFTLSNAGSYYFEDRCQQEQLGELNWEAINMHQWSGGNGVKEAKQAEFLIENHFPWHLVERIGVHSPLTYGHVVNMLPVAGHRPSIEVQSQWYY
>WP_196364049.1	MTVPLQPKIYHIVHVDRLASILDANGLLCDAQIIAQNAVGTTIGMNTIKQRRLNELTLDSHPGLHVGQCVPFYFCPRSIMLYVIYRADSDELAYKGGQGPIIHLQADLHATVQWAQQQGHRWAFTLSNAGSYFFEDRNDLALLHELNWPAINATQWQSCKDGKQAEFLIEHSF
>NQW24567.1	MPPVPNNPKIFHITHLNNLPGMVRDGGLWSDAKRIESEIECEVVGMSTIKQRRLTLPVRTAPTTFVGDYVPFYLCERSIMLYILYRGNHPELTYKGGQGPMVHLMADLQATAEWAKDEQQLWSFTDGNASARYTNFYDDLDDLDEVNWEAVTNRDFRDSVVQEGKQAEFLVHEFFPWHLIEKIAVINSTYAGKVHDAINGAEDIPAVSVERSWYY
>NQT53884.1	MGIEDDDWHSFGAHLGVTPVPANPKVYHITHVRNLAGIVREGVLWSDAKRIELGLDSHLVGMSSIKERRLEHLTVTCHRGTKVGEYVPFYFCPRSIMLYILRMRNHPELSYRGGQGPIVHLQADLRATVAWAEANGRRWVFSDRNAGAGYALFFSDLDDLDKVNWQAIEAGDFRDASVKEGKQAEFLLHECFPWELVEEVGVLGSDVLGQVRDVLSGAEHRPLAKCEPLWYY
>NCQ35707.1	MSTPPARPKLYHITHVDNLQRIAATGAILCDAAILARGGPAQAIGMSAIKRRRVQELDVHCHPGTKVGDYVPFYFCPRSVMLFVIHCANKTELTYRGGQEPIVHLEADLHAVVAWANQTGVRWAFSLSNAGAYYTEFRSRVEDLDQLGWAAIAATDFRPPEVKERKQAEFLVHGRVPFTLVERIGVSSAAVQTKANRALAGHVHRPGIEVVPSWYF
>MBK8015058.1	MSPPPATPCVYHITHVNNLPAIIANGGLISDAAIIARGGPAATIGMGTIKQRRLSLPVSCHPGLNVGDCVPFYFCPRSIMLYVIHCANHPELSYLGGQESIVHLEADLGAVVAWANLQKRRWAFSLSNAGASYTQFRKSLNDLHHVDWDAVASHNFSNGSYTPSGHQVKEGKQAEFLLHSDFPWVLFERIGVASRAIAIQAQEAIANAAHKPQISVQPSWYF
>WP_218948614.1	MDDLMTVPLNPYLYHIAHIDKLSSIISHGLLSDSIVSQNQFGGTVIGLSHIKQRRLTELTLSCYPNLYVGECVPFYFCPRSVMLYMINQGNSDLTYNGGQSDIIHLRFDMHECVQWAIANRRRWVFTSTNAGSRFFEDYNNLSDLSLLDWNAISSRYWSSCRDQKQAEFLIENSISWNLVKEIGVDNQAMLNRVNVLLVGQTHRPHVRIQQDWYY
>MCE2465430.1	MLVPTEPKIYHILHVDRLASVVEDGHLWSDAEARRREIGGTTIGMNSIKQARLTKGLNSRPGLRVGDCVPFYFCPRSVMLYVIHQANNPELDYKGGQSPIIHLQADLRQAVGWANSNSQRWAFTSSNAGSYYFDDYSDLTRLDKVNWDAVQANWWSGPGIDPSLKEGKQAEFLMEHSFPWELVSLVGVRSSYIRGKVLETVASVKARPDVEIKPAWYY
>WP_089604390.1	MTIPLNPDLYHIVHIDKLSSIISNGLLSDSLVSQKQFGGTVIGLNHIKQRRLVDLTFSCYPDLHVGECVPFYFCPRSVMLYMIHQGSSQLAYNDGQSQIIHLRFEMDECIQWAVRSLKRWVFTSTNAGSRFFEDFNNLNDLNKLDWEAILSRYWSSCREYKQAEFLIENLVPWCLVKEIGVKNQVVFNQVTTLLVGQSHRPHVRIQPDWYY
>MBY0374673.1	MAGFTTSSPRLPVPANPKIYHIVHVDNLASIVADGCLWSDSVMVNRAGAAVIGNREIKADRLRLPVDCHAGTCVGDYVPFYLCPRSVMLYVISKRNHPNVAYKDGQGPVVHLVADMHEVIEWAGANKRRWAYTDINAANRAADFYNDLANLAKLNWDAIGTMQWASCRDHKMAEFLMHENFPWELVSGIGVYSGTIGTRAIAAFGKSAHRPWVKVKQEWYY
>MBX3158539.1	MYQIFHITHVDNLPSIVRDGGLCSDAAMIAREARVASIGMSSIKQRRLALPVRCHPGDLVGECVPFYFCPRSIMLFLIHRANHPDLGYRGGQEPIVHLELDLRAVAAWADANRRRWSFTLSNAGAAYAEFRGRLDQLGDLNWVAIRSTDFTSPATKEGKQAEFLVHEFVPWDLVVRIGVYSQAIAERVVAAITSAAHRPRVDVLRGWYY
>WP_256462173.1	MPHAPKIFHIVHVDRLASIVSDGYLWCDARMTKRNGMGTVIGMPTIKRRRLTELTLRSHPGLRVGQCVPFYFCAKSVMLYLLHRANQPNLIYRGGQEPILHLQADLELAVKWADSNKKRWAFTLSNAGAAYFEDRAHLSALSELDWKSIATNFWGGPRVDRSVKERKQAEFLVEECFPWALVQRIVVQNRRTYGLVVSVLDRTAHRPKVDIKPDWYY
>VFK66480.1	MNQSVMVSIQPKIYHIVHVDRLPSIIADRYLWSDAEIIRLARPGTAIGMNGIKQRRLDELLNSYPDLHVGACVPFYFCPRSVMLYLIHRANHPELSYRGGQNPIVHLGFYLHRAVAWAEANQRRWAFTLSNAGSYFFEDRCDLAQLNEIDWSAVQTNRWSGSGVPSSVKEGKQAEFLVETSFPWDLVEYIGVSTKETYRQVAHALTASVHKPQLGIRTDWYY
>CAA6814378.1	MQPTNPKIYHIVHIDKLQSIVDNCGLLSHSEVIGLALGGTTIGMDSIKQRRLNKLTFSTYPDLFVGHCVPFYFCPRSVMLYTIDMNNKDIRYQGGQDNIIHLEADLMQSIHWANTNSKRWAFTYSNAGSYYFEDTNDLKNLTNLDWNAINAINWKGMKENKQAEFLCENNFSWNLVERIGVSNQTVYQQVLNIIQSSYHKPFVEIKNDWYY
>WP_172349410.1	MPIPAQPKIYHIVHVDNLASIVKDGFLWPDAVMVKRQGAAVIGNNEIKMDRLHLPVDCHPGTCVGDYVPFYLCPRSVMLYVISKRNNPNVPYRDGQGPVVHLMADMREVVEWASRIERKWAFTDINAANRAADFYDDLARLDQLNWDAITTRQWMSCRDHKMAEFLMHEGFPWKLIRGIGVQSEKIGARAMAAFGANTHRPPVRVKREWYY
>WP_260935717.1	MHNLKIYHIVHIDKLQSIINSGGLLSDSEVIRQGLNGTTIGMNSIKQRRLNELTLSTYPDLFVGQCVPFYFCPRSVMLYMMSVNSCNMEYQGGQDNIIHLEADFMNSIYWANSNGKRWVFTSSNAGSRYFQDTNNIANLSQLNWNAINARYWNDVVEEKQAEFLCEHSFEWSLIHRIGVSNQTVYQQVLNIINSSYHKPYVEVKNDWYY
>MCL2852410.1	MNVDIPKEIKIYHIVHISRLPSIIADGYLFSDSEIAAKPATGETIGMGAIKKRRLEELTISSHPGLYVGECVPFYFCHRSIMLYILHRANHADIDYRGGQEPIVHLVSDLHKAVEWADKNQLRWAFTDSNAGSRYFNDYSSLQDLDKIDWTAVHASQWSESHIREKKQAEFLIERHFPWELVEEIGTFSSSQQHQVYEIIQGIQHQPQVKTKKEWYY
>MBA3548968.1	MFTPPAQPKIYHITHVDNLSGIIKAGGLLSHAAISASGDPHATIGMGTIKSRRLSLPVACHPACHVGDFVPFYFCPRSVMLYVISKSNAPELTYRGGQRSIVHFESDLSKVVAWAQAAGVLWAFSLSNAGAKYAAFHSSLTHLNEINWPAVAERDFRDPAIKEGKQAEFLFHGIFPWSLVERIGVHSQAVFSACTAAVAHAPHKPHIELKSDWYY
>MBC7974635.1	MCSRILHETSLVTAPPPRPKIFHITHVDNLRSIVADQELLSDVVMITRGGPPAGIGMSTIKQRRLALPVTCHPNDRVGDYVPFYFCPRSIMLFVIHCANNPELAYRSGQGPIVHLQADLHAVIAWARQNRRRWAFSLSNAGARYATFRANPVELDQLDWTAIASTDFRSPVLKEAKQAELLVHGSFPWFLVEDLGVISDVVRGQAEAAIAGSPHRPPVTVRPKWYY
>WP_147147581.1	MPQNPKIYHITHVDNLEGILRRGGLISDALMIQKGGPPQAVGMSKIKRRRLEEIEVACYPGTKVGEYVPFYYCPRSIMLYILYKGGHPDIDFTEGQEPIIHLEADLYRAIEWAERKGAKWALSFGNAGAYAVEFGCNPGDFKRLDWDAIAATDFRGVDVKERKQAEFLVYEFFPFELIRRIGVYSEEIRRKVVQTLLQHGQAICLDVRVMKGWYY
>WP_243919339.1	MPPLANPKIYHIVHVDKLASITADGFLYSDAMLAQKPAAGTVIGMNKIKVRRMNELTLTSHPDLFVGECVPFYFCPRSVMLYLIHRRSAELSYQGGQVPIVHLVADLDAVVAWANAKCRRWAFTLSNAGSYYFEDRCDLAQLDEINWSSVRTNQWAGSPTKEQKQAEFLIERRFPWHLVERIGVINEATGKRAALAIAKAEHRPAIQICRKWYY
>WP_093362792.1	MPTPDRPRIYHIVHVDNLASIVGDGCLWPDSVMVKRQGAAVIGNNEIKADRLVLPVQCNPGTCVGDYVPFYLCPRSVMLYVISRRNHPNVAYKDGQGPVVHLVADMLEVVDWATANNRHWAFTDINAANRAADFYNDLSKLDQVNWDAINARNWVSCRDHKMAEFLMHESFPWELVRGIGVHSEQVGARAMAAFGTSQHRPQVKVKREWYY
>MCI1001867.1	MAAPERPKIYHIVHVDNLQSIISDGFLWPDAVMVKRQPPAAIGNGEIKADRLVLPVACHAGTCVGDYVPFYLCPRSVMLYVISRKNPRNVAYREGQGPIIHLVADLHEAVEWAEQNDKRWAFTDINAANRAADFFGDIEDLDQLNWDAIRSTQWRDCRDHKMAEFLMHDGFPWELVRGIAVHSEAIGARVMAAFGDAAHRPPVKVKADWYY
>WP_027285809.1	MTAAPPAKPKIYHILHVDRLASVVANKRLYSDAAIRARAGAGTVIGMQGIKDRRLTLPVTCHPKTYVGDYVPFYFCARSIMLYLLYMGNAPGLDYRGGQVPIVTLEADLHTVVERADKVGRRWAFSLGNAGANYQSFRKDLSQLSDINWTAVQATDFRSSDVKEGKQAEFLVHERFPWSLVERIGVRTIDMQKRVREILDGADHMPPVQVRTDWYY
>WP_127562622.1	MSTVPGNVRIYHIVHLDRLPSIIADGYLWSDAETRRRGSPGTTVGMQGIKDRRLVSRLTSYPDLAVGACVPFYFCPRSVMLYLLHKGNHEGVTYRGGQQQIVHLVADVPKAVNWAHGENLRWAFTLSNAGSGYFEDRSDLASLSEVNWEAVTATQWSGNGISRDIKEGKQAEFLVEDRFPWHLILGIGVFSQVQGEHVTRLVSGLPHKPQIKVLRNWYY
>MCL4673365.1	MVPAPSHPKIYHILHIDRLPSVIASGGLLPDVQMNGRNGQGTVIGMHDLKAHRLTRPVVGHDGLAVGGCVPFYFCSRSMMLYVIHRANHASLAYRGGQRPIVHLEADMRAVVEWANGQGKRWAFTLGNASANYAEFRISLAQLRDVNWQAVLGTDFSTPANKDAKQAEFLLEGGFPWELVERIGVIDNLVAAQVADAIHGAAHRPQVEIRRGWYY
>WP_158044051.1	MPIPDRPKIYHIVHVDNLASIVADGCLWPDSVMVKRQGAAVIGNSEIKADRLRLPVDCHAGTCVGDYVPFYLCPRSVMLYVISRRNHHNVAYKDGQGPVVHLVADMQEVVAWATASERRWAFTDINAASRAADFYNELANLDQLNWKAIAARNWASCRDHKMAEFLMHESFPWELVRGVAVYSEQIGARAIAAFGKAEHRPQVKVKKDWYY
>WP_137113281.1	MPIPDRPRIYHIVHVDNLASIVADGCLWPDAVMVKRQGAAVIGNNEIKADRLVLPVECHAGTCVGDYVPFYLCPRSVMLYVISRRNHPNVTYRDGQGPVVHLVADMREVVDWATANNRRWAFTDINAANRAADFYNDLSKLDQVNWDAINARNWVSCRDHKMAEFLMHESFPWELVRGIGVHSEQVGARAMAAFGNSQHRPQVKVKRKWYY
>WP_027282023.1	MTAVPPAKPKIYHILHVDRLASVVANKRLYSDAAIRARAGAGTVIGMQGIKDRRLTLPVTCHPKTYVGDYVPFYFCARSIMLYLLYMGNAPGLDYRGGQVPIVTLEADLHTVVERADKVGRRWAFSLGNAGANYQSFRKDLSQLSDINWTAVQATDFRSSDVKEGKQAEFLVHERFPWSLVERIGVRTIDMQKRVREILDGADHMPPVQVRTDWYY
>OIP44017.1	MTPPPAQPKIYHITHIENLPSIVAGGCIESDGRRFRQGGGHTSIGMTEIKRRRLFENDVPCHTGTKVGDYVPFYFCPKSIMLFIIYKDNHPDMAYHGGQRPIIHLQLDLETAIRWADTNGVLWSFSDRNAGTRFTSFYKSREDLDKIEWEAVRETDFREPQVKEGKQAEFLIHDVCPWHLVEKVGVLDEEMRVEVNNLLQQVQHKPIVSVERAWYY
>MYB35675.1	MSQPPKRIRIYHIVHIDRLASIMAHGFLWSDAEAGNRSCSGTSIGMKSIKERRLETCLSSHSGLSVGQCVPFYYCPRSIMLYVLHKKNQEGVTYMGGQRPIVHLVSDMHATTEWADRNGLRWAFTLSNAGSSYFEDRADYASLEEIDWQAVKADKWSGANVGYQVKEGKQAEFLVEKQFPWNLVQKIGVCTQGMGEEVMRLLSGQKHRPAVEVVPEWYY
>WP_229644274.1	MALLTMPVPAHPKIYHIVHVDNLPSIVTDGSLWPDVVMAQRQGMAVIGNNEIKADRLSLPVSCHLGTRVGEYVPFYFCPRSVMLYVIHKKNHPNVAYREGQGPVVHLMADLHEAIEWAAHARRKWAFTDINAANRAADFYDDVGHLGELDWSAIGARQWPSCRDHKMAEFLMHQGFPWELVRGIGVHSENVGRRAMAAFGEALHRPPIKVKPEWYY
>GAL06105.1	MCDAQIIVQNAAGTTIGMNTIKQRRLTELTLDSHPDLYVGQCVPFYFCPRSIMLYVIHRADSDELAYKGGQGPIIHLQADLNATVQWAQQQGYRWAFTLSNAGSYYFEDRSDLAQLHELDWPAIYARQWQGCKEGKQAEFLIEQSFPWHLVEAIVVQSPNIHQQVVNTLQMAAHRPPVTINPNWYY
>MCD4671614.1	MTTPPVRPKIYHITHVDNLASIVAADYIEADGRRVGQGGDQTSIGMTEIKRRRLYEIAVSCHPDTMVGEYVPFYFCPRSIMLYILYMRNHPDLTHYRDGQGPVLHLQVDMEAAINWADQHGVRWAFSDRNAGTRYVDFHSSPKELDMIDWEAVNETDFRDPLVKEGKQAEFLIHDTCPWHLVEKIGVLNERMRHQVNSILQNVQHKPVVAIERTWYY
>WP_201077645.1	MPIPDRPKIYHIVHVDNLASIVADGCLWPDSVMVKRQRAAVIGNSEIKADRLHLPVDCHAGTYVGDYVPFYLCPRSVMLYVISKRNHPNVTYKDGQEPVVHLVADMQEVVAWAAVKERRWAFTDINAASRAADFYNDLADLDRLNWAAIAARNWASCRDHKMAEFLMHENFPWELVRGVAVYSERTGTRAIAALGKTEHRPKVKVKKDWYY
>MBN2576412.1	MTAPPARPKLYHITHVDNLAAIAKEGVLVSDAAMIARGGPSQAIGMSEIKRRRIEELEVSCHPGTKVGDYVPFYFCPRSVMLYVIHCANHPDLTYRGGQGPIVHLEADLHAVIAWARANGRRWAFSLSNAGAYYAELRCRPEDLDQLDWNAISATDFRSAQVKEGKQAELLVHESFPFALVERVGVCSPAIRASALTAVGMASQPAIEVCPAWYF
>WP_025426957.1	MALLPNSPKIYHIVNVDKLPSIISDGRLFCDSTMAQRAPAGTTIGMGSIKQRRLALPVKCYSGAVVGDFVPFYYCPRSVMLYVIHRASNPELGYKGGQDPIVHLEADLNTVLAWAANVNNSWAASDSNAGAAYAQFSNSPAHFSTLNWGYIAATSWSQADIKEAKQAEFLMYRSFPWHLVERVGTKTLATYNLVSNALALATHKPPVQIITNWYY
>MCC6236149.1	MRAHLGRPVRKNVRSARIVGLFALETTVSQPPAAPKVYHITHVDNVVGILGDGVLLPDSTMVARGGPAAAIGMSTIKARRLRLPVECHPGTCVGEYVPFNFCPRSVMLYVISAANHAELAYRGGQGPIVHLEADLGDVLAWAREHQQRWAFSTSNAGAHYADFFVDPGELNKIDWVAVANNDFRSAQVKEGKQAEFLLHGSFPWELVSRIGVKSNDIHERVRVALEGAARAPIVEVRPEWYF
>WP_131358962.1	MQPSDTKIYHIVHVDKLSSVLADGHLWCDAEVERRASPGTGIGMAEIKLRRRWMPLDSRAGLHVGECVPFYFCPRSVMLFMLHKGNHPQLSYHGGQGPIVHLEVDLQKAVAWAEHEALRWAFTLTNAGSVYFEDRSDLRQLVEIDWDAVNARNWRDRKEGKQAEFLLEQRCPFELVERVGVHSPDIHGKVQEALGGYGYDPLVEVRRDW
>MCC7369721.1	MAEQGARVPDRPKIYHITHVNNLERIVAAGVLWSDAERISQGMDCEVVGMSSIKARRLERLEVGCHPGTKVGEYVPFYFCPRSMMLYILHMGNHPELTYRGGQGPLVHLEADLHRVVAWADAAARRWAFSDGNAGAFYTRFYKDVRQLDQVNWQAVAAHNWQPPEIKEGKQAEFLMYELFPWRLVERIGVQNRTTATKALDAISAANHRPLVSVEVPWYY
>MBF6639752.1	MPMPSRPKIYHILHVDRLSSVVQQGLLCDAEISTRANQGPMIGMSNIKQRRLEELSLSSHPNLFVGQCVPFYFCPRSVMLYLIYRRNSELSYTGGQQPIIHLQLDLYDTIRWAQQQGRRWSFTLSNAGSNYFEDRCNLNQLNEINWSAVQSIQWGGDGGIKEAKQAEFLLERDVPWLLIEKVGVFSNTEHQQVADILRGLAHRPDIEIQRSWYY
>MCK6508765.1	MPTVNNMIPKDLKIYHIVHLDRLVSIISEGCLWSDAAGQAKNLGGTMIGMSHIKQRRMTNSISSHQGLTVGQCVPFYFCPRSIMLYIISQQSHENISYRGGQQPIIHLQADLNRVICWAQQNNKRWAFTDSNAGSFYFNDYCTLGDLKRIDWNAVNAYSWSRCKEQKQAEFLLEEQFPWTLIEAVGVYSQTQDQQVRARLNSAGHRPPISIQRDWYH
>WP_203197084.1	MPVPAHPKIYHIVHVDNLPSIVTDGSLWPDVVMAQRQGMAVIGNNEIKADRLSLPVSCHLGTRVGEYVPFYFCPRSVMLYVIHKKNHPNVAYREGQGPVVHLMADLHEAIEWAAHARRKWAFTDINAANRAADFYDDVGHLGELDWSAIGARQWPSCRDHKMAEFLMHQGFPWELVRGIGVHSENVGRRAMAAFGEALHRPPIKVKPEWYY
>GIW72677.1	MSMPPPSPKIYHITHVDNLAAIVADGALLSDAAMVRRGGPPRGIGLSGIKRRRIKEIEVRCHPGTRVGDYVPFYFCPRSIMLFVIHCANHPELTYRDGQDPIVHLEADLHQVIQWADGAGVRWAFSLSNAGAYHVEFRTGVHRLGELNWPAIAATDFRDRDVKEGKQAEFLVHGRFPWHLVRRIGVRTDATAERPRAAAAGAAHTPLVEVKRNWYF
>MPZ20584.1	MSGPPADPKIYHIIHVDRLASVVSDGRLWCDEVMAEREAQGTMIGMTDIKARRLLNRLGSRPGLRVGQCVPFYFCPRAVMLFLIHRANHPNLAYRGGQGPILHFEADLHTAVEWAEGNGKRWAFTLSNAGAAYFEDRCEIARLVEVNWPAVHASSWSGPGVDPFVKDGKQAEFLIENSFPWKLVSRIGVRTPAVKARVGQVLRDAAHRPMVEVRADWYY
>WP_100953113.1	MTQLPVQPKIYHIVDVDRLPSIIAHGRLLCDSEMVKLQLPGTTIGMGSIKTRRLRLPVTCYANAFVGDFVPFYFCPRSVMLYVIHCANNPELTYKGGQGPIVHLEADLHTVLQWANANNHSWAFSGSNAGAQYAQFWKDAVHLDQLNWQHIAATQWAQADIKEAKQAEFLMYNHFPWHLVERIGTHSLAVFNAVTTSLAQASHKPAVQITPAWYY
>OJY78482.1	MSGAVPEHPKIYHILHIDRLPSVLAEGRLYSDSEVRRRGMTGTTVGMRKLKDDRLSLPVACHPGTHVGDYVPFYFCSRSVMLYLLHRSNHQDLAYRGGQEPIVTLEADLRAVVARADAAGRPWAFSLGNASALYQEFRADLACLHKIRWDHVAATDWRSPDVKEGKQAEFLVHQRFPWSLINRIGVQTVAMRARVAKLLATAVHKPPVHVRQEWYY
>NMD42240.1	MAGFPDTPYIYHITDVSNLSSIIEDGGLWSDAEMVKQSKPVLSVGMNPIKQRRFRLPVKCYPHDRVADYVPFYFCPRSIMLFIIHCSNHPDLVYRGGQGQIIHLEADFCKVINWANSSRNRWAFTHANASAYLTEFHNRLDDLGEIDWEAVAARDFRARRVREGKQAEFLVYQFFPWHLIQRIGVSSEPVQEQVAGALAGASHRPKVQILHRWYYQGGSSDDQLHQR
>MCC6643084.1	MAAAPAQPKIYHITHVDNLPSIIADAAIASDSAMIARGGPTAAIGMSSIKRRRVEELEVDCHPGTRVGDYVPFYFCPRSIMLYVIHRANHAELAYRGGQDPIVHLEADLHSTVAWADAERRRWAFSLSNAGARYAPFRADLADLDQVDWNAVAATDFRSRQIKEGKQAEFLVYESFPWTHVTRVGVRNAAVQTRVQMTLGAASHRPTVAVLSDWYY
>WP_198302751.1	MLCDAQIIAQSAIGTTIGMNTIKQRRLTELTLSSYPDLFVGQCVPFYFCPRSIMLYVIHRADSDELAYKGGQEPIIHLQADLNASVQWAQQQNHRWAFTLSNAGSRFFEDRNDLAQLNELDWQAIAATQWQNCKEGKQAEFLMERSFPWHLIEAIVVKSPAIYQQVANILRTAAFKPTLTINSNWYY
>WP_231889390.1	MRLLRCSAFPEFCARIGKGQVRRDDDMPQPPASPKIYHIVHVDRLTSIIQDGVIWSDAEVQRRRCAGTTIGMGHIKRRRLEENRLNSHPELTVGQCTPFYFCPRSVMLYAIYRQIQGLSYTGGQEPIIHLEADLRATVQWAEANRRRWAFTDLNAGSTYFNDWCDLDCLDQIRWDVINARYWSAEREWKQAEFLIENSFPWSLVSRIGVRSRAVARQVANALPSSLAPQGANMLSEFEPAVHHRPKIEICADWYY
>MCE2918627.1	MTTPPPQSPKIYHILPVDRLPSILTHGRLYSDAEVRKRGLGGTTVGMQKLKDDRLTLPVPCHPGTMVGDYVPFYFCSRSVMLFLLHKGNHENLDYRGGQEPIITLECDLNTVVAEADKASRRWAFSLGNAAAAYQEFRADLAHLHEIRWDYVAAWKWSGHGVSPDVKEGKQAEFLVHERFPWRLVSAIGVLNVAMQKKVAELMQSADHLPPVHVRTDWYY
>WP_118778783.1	MMPIKIYHIVHVNRLSSILDDKGLLSDAVISQRANNGSMIGLGNIKQRRLHELTLKSYPDLHVGDCVPFYFCPRSVMLYLIHRRHPELAYQGGQEPIIHLQADFNQVIAWANSQNPSIRWAFTSSNAGSYYFEDFNNVNDLNQIDWQAVHASNWQGQKEGKQAEFLLEHQFPWHLIEHIGVHSKYYAHEVMNVIQGQQHRPLVTIEPTWYY
>HAK96888.1	MTTPPDHPKIYHMTHVGNLAGIIADGHLASESAVSRRGVPVRRIGIAKIKRRRVEELPIHCHTGTNVADYVPFYFCPRSVMLYVIHCNNNPDLTYHGGQGPIVHLQADLHAAIEWAERHDRRWAFSLSNAGAFYCEFRSRTDQLDQLDWPSIAASDFRPVIVKEHKQAEFLMHESFPFDLVERIGVQSDAIRTRAEAALAGGRHRPPVEIHREWYF
>NMW19416.1	IYHIVHVDRLPSIVAEGSLLSDAEIGRRTSGGTTIGMSSIKQRQLNELCLERYPDLHVGECVPFYFSPRSVMFYLIHMGNHEGLDYQGGQGNIIHLVADLKQAVSWAETQGRRWAFTLSNAGAYYVESRYDLAHLHEIDWAAVNAQNWKRCKEGKQAEFLVEQQFPPELVSRIGVHSQRVHRQVLEILQGIGQNPIVELRPE
>WP_121769467.1	MSPPPAAPRIYHITHVDNLPAIVVNGGLISDAAMIARGGPKTAIGMGTIKQRRLSLPVSCHPGLNVGDCVPFYFCPRSIMLFVIHCANNPELVYRGGQGPIVHLEADLGGVVAWANQQQRRWAFSLSNAGAGYAQFRDSLTKLGDIDWHAVASPNFSNGSYTPSGLPVKEGKQAEFLLHNDFPWGLVQRIGVASQAISIKAQAAIANAAHTPQISIQPSWYF
>MBI5947970.1	MSQPPPRPKVYHITSVENLAAIVAEGRLVCDASIVARGGPAVAIGMSAIKDRRLTLPVGCHPGDHVGDYVPFYFCPRSVMLYLIHMANHPNLAFKGGQGSIVHLEADLHDSVAWANQSGRRWAFSLSNAGAQYTQFRSNINQLAEIDWVSVRATDWRAAEVKEAKQAEFLVQAEFPWMLVQRVGVLTPGVQAQALAALGSPSQRPPVEVLPRWYY
>WP_257556045.1	MQVMVTPANPKIYHIAHVDRLASIAQHGLFSDAALREAQGLGTVIGMGTIKDRRLQLPVACHPGTAVGDYVPFYFCSRSIMLYVIHCASHPELSYRGGQGPIVHLESDMHEVIAWANGAGIRWAFTSANAGAYYTPFFSQVGDLDRLNWEGIADSDFRSPDVKEAKQSEFLVHHSFPWQLVRRIGVRDLAVANQVHGVTAALQHRPPIEIQPGWYY
>MCA4919939.1	MTTPPPQSPKIYHILPVDRLSSVLAQGRLYSDAEVRKRGLGGTTVGMQKLKDDRLALPVPCHPGTMVGDYVPFYFCSRSVMLFLLHKGNHENLDYRGGQEPIITLECDLNTVVSEADKAGRRWAFSLGNAAAAYQEFRADLAHLHEIRWDYVAARKWSSHGVSPDVKEGKQAEFLVHERFPWRLVSAIGVLSVAMQKKVAELMQSADHRPSVHVRTEWYY
>MCG3127351.1	MTSVPSHPKIYHITHLRNVAQIVEAGKLWSDAKRIELGLNCDVVGMSHIKRRRLEEIEVDCHAGTHVGDYVPFYFCPRSIMLYILHMGNHPDLNYTEGQQPIVHFRADLNAVVEWAEAKGRRWAFSDRNAGTYIAQFYKRLEQLSEVNWAAVATNDFRDMVIKEGKQAEFLVHQSFPWRFVERVGVCDERIATTIREAIADADHRPNVAVEPSWYY
>WP_172812479.1	MSPPPATPRIYHITHVDNLPDIVANGGLISDAAMIARGGPKTAIGMSTIKQRRLSLPVSCHPGLNVGDCVPFYFCPRSIMLFVIHCANNPQLVYRGGQGPIVHLEADLHGVVTWATQQQRLWAFSLSNAGAGYAQFRDSLTKLGDIDWHAVASTNFSNGSYTPSGLLVKEGKQAEFLLHNDFPWGLVQRIGVASQAISIKAQAAIANAAHKPQLSIQPSWYF
>MCA3378474.1	MTTPPPQSPKIYHILHVDRLPSILAAGHLYSDTEVRRRDLAGTTIGIQKVKNDRMARPVPCHPDTTVSDYVPFYFCSRSVMLFLLYKANHENLDYRGGQEPIITLECDFNTVVAQADKAGHRWAFSLGNAAAAYQEFRANLAHLHEIRWDHVAARQWSGRGVSPDVQEGKQAEFLVHERFPWRLVSAIGVLNLAMQRRVASLLQSAPHRPPVHIRTDWYY
>WP_249296583.1	MWCDATMVRRPASGTTIGMSTIKQRRLNELRLTSHPALYVGDCVPFYFCPRSVMLYLIHRANHPELTYRGGQGPILHLEADLRATVAWANQQAVRWAFTLSNAGSRFFEDRCDLAQLNEVEWDAVAATNWQGCKDGKQAEFLVEQRFPWELVERIGVSSNSVYHQVVHALPAGGHRPRVEIRTDWYY
>WP_039088947.1	MMIPQSIKIYHIVHIDKLSLIIQSGGLLSDAQVQKHCLGGTVIGMSRIKQRRLEELRLKSHPSLHVGECVPFYFCPRSIMLFMIKCQNSGLDYQGGQDNIIHLQADFQQTIQWAYAQKRRWAFTTSNAGAYSFEDYCQTADLDKIDWQAVNAHQWQNCKHGKQAEFLLDQQLPWHLIEHIGVFSSDVYEQANDILNQQKPIHRPTLAIEADWYY
>MBN8993435.1	MTQPPTHPKIYHIVNVDRLPSIIAHGRLLCDSEIVKLQLPGTTIGMGSIKARRLQLPVTCYANAAVGDFVPFYFCPRSVMLYVIHCANNPELTYKGGQGSIVHLEADLHAVLQWANANNHSWAFSGSNAGAAYAQFWKDVAQLDQLNWQHIAATQWAQADIKEAKQAEFLMYNHFPWHLVERIGTHSLAVFNAVMNSLAQASHKPAVQIMPAWYY
>WP_171810737.1	MSPPPAAPRIYHITHVDNLPAIVANGGLISDAAMIAQGGPKTAIGMGTIKQRRLSLPVSCHPGLNVGDCVPFYFCPRSIMLFVIHCANNTQLVYRGGQGPIVHLEADLGGVVAWANQQQRRWAFSLSNAGAGYAQFRDSLTKLGDIDWHAVASTNFSNGSYTPSGLPVKEGKQAEFLLHNDFPWGLVQRIGVASQAIDIMAQAAIANAAHKPQISVQPSWYF
>MCO6426788.1	MLVPPNPKIYHNVHIDRLASIIAVGALLCDAKIAVQNAAGTTIGMNSIKQRRLQKTLTSYPNLHVGDCVPFYFCPRSIMLYLIHQANHPELAYRGGQGPILHLQADLHASVTWAQQQQRKWVFTLSNAGSYFFEDRCELAQLNELDWQAIQTTQWQSCKEGKQAEFLMEGSFPWHLVELIGVHS
>EHP83575.1	MPAPSNPKVYHITHLNNLPKIIGSGRLYSDAAIVRQVGAHAKVGMGKLKAARFERPVTCHGGTFVSDYVPFYFCPRSVMLYILSRGNHDEVEYKGGQDPILHLEADFYSVIDAADAKGVPWAVSLSNAASRYATFRTGPEALDELDWECIGATQWSRPDVREHKQAEFLVHRSFPWARVDRLGVRNATVHQQVRTHLLKAEHQPPVEVQPAWYY
>WP_117196389.1	MTPPPAAPKIYHIVNVDRLPSIIASGKLFCDSTIVNMNAAGTTIGMGTIKQRRFELPVKCYSNAVVADFVPFYFCPRSVMLYVIHCANSPELAYKGGQGPIIHLEADLHKVVSWANGAGQSWAFSGSNAGAAYSSFWNDVAQLNQLNWPHIAANQWAQADVKEAKQAEFLMYKFFPWHLVDRIATQNLATYNQVQNNLIPAAHKPQVGLIPAWYY
>MBK0024385.1	MTHPPLSPKIYHIVNIDRLTSIIASGQLFCDSTIVNMNAAGTTIGMGTIKQRRFTLPVKCYSNATVADFVPFYFCFRSVMLYVIHCANSPELSYKGGQGPIIHLEADLNKVVSWANGEGQSWAFSDSNAGAAYASFWNDLSQLNRLNWPHIAANQWSQADVKEAKQAEFLMYKTFPWHLIDKIATQNLATYNMVQNVLISAKHKPQVELIPAWYY
>MCH8824771.1	MTQTPDHPQIYHITPLRNLSQIVQAGLLWSDAKLIELNVDCDIVGMSHIKLRRLKEIEVNCHAGTHVGDYVPFYFCPRSIMLYILYMGNHPDLDYKEGQMPIVHLQADLCAVVEWAEHQQERWAFSDHNASTFYATFYSNLAQLDEVNWEAVAQNQWRAPTVKEGKQAEFLMYESFPWQLVEKIGVYNSQIEKQVRKVIAKADHQPIVSVESAWYY
>WP_133745785.1	MAMPQRPKIYHILHLDKLSSVVNEGLLSDEQISVRANAGTMIGMSSIKHRRLHELTLTSHPGLHVGQCVPFYFCPRSVMLYLIHMRNDQLMYSGGQEPILHLECDLYNVTSWADANRKRWAFTLSNAGSRYFEDRCRLAELDQLDWAAIQSNQWGGATGNKEAKQAEFLVEGAFPWSLVERIGVCSQLAYQKIAHAIPAGCHRPPIEVKSEWYY
>MBT3202062.1	MSNPPANPKIYHITHLDNLPAIVNTGEILSDARMLEMNHDCTVIGMSDIKRRRLEDIQVSCHPDTRVGEYVPFYFCPRSIMLYILYRANHPDLAYRGGQRPIIHLQADLYAVIQWAQDTGRLWAISDRNAGTYVAEFYNQRGNLNEIDWQAVASADFRSTEVREGKQAEFLIHELFPWKLVERIGVIDARAKDQAEEAIGPDIRKSLVNVEPEWYY
>MBZ2187185.1	MPRPESPKLYHIVHMDKLPFIASDGFLFSDAVMQDLAEERGTVVGMNTIKQRRLTSELECQPGLMVGACVPFYYCPRSVMLYLLHMGNHVDVTYKGGQRPIVHLVFDLQSVVAWAGTGGTRWAITLSNAGSSFFESRNELSGLDELNWDAIGNTDFRDRDVKEGKQAEFLVERQVPWTLVERIGVIDARTQGAVQRILTSCEHRPQVDIEQDWYY
>MXY79367.1	MTVPERPKIYHITHVENLPGIVSDGGLLSDARMADRGGPQVPIGLPHIKQSRRMRRVKCRPADRVGDHVPFNFCPRSVMLSVIWYANNPDLVYKLGQSMIVHLEADARTVIEWAEGSGGRWAISLQNARAGYSEFRCTASGLCELDWSAIRSTDFRQAEVKERKQAEFLVHHEFPWELVERIGVRTSAVRDRAADGIASASHQPRVSIQPGWYFPEEGTRR
>NLZ06018.1	MAKVPANPKIYHITHVRNLPQIVEAGVLWPDAKRIDMGLDCDVVGMSHVKRRRLLEIEVTCHAGTHVGDYVPFYFCPRSIMLYILYMGNHPEIDYKEGQEPIVHLQADLHSVIEWAEKQQRRWAFSDRNAGTYLARFFNQVDHLAEINWMAIASTDFRDMVVKEGKQAEFLVYESFPWRLVERVGVCNDRVADQVHRAIVQSHERPQVTVKREWYY
>OQZ02085.1	MNPQMAPKIYHITHYQNLEPIIKSGAIFSDSYCLKNSKDHTKIGMSEIKRRRLEEIEVKCHPGTRVGEYVPFYFCPRSIMLYLMYKRNHPDLKYAGGQEPVVHIQADLASVVEWAKKNMVQWAFSDRNAGTYYAEFYNDMRELDKINWEAVTASDFRHPLIKDGKQAEFLLYKSFPSDLIESIGVVNAKIQSVVKNMLQGNALVDKVQVRPDWYF
>WP_130755971.1	MTQPPVSPKIYHIVNVDRLPSIIASGSLYCDSEVIRLALPGTNIGMSDIKQSRLRRPVPCHAGTMVGNYVPFYFCPRSMMLYIISRANNPKLTYTGGQGPIVHLEADLHKVIAWANAEQRRWAFSDANGNAAYAQFWADTAQLHQLNWQHIASTDFRQQDVRDAKQAEFMIHHNFPWHLVDRIGVLSQAVFNQATNALNQAAHRPPIEIIRQWYY
>WP_154384873.1	MGKPPANPKIYHIVNVDRLPSIINTGCLLSDAEIVKLKLPGTTIGMGTIKARRLTLPVTCYAGATVGEFVPFYFCPRSVMLYVIHRAESPELTYKGGQDPIIHLQCDLNKVIAELDRRQQSWAFSGSNAGAVYTDFWREAAKLDQLDWTHIGAKYWQEHAVKHAKQAEFLVYNNFPWELVDRIGVKNLATFNLVTNALAKATHKPTVAIESNWYY
>MCL4796168.1	MPESPKIYHITHVENLPQMVDAVLWSDAECLRRNVNCTIVGMSEIKRRRLEELEVACHPGTKVGQYVPFYFCFRSIMLYLLFRGNHVDLAYRGGQRPILHLEADLGGVVAWADSVRRRWAFSNGNAGTKYTQFCSDIDQLAQLDWTAIGATNWRDPIVRERKQAEFLVEESFPWELVNRIGVIDAQMAETVTQVVSVARHRPDVVVERNWYY
>MBR5839349.1	MSGIPPNPISIYHIIHLSRLPAVLMEAALWSDAHVRMQNLDGATIGMNKIKQRRLNLAIPNHPDIHVGDCVPFYFCPRSVMLYVISRKDHPELAYKGGQEEIIHLVADLNETVQWAESQERFWAFTTSNAGSYYFNAYTSLDALDAIDWEAVNAVYWQDCSEGKQAEFLLQTSFPWQLVKEIGVFSNAQQQQVQEILRPYPHNYRPVVSVHREWYY
>MBF0423009.1	MNAPPAQPKIYHITHVDNLPRIIQAGGIWSDAERIRQGLTVTGIGYSHIKARRMQRPVPVAAGGVLGDYTPFYFCPRSPMLYTINMGNVPEYQGGQAGIVHLVSAVETAWGLNRPWAFTNLHAELGYAEYFDDWSRHGEIDWEVIGSDSWGGHERRPKKQAEFLVHQFFPWTAVLGIGVINQTMESQVAGILASSVHKPQVAVKRGWYY
>OSI12613.1	MPIKIYHIVHLDRLGSILADGYLLSDAIISQRGNNGSMIGLSNIKERRLRKSLNSYPNLHVGDCVPFYFCPRSVMLFLIYCRNSELAYQGGQEPIIHLQADLEQVVQWAKTQSPRQRWVFTDSNAGSNYFEDFNDLNLLNDKINWDAVGARYWQEPSIKEGKQAEFLFENALPWHLIEHIGVHSNRIYRQVVHVLQGQQHRPQVTVEPTWYY
>WP_194574180.1	VGTTIGMNTIKQRRLNELTLDSHPGLHVGQCVPFYFCPRSIMLYVIYRADSDELAYKGGQGPIIHLQADLHATVQWAQQQGHRWAFTLSNAGSYFFEDRNDLALLHELNWPAINATQWQSCKDGKQAEFLIEHSFPWHLVEAIVVNSDNVYHQVVNTLQMAAHRPPVTINRDWYY
>WP_247286510.1	MTQPPVQPKIYHIVNFDRLPSIIAHGRLLCDSEIVKLQLPGTTIGMGSIKARRLQLPVKCYANAVVGDFVPFYFCPRSVMLYVIHCANNPELTYKGGQGPIVHLEADLYAVLQWASANNHSWAFSGSNAGAAYAQFCRDVAQLNQLDWQHIAATQWAQAEIKEAKQAEFLMYNHFPWHLVDRIGTHSLAVFNAVMNSLAQASHKPAVQIVPAWYY
>MCA9222844.1	MSNVPANPKIYHITHIDNLPMIIAAGCIWSDRRRLDQGFACEVIGMPMIKKRRLEELEVTCVPGTKVGDYVPFYWCPRSIMLYIFFKKNHPDLPYKSGQEPIVHLQADMNACAEWAEQQNKPIAFSTSNAGSYTADFYRKKSDLGKIDWDSVNSRDFRGRLTQERKQAEFLMHDWFPWSLVEHVGVFDESRLELANLAIAASEHRPTTRIENSWYF
>WP_197719601.1	MMPIKIYHIVHLDRLGSILADGYLLSDAIISQRGNNGSMIGLSNIKERRLRKSLNSYPNLHVGDCVPFYFCPRSVMLFLIYCRNSELAYQGGQEPIIHLQADLEQVVQWAKTQSPRQRWVFTDSNAGSNYFEDFNDLNLLNDKINWDAVGARYWQEPSIKEGKQAEFLFENALPWHLIEHIGVHSNRIYRQVVHVLQGQQHRPQVTVEPTWYY
>MBY0381051.1	MTQSPPGAKIYHIVNVDRLPSIIAHNRLLCDSEIIKLALPGTTIGMGSIKERRLRLPVDCYANAFVGNFVPFYFCPRSVMLYVIHCANSPELAYKGGQGPIVHLEADLHKVIEWADGNNHSWAFSGSNAGAAYAQFWKVAAQLDQLNWEHIAATQWAQADIKEAKQAEFLMYNHFPWHLVERIGVHSKAVSNVAVNALAQAAHKPTVQILPHWYY
>WP_228779798.1	MPSRPKIYHILHVDRLSSVVQQGLLCDAEISTRANQGPMIGMSNIKQRRLEELSLSSHPNLFVGQCVPFYFCPRSVMLYLIYRRNSELSYTGGQQPIIHLQLDLYDTIRWAQQQGRRWSFTLSNAGSNYFEDRCNLNQLNEINWSAVQSIQWGGDGGIKEAKQAEFLLERDVPWLLIEKVGVFSNTEHQQVADILRGLAHRPDIEIQRSWYY
>MBH2124659.1	MMPIKIYHIVHVNRLISILDDEGLLSDAVISQRVNNGSMIGLSNIKQRRLHELTLNSYPDLHVGDCVPFYFCPRSVMLYLIHRRHPELAYQGGQEPIIHLQADFNQVIAWANIQDPPIRWAFTSSNAGSYYFEDFNNVNDLNQIDWQAVQARNWQGQKEGKQAEFLLENKFPWNLIEHIGVHPSHYTQVVNALRGQQHQPQVTIEPTWYY
>MBM4034453.1	MARVPRDPKIYHITHVDNLAEIVRAGCLWSDAKRIELGLGSTLVGMSNIKGRRLRLPVACHPGTAVGDYVPFYFCPRSIMLYILSMGNHPELSYRGGQRPIVHLVADLRATVAWAEAQGHRWALSDRNAGTRYARFFNGLRGLEEINWNAVGATDFRDPVIRDGKQAEFLVHEFFPWELVEEVGVIDASALRQVQAVLAASAHKHVLSQIEGHFISGYGDAEDDPEKQIELHAEAARQAALFLADYPDTGERFDRVVGLIEGFETPFGMELLSTVHWVATREGASTPNDAVAKTYAWNERKRMFQEEHIQIAWDVLHRKAWLPLV
>WP_151650791.1	MTQSPPGAKIYHIVNVDRLPSIIAHNRLLCDSEIIKLALPGTTIGMGSIKERRLRLPVDCYANAFVGNFVPFYFCPRSVMLYVIHCANSPELAYKGGQGPIVHLEADLHKVIEWADGNNHSWAFSGSNAGAAYAQFWKVAAQLDQLNWEHIAATQWAQADIKEAKQAEFLMYNHFPWHLVERIGVHSKAVFNVAVNALAQAAHKPTVQILPHWYY
>HFE47508.1	MRKPPKEPKIYHITHVDNLPAIIARGELLADSEMVEQGGPAAPIGMRTLKDRRLSIECMNDLMVGACVPFYLCPRSVMLYVLHRGNHPDLSYTDGQGPIVHLEADLRKTVAWAESCARRWTLSTTNAASFYTDFRFTLQDLGDLCWSSIAARDWRQTTVREGKQAEFLVETSFAWPLVERIGVHSQGTLERATCALAKAAHRPVLEIRKEWYY
>MBE0690001.1	MTQSPPGAKIYHIVNVDRLPSIIAHNRLLCDSEIIKLALPGTTIGMGSIKERRLRLPVDCYANAFVGNFVPFYFCPRSVMLYVIHCANSPELAYKGGQGPIVHLEADLHKVIEWAGGNNHSWAFSGSNAGAAYAQFWKVAAQLDQLNWEHIAATQWAQADIKEAKQAEFLMYNHFPWHLVERIGVHSKAVFNVAVNALAQAAHKPTVQILPHWYY
>ORU93917.1	MVHVDRLASIIATGGLLSDAQIAATATTGSMIGMKDIKHRRLHALRLTTHPDLYVGQCVPFYFCPRSIMLYVICRANNPDLAYKGGQVPIMHLQADLNAVVIWADQQRRRWAFTLSNAGSYFFEDRNDLAHLNDLNWLAIQTDQWWGCKDGKQAEFLLEQCFPWHLVEAIGVHSAFTYQQVMAALDELDATTYKPTVTLKPAWYY
>HIP14588.1	MTPVNLKIYHILHVDKLQSIINSDGLLSDGEVIRQGLGGTVIGMNSIKQRRLNELTLTTYPDLHVGECVPFYFCPRSIMLFMMYKSNSPDLDYHDGQDDIIHLEYDLMDVVNWANSNGLRWVMTDSNAGSYYFNDSNNISDINNLNRDAINAYYWSHPSIREAKQAEFLCESFVTWNLVQIIGVNTVETLQKVQTILASSGHNSTVEIKNDWYY
>PZN33574.1	MTPIYHITHGRNLAAIIAAGGLWCDAQIAARGLTPLGIAHQHIKERRRRRVVPCAAGGTLADYVPFYFAPRSPMLYAIHCGHVEGYDGGQSGVLHLVAEAETVAASGCIWAFTEGHAEIALTEFFTDLRFLSAVDWAIMRETYWHDTDEDGDRKRRRQAEFLVHQFCAWELITEIGVINRQVADRVRAILEPAAHQPAVTVRRDWYY
>WP_199309874.1	MPSIIADGCLWCDAAIAQRNTGGTTIGMNKIKQRRLNELTLSSHPGLYVGQCVPFYFCPRSIMLFLIHKKNAELSYKGGQEPIIHLEGDLLKAVNWANQHNLRWSFTLSNAGSYYFEDCNDLARLPEIDWLAVQATNWRGQKQEGKQAEFLVENTVPWHLVERIGVKSRIIYDQVSKALPKGGHHPRVEIKPEWYY
>WP_243945648.1	MPIPANPKIYHITHIDNLARIIEDGRLYSDAEMVRQSKDHAKIGMAKLKTDRFARPVTCHEGTMVSDYVPFYFCPRSPMLYIAWKQNHAEMSYRGGQETIVHLEADFHRMITSAERQEVRWAVSSSNATAKYAAFYTGAGALEALDWECITAAQWAGSQRRERKQAECLFHTRFPWRGVTRLGVRTKTVHQQVETLLEHAEHRPPVEVRPDWYY
>MCI7507571.1	MQVPKNIKIYHIVHIDRLRSILQSGGLYCDAHVVNNALPGTTIGISRIKEQRRTHSLTSYPKLYVGDCVPFYFCPRSVMLYIIWRANHQNLTYRGGQKPIIHLVADLKQVVNWANNHQKRWAFTTSNAGAKSFHDYNSLNNLNKVNWDAVSARFWSDEDIKAKKQAEFLMEEFFPWHLIESIGVRSKHVLTDVEEIINSNSNSYKPKVSVETKFYYP
>SMG66263.1	MSHVIPNNPKIYHIVHVDRLASIISEGRLWSDASDAAVQHKGLSGTMIGMSHIKKRRLTNHLTSHQGLTVGQCVPFYFCSRSIMLYIIARQSHDDIAYRDGQQPIIHLQADLNTVIDWAQQHHKRWAFTDSNAGSLYFNDYCVVSDLNKVDWKAVNAYYWPQCKEAKQAEFLLEEQFPWSLVEAIGVYSQTQVQQVSTALNATPHQPSLSIQQNWYY
>HCO95176.1	MVKMPKKPKIYHITHIQNLNNILNDKMLWSDSKRLEFGLDCEIVGMSEIKRRRLEELDVKCHSDTMVGEYVPFYFCPRSVMLYILYRGNHLDIDYHEGQEPIIHLQADLKAAVKWAAQNGVRWAFTDMNAGTYLAQFYNDLSQLNQVINWAAVEATDFRDMLVQKDKQAEFLVYESFPWRLVEKIGVCNSRIKDQVIERLGNRTSPEVRVKEDWYY
>MBC6405301.1	MSAEMPRRPKIYHIVHLDRLKSIIADGFLWCDSEAAKRRSPGTVIGLPDLKQARRSRSLASHPGLSVGDCAAFYFCPRSIMLYILWRCNHQELTYRGGQEPIVHLQADLYDSVAWADSNNRRWAFTLSNASSGYFEDRSDLGQLHEINWAAVRANQWSGPKIDLKTKEGKQAEFLVERCFPWCLVERIGVRSQRCHQLVIQALATASHKPETIIVPRWYYPEWERRE
>WP_090197712.1	MSAPPDRPKIYHILHVDRLPSVIAAGGLLPDTEMNGRDGCGTVIGMQSLKAHRLSRPVDGHLGLTVGACVPFYFCSRSLMLYVIHKANHPNLNYRGGQRPIVHLQADMKAVVEWARVRDKRWAFTLGNASANYAEFRTDWEDLPELNWPAVLGTDFSTPETKDAKQAEFLLEGGFPWALVERVGVIDQTVAQHVSDAIPSTVHRPNIEIIRAWYY
>WP_254957869.1	MPPPADPKIYHILHVDRLPSVIIDGFLYSDAIISRRDPGGTVIGMDDIKRRRLEDLTLASHPGLHVGECVPFYYCSRSIMLFLIYKRNHPNLSYAGGQGPVVHLEFDLQTVANWADGRNRRWAITNGNAGSRYFEDSGSLDYLRELNWQAIQARQWNQPAIREHKQSEFLVEEQVAWHLVERIGVQNQRTREHVETFLSTSGHRPPVEIQSSWYY
>MBK6685930.1	MNVPSDPLIFHITHVDNLPGIVGEGGLWCDRERIARQLGNTNIGHAHIKQRRLMRPVTTRAGGSLGDYVPFNFCPRSVMLFAVHKGHQDYTGGQEGVVHLVSSVSRAVALGRAWAFTDRHAELGHALHFDDLANLSEVPWHVMGERYWSGVKEERQAEFLVYEFFPWTAVTEVGVMTPAAAQGSRAALAAAQHQPTVTIHPDWYY
>MBF0108687.1	MTTPPAQPKIYHITHVDNLPRIIQTGGIWCDAERIRQNLAVTGIGYSHIKARRMQRSVPVAAKGVLGDYAPFYFCPRSPMLYTIHMGNVPEYQGGQSGIVHLVSTVETAWRLSRPWAFTNLHAELGYAEYFDDWSRHGEIDWEVIGSDSWGGDERRPKKMAEFLVHQFFSWTAVLGIGVINQAMETRVAEILASSVHKPQVAVMRGWYY
>MBL4686073.1	MPPDPPIFHITHVDNLAGIVAQGGLWSDAERVARGFSSTNIGHRHIKRRRLSRPVLTLAGGMLGDYVPFNFCPRSVMLYAVDRGHDDYGGGQSDVVHLVSRVSTAVGLSRPWAFTDRHAELAHALHFDDLAQLGEVLWETMGVKYWQDVKEERQAEFLVHNFFPWTAVEGIGVMRSSTQIKVEAAIAAGGHQPPVRVRSGWYY
>WP_194555005.1	TIGMNTIKQRRLNELTLDSHPGLHVGQCVPFYFCPRSIMLYVIYRADSDELAYKGGQGPIIHLQADLHATVQWAQQQGHRWAFTLSNAGSYFFEDRNDLALLHELNWPAINATQWQSCKDGKQAEFLIEHSFPWHLVEAIVVNSDNVYHQVVNTLQMAAHRPPVTINRDWYY
>MBW8038456.1	MVKIPKKPKIYHITHIDNLNNILRDEVLWSDAKRLELGLDCEIVGMSEIKRRRLEEHEVKCHSGTMVGEYVPFYFCPRSIMLYILHMGNHPGIDYREGQRPIIHLQADLKAAVKWATDNGIRWAFSGTNAGTYFAQFYDDLSQLNDVINWSAVEVADWRDAAIREYKQAEFLTYESFPWELVEKIGVCHRRIKDQVIEKLGNRASPEVSIERDWYY
>GHU86247.1	MNDIDLNEIKVYHIVHISKLVAILKEGFLVSDAEIQKRPSVGVTIGMTKIKERRLSLPLSSVGLHVGDCVPFYFCPRSPMLYMLSRANHQDIEYRGGQEPIVHLVFSMRNVINWAEQEGRKWAFTESNAGSRCFEDFADLADLDKLDWNAIRATLWSGRQDKKQAEFLVEKSLPWQLVEKIGVYSLEQYSEVCKILEAETSRPQISVERSWYY
>MCP4356010.1	MTIPKNPKIYHITHIDNLSGIINNNALYSDEIIKEHNPTYNNVGMNHIKKFRLEEKLVTCNPNTTVGQYAAFYLCPRTVMLFIIYKRNNPDMSYMDGQEPILHLQFDMHKVIEWANASNLDWAFSDCNAANALANFYNNTDNLSEINWEAIQSNNFSNPDIKTGKQAEFLVHRHIPWGLVEKIGVINESYKNRVENILEEMLEKPIIEVEREWYF
>MBN1804873.1	MKIYRKPKIYHITHIDNLDNILRDEVLWSDAKRLEFDMECEIVGMSEIKRRRLGEHEVKCHSGTMVGEYVPFYFCPRSIMLYILHMGNHPDISYRGGQNPILHLQADLEMAIQWANANDIRWAFSDINAGNYVAQFYNDLSQLNNVINWSAVEAADWRAADTQEYKQAEFLIYESFPWELVEKIGVCNHRIKSQVIEKLGSSASPEVSVERDWYY
>WP_204100862.1	MMPIKIYHIVHVDRLSSILTDGYLLSDAVISQRTNNGSMIGLSKIKKRRLEELKLNSYPDLHVGDCVPFYFCPRSVMLYLIHRRHPELAYKGGQEPIIHLQADFNQVIAWANSQNPPVRWAFTSSNAGSNYFEDFNDLNLLNNKINWSAVNANYWQDQNIKEGKQAEFLLENQFPWHLIEHIGVHPSHYTQVVNALQGQQHRPQVTIEHTWYY
>NJL28205.1	MPIPPFPKIYHITHVDNLSGIVAAGCLWSDSERIVRSADCRVVGMGSIKRRRLERLVVRCHPGTMVGEYVPFYFCPRSVMLYILHMGNHPDLDYTGGQRAIVHLQADLRKTIQWASTEATLWAFTDRNAAVGYAGFYHRWSDLEMLDWRAIQATDFREPAVKEGKQAEFLVYRRFPWSLVEGIGVVDSEMAKVARAETAEAAHRPKVQVERGWYYRR
>MBK0095029.1	MAMPQRPKIYHILHLDKLSSVVNEGLLSDEQISVRPDAGTMIGMSSIKHRRLHELTLTSHENLYVGQCVPFYFCPRSVMLYLIHMRSEQLAYRGGQEPILHLECDLYNVIAWADAHRKRWAFTLSNAGSRYFEDRCRPAHLDQLDWTAIQSNQWGGANGNKEAKQAEFLIEDSFPWSLVERIGVCSQLAYQQIAHAIPAGCHRPPTEIKREWYY
>MCH8119829.1	MKIPKNPKIYHITHIDNLDNILRDEVLWSDAKRLELGLECEIVGMSEIKRRRLEEHEVKCHSGTMVGEYVPFYFCPRSIMLYILHKGNHPGIDYREGQGPIIHLQADLKAAVKWATDNRIRWAFSDINAATYVAQFYDDLSQLNDVINWSAVEAADWRDAAIQEYKQAEFLTYESFPLGLVEKIGVCNNSIRDQVIDKLGDTASLEVSIEKEWYY
>WP_232389572.1	MTAPSPIKIYHITHFDNLARIIEADRLYSDAEMIRSSREHAKIGMEKLKTGRFERPVPCHPGTMVSDYVPFYFCPRSPMLYIAYRQNHGEVTYRGGQEAIIHLEADFHQMTAAAESSNVPWAVSLSNAAARYAEFRTGSRALEDLDWECINAVQWRAAHVKERKQAECLFHSRFPWRGITRLGVKTTTVHQHVRTVLERASHRPPVEVRPDWYY
>WP_192146990.1	MTPPPVAPKIYHIVNVDRLPSIIASGKLFCDSTIVNMNAAGTTIGMRTIKQRRFELPVKCYSNAVVADFVPFYFCPRSVMLYVIHCANSPELAYKGGQGPIIHLEADLYKVVSWANGARQSWAFSGSNAGAAYSSFWNDVAQLNQLNWPHIETNQWAQADVKEAKQAEFLMYKFFPWHLVDRIATQNLATYNQVQNNLIPAAHKPQVGLIPAWYY
>MCL5959413.1	MTELYHITHIGNLPSILGHGGLWCDNSRVEKGLATRGIAHDHIKVRRAQRVVPLGAGGTLADYVPFYFAPRSPMLYAIHTGYVVGYNEGQEPIVHLVSSADKVVRSQMPFSFTDGHAEMAISSFFDSLADLNRIDWDIMQTAYWRDTSLDGDRKRKRQAEFLVYRFFPWSLVTEIGVISSAMADRVEAIVTGANHQPNIAVRRSWYY
>OHB64710.1	MAHMPANQKIYHITHVRNLPQIVQARVIWSDAKRMELSLDCEIVGMSRIKHRRLYEIEVRCHPGTNVGEYTPFYFCPRSIMLYILYKGNHPDVNHTEGQGPIVHLQADLTGTIQWAEQHGMRWAFSDRNAGTHVAQFYNSLDDLDKVNWRAVTATDFRDIMIKEGKQAEFLTYESFPWELIERIGVRDSATAKAVQDAVSESNHQPTACVEPSWYY
>WP_127632411.1	MTPPPSNPKIYHIVNVDKLQSIIAEKHLYSDSEVIRRALGGTVIGMSTIKRRRLELPVDCHEGITVGECVPFYFCSRSVMLYVIYRGDNPELLYKGGQAPIIHLEADLKKAVAWADNVKRCWAFTATNAGARYTEFWSGLHRLDEINWDSVRARQWSAPEIKEAKQAEFLVHKSFPWSLVDRIVVYNKTTFSAVAEAIHNAPHRPKLEIDPSWYY
>WP_209362476.1	MSIKIYHIVHADRLSSILADGCLWSDAVISQRTNNGSMIGLSNIKQRRLHKALNSYPDLHVGDCVPFYFCPRSVMLYLIHRRNTELAYQGGQEPIIHLQADFNRVIAWANSQNPPIRWAFTSSNAGSYYFEDFNNVNDLNQIDWQAVQARNWQGQKEGKQAEFLLENKFPWHLIEHIGVHPSHYTQVVNALQGQQHQPQVTIEPTWYY
>QVL37701.1	MVPPEWPKIYHIVHVDRLPSILQNGCLWCDAEIARGNRQGTTIGLSKIKQRRLDELTLSSHPDLHVGGCVPFYFCPRSVMLYMIHRGNHPELSYHGGQHEILHLEADLRASVAWAKNNDRRWAFTLSNAGSRYFEDYSDLSRLSEIDWDAVGAEFWSSCKEKKQAEFLMESSFPWPLIERVMVDPIVKTI
>MBQ9369303.1	MSTPVPSQISIYHIVHIDRIPSIVTRGWLYSDAQIRDSNIPGSTIGMQKIKDRRLHNALRSQPELTVGMCVPFYFCPRSVMLYVISRQNHEELDYKGGQESIVHLVADLQQTAQWANSNNLRWAFTSSNAGSLYFDDFSSLDDLDEIDWQAVESTQWIGCRERKQAEFLMERCFPWELVFEIGVYSDAQADCVGNMLSASAHRPQIMVRRDWYY
>MCA0431621.1	MAVPANPKIYHIVHVDKLASIIEQGALLPDSIMAQRQQGTVIGMQEIKQRRLTLPVDCHGGTFVGEYVPFYLCPRSIMLYVIWCANHPQLAYKGGQQPILHLEADLKQVVQWAEKNGQSWALSLSNAGAYYTQFRTGLDKLGEINWEHVAATDFRAAAVKEAKQAEFLLRNSFPWHLVQRIGYLDRPNAPPSGVLAKIIDALKGAKHKPVVEKCNHWYY
>WP_232455209.1	MHIDRLCSILADQYLWCDATITSLAPSGTNIGMSSIKQRRLNDLTLTNYPDLYVGGCVPFYFCPRSIMLYLLYQSNHSELSYRSGQEPIIHLEADLYDAIDWAENHNTRWAFTLSNAGAYYFEDRASVAQLNELNWEAIQTHRWSGNGVAARVKEGKQAEFLMEKSFPWQLIERIGVQSHAVQQQVLQALAAGGHQSKVEIKTDWYY
>WP_130801923.1	MTPPPQNPKIYHILNVDKLASVIAAGRLHCDSTIVTMNPVGTTIGMGTIKQRRFELPVKCYSNAAVADFVPFYFCPRSVMLYVIHCANSPELEYKGGQGPIVHLEADLHNVIAWANGASQSWAFSGSNAGAAYTSFWNDANELHQLNWQNIAANQWSQAEVKEDKQAEFLMYKSFPWSLVDRIGTRSLDVLHAVHNAIAPAAHKPQVAMMPAWYY
>WP_197052724.1	MTPSNIKIYHIAHMDRLPSISADGFLWCDAEVVRRAPPGTTIGMSSIKLRRLSELHLSSYPDLRVGDGVPFYFCPRSVMLYLIYQGNHPELNYSQGQGPILHFEADLHAVVAWANAQLVRWAFTLSNAGSYFFEDRNDLARLDEIDWNAVQARDWRQCKEGKQAEFLLEHRFPWHLIERIGV
>MCK9217573.1	MSDIDLDSIKLYHIVHVDKLSFILNSGRAGQLMCDNDVQKQHLLGTAIGMSKIKERRMKELTLRSHPDLYIGDCVPFYFCPRSIMLYMFYQNNHPDIEYRGGQNPIVHLVFKMVDVIEWASQNKRRWAFTDSNAGSRYFNDYCELSYINSLNWDAIKTNSWSNCIEAKQAEFLVENSLPWNLVKGIGVYSLEYYHKVCEATAYAIHKPTIKVKCEWYY
>MBI2172445.1	MSLPPPHPKVYHITHIKNLPSIVADGCLWSERIIANRGGPNETIGMSVIKKRRLTLPVGPNSDTFVGDYVPFYFCPRSVMLYLIHRGNHPDLSFRDGQSEIVHLEADLYSVVDWAKNANRPWAFSRSNAGAYYARFESSLAHLDQLDWAAIANTDFRDADVKEAKQAEFLVHEAFPWSLVARIGVISQPVQVAAARAIQAASHKPPIAVMPDWYY
>WP_183639064.1	MTPPPQNPKIYHILNVDKLASVIAAERLHCDSTIVTMNPVGTTIGMGTIKQRRFELPVKCYSNAAVADFVPFYFCPRSVMLYVIHCANSPELEYKGGQGPIVHLEADLHKVIAWANSASQSWAFSGSNAGAAYTSFWNDVNELHQLNWQNIAANQWSQADVKEDKQAEFLMYKSFPWSLVDRIGTRSLDVLHAVHNAIAPAAHKPQVAMMPAWYY
>WP_241967827.1	MSIPARPKIFHIVHVDRLPAIIASNGLLSDARINQNTVDSGTTIGLSSIKLRRLQQNMLSSYPDLYVGQCVPFYFCPRSIMLFMIHCANDDQLTYRGGQPEIVHLQADLYESVQWAQEHQRRWVFTLSNAGSAFFEDRNDLSQLNELNWAAINARDWRLSKDGKQSEFLMEESFPWHLIEEIGVQSRTVK
>OJU80810.1	MTTRPNPTKIYHITHVENIASIVETGGLLSDAKMIENGGPKVPVGMNDIKARRLRLPVKCHLPDKVGEYVPFFFCPRSVMLYIFHMDNAPGLTYHGGQRPIVHLEMDVDQVIEAADEAEVRWAFTNANAATDYARFGSSVEEFEMVDWEAVPDHNFSVARVKEAKQSEFLVKDWVPWEFVERIGVYSEEYKEQTLEALAEAEHRPTVVVRGRWYF
>MCK4619261.1	MAAPIPTPIYHLTHIDNLTSIIDSGGCLSFNQKQNQGIGHIDVAYETIQDRRSRTSVPCCPGGCLHDYVPFFFAPRPPMLYAIHRGYVEGYEQGQAPLIYLVTTAQTVSNSDSEWVFTDGHATMVVTEFFDDLNDLNKIDWEVMESQYWNDTPTLPDRKRKRQAELLIKDCCPWELFSEIGVINPRMESRVKRMLENSMHQPTVQIHRAWYY
>WP_211709989.1	MMSIKIYHIVHVDRLSSILTDGCLWSDAVISQRTNNGSMIGLSNIKQRRLYKALNSYPDLHVGDCVPFYFCPRSVMLYLIHRRNTELAYQGGQEPIIHLQADFNRVIAWANSQNPPIRWAFTSSNAGSYYFEDFNNVNDLNQIDWQAVQACNWQGQKEGKQAEFLLEHQFPWHLIEHIGVHSKYYAHEVMNVIQGQQHRPLVTIEPTWYY
>WP_080291801.1	MNAVPVPPQPKIYHIAHVDRLSSIVATGWLLSDALVQAQALGGTMVGMNHIKRRRLTELQFASPPGLFVGACVPFYFCPRSVMLYLIHRRNAELAYKCGQEPIIHLQADLGAVVAWANPQPARWAFTLSNAGSTYFEGCNDLVRLGEINWAAVQSSNWSGGLKEGKQAEFLLEHRFPWHLIERIGVQSLNVYRQVVNTLPAQGYRSTVEVLERQVYSWNARKQQFTPRQLAIAEERLRSHGWLSHDVASAH
>WP_013374464.1	MNLPRGVPQDPLIFHITHVDNLPNILREGGLWCDAQRIARGLSSTNIGHLHIKQRRLLRPVTTTAGGTLGDYVPFNFCSRSVMLYAVHCGHQDYKGGQESIVHMVSSVSRATALGRAWAFTDRHAELAHALHFDDLGKLGEVPWQVMPLQYWSEVKEERQAEFLVREFFPWEAVTEVAAMTPAASARVQQALRGAAHHPPVTTQAGWYY
>MCC3538164.1	MPITIYHITHIHNLESIISEGGLLAYNAMRAAKTQYTNIAYENIQDRRARIRVPCGRGGVLHDYVPFYFAPRSPMLYTINKGNVENYTQGQTTVIHLVSSIENIESAGLDFVFTDGHAVMTFTDFFDDLNYLGAIDWDVMESRYWNDTNEDNDRKRRRQAEFLVRNILPWQLITEIGVINNTIKSQAENILQNFTHKPSVIVRKNWYY
>WP_165069356.1	MSPPPRRLQIFHITHGKHLERIISEGCLWSDAEIFARGGPEKPIGMAKIKKRRLEQQVVHCHPGTKVGEYVPFYFCPRSVMLYLLSMKNHPDITYRDGQRPILHLVADLHEVVAWAEGQRRAWSFTNGNAGGQLYQSFNDLADLSQLNWEYIASDDWREPEVKEAKQSEFLVFGSFPWSLVRTIGVLDEKLAARVREIVAKADHRPDVEVQSRWYY
>MBL4775990.1	MSNMVPEHPKIYHICHMDRLAAIVGEGCLWSDAEVQNKQISGTTIGMSTIKTRRLQKSLSCYPNLHVGDCVPFYFCPRSVMLYLFHMNNHPEITYRGGQNPIIHLQADIHDVINWAERNNKRWVFTDSNAGSFYFDDFNDLSQLSEVNWSAVQATNWKDCREDKQAEFLLEDQFPWPLVEAIGVYSQAQVQ
>MBO6085228.1	MSIPNQQKIYHIVHVNNLKSISDDCFIFSYSEIQNRQSFVSIIGIEDIKQRRLSLPVLCNPDTYVGEYVPFNFCPRSVMLYIIHKGNTPNLTYKDGQDPIIHLQADLHTVLQWAEKNSIQWAFSSLNAGTRYAQFYNEIQDFEALNWEAIETTDFRDQTIKYAKQAEFLIYHAFPFELVEKIGVYSEEIAKQVNAIIKPMNSCPKVEICKAWYF
>MCL2500421.1	MSHDIHRNDLQNIVMPSTINLYHIVHMDNLPSIISDGFLYSDAYMRERKKDAVVIGMDTIKNRRLTQPLESRPGLHVGECVPFYFCPRSPMLYMFHKSNSLDITYRGGQEPIVHLVASMHHTVEWADNNNLRWAFTDSNAGSYYFHDYADLAQLNMVNWNAVNKIYWQDCRDEKQAEFLFEHCFPWGLIEEIGVYSNLEHETIHNMIKTHGKRVRINTKREWYY
>HAX74943.1	MMTNIYHITHIDNLLSILNAGGLIANSRLRQERIDYCDIAHERIQDRRARKPVPCSARGTLHDYVPFYFAPRSPMLYAIHKGNVAGYSQGQNPVIHLVSKAENIDASGLDFAFTDGHAVMEYTNFYDDLEALGYEIDWELMESKYWFDTEEDPDRKRRRQAEFLVHQFCPWSLITEIGVINNTVQTQVQQILQNFNHQPPVMVYSHWYY
>MBI1255990.1	MPSNPPTKPQIYHITHMDNLKSISKSGYLYSDARRIEMGLKHVNIAMQDVKDHRPNRSLVGCYPETNVSQYVPFYFCPRSIMLYIYYKGNHSAVEYKGGQEPIIHLQIDMNKAIHWTHGQGLRWAFSDRNASAIYASFYKDLKNLDQINWDSVAATYWQPPEIKEGKQAEFLVYNRVSWDLVEKIGVIDKSHANQVAAIIGNSSHTPEIVVKPSWYY
>MCK6533488.1	MSVPDDPLIFHITHVDNLPAILAQGGLWSDAERIRRALASTNIGHVHIKNRRLQRPVQTSAGGNLGDYVPFNFCPRSVMLFVVHRGHQDYQGGQENIIHLVSSVSRAVGLGRPWAFTDRHADLGHALYLEDLAQLSEVPWEVMDRDYWADVKEERQAEFLVHEFFPWEAVMEIATMTPAVQQRVQGELRQVQYRPPVALRPAWYY
>WP_153417616.1	MTPPPSNPKIYHIVNVDKLQSIIAEKHLYSDSEVIRRALGGTVIGMSTIKRRRLELPVDCHEGITVGECVPFYFCSRSVMLYVIYRGDNPELLLLYKGGQAPIIHLEADLKKAVAWADNVKRCWAFTATNAGARYTEFWSGLHRLDEINWDSVRARQWSAPEIKEAKQAEFLVHKSFPWSLVDRIVVYNKTTFSAVAEAIHNAPHRPKLEIDPSWYY
>WP_190779746.1	MPTRIYHITHINNLPSILRSTGLVANSRLRQERINYLDIAHERIQGRRARTLVPCGAGGVLHDYVPFYFAPRSPMLYAIHKGKVEGYAEGQNPVIHLVAEVEAIDASDLAFAFTDGHAVMAYADFYEDLEALCMIDWELMESNYWFDKEEDPNRKCRRQAEFLVHQFCPWRLIREIGVINTTIQAQVQRILQNVNYQPPVRVYPNWYY
>WP_269446159.1	MTAPPPIEPKIYHITPVQSLASMIDCGCIWSDVQMIARGLANLNIGISDIKERRRKLQVHCNPGTKVGEYVPFYFCPRSIMLYILHCKNHKDLKYTGGQQPILHLESKLKVVVQWAEANQKPWAFSTRNAGTHYADFYNDLRDLYRINWSAVSATDFRDATIKEGKQAEFLLFESFPLTFVDRVGVFDSQVEQQIESLFEGTKYNPVVVVQRNWYY
>WP_166092338.1	MPPCPANAKIYHIVHIDRLPSILAAGGLLSDARMRAAGACGTTIGMGDLKATRLRRQVDVRPRTFVGDYVPFYFCSRSIMLYVIHMANHPALAYRGGQQPIIHLEADLARVLDWVEEQEVPWAFSLGNATAVFTEFRAHRGSLDELRWDLIPRTMFTDPEVKEAKQSELLVHDFFPWELFDRVGTHSDPIAMQVAQALQGQPHRPLVQRMSGWYY
>WP_019494262.1	MSKSIYHITHIKNLESILNTGGLIANNTLKQQQISYLDIAHRTIQDRRAQKLVPCGKGGCLHDYVPFYFAPRSPMLYTINKGNVEGYEEGQNPVIHLVSNAELVAANNLDFVFTDGHAVMAYAEFYKDLQQLSVIDWKLMQSKYWSNTNDDPNRKYRRQAEFLVHQFCPWKLITQIGVANNTVQVEVQQILQKFNSQIPIQVYPSWYY
>MBF0192744.1	MSAPSTKTWIYHITHVNNLPRIIQAGGIWCDAERIRQNLTVTGIGYSHIKARRMQRPVPVAARGVLGDYTPFYFCPRSPMLYTINMGNVAEYQGGQLGIVHLVSTMETAWRLNRPWAFTNLHAELGYAEYFDDWSHHGEIDWEVIGSDSWGGDERRPKKQAEFLVHQFFPWTAVLCIGVINQTMESQVAGILASSVHKPQVAIRRGWYY
>MCH7558211.1	MVKIPKNPKIYHITHIDNLDNILRDKVLWSDAKRLELGLECEIVGMSEIKRRRLEEHEVKCHSGTMVGEYVPFYFCPRSIMLYILHKGNHPGIDYHEGQGPIIHLQADLKAAVKWATDNRIRWAFSDINAATYVAQFYDDLSQLNDVINWSAVEAADWRDAAIQEYKQAEFLTYESFPLGLVEKIGVCNNSIRDQVIDKLGDTASLEVSIEKEWYY
>WP_163295797.1	MPKKELQDIFIAHITHIDNLASIVADAHLYSDAKNLERKSCTQQIGMSKIKQRRLTELPVTCHSGTMVGEYVPFYFHHHSPMLYLIHIGNAELEYKGGQEKIVYLVSKMQAGIEWADENHKKWCFTSSNAGAYICDFYDSIDDLDKVNWEAVSQEYWQECKDEKQAEFLIQDAFPFELFTYIGVYNKEMLTEVNKALEGIERKPKVAVHPEWYYKGD
>MBW4666302.1	MPTPIYHITHINNLQSILQLDGLIANNRLKQQQINYQDIAHANIQDRRALIGVPCGAGGCLHDYIPFYFAPRSPMLYTIHRGNVEGYAEGQKPVIHIVTEAEIISANNLVFAFTDGHAVMDYSEFYNDLQRLDMIDWEIIRAKYWNNTKEDGDRKRRRQAEFLVHQFCPWSLITEIGVINNTAYSQVEQILQNFNFQTPVKVYPNWYY
>WP_190561239.1	MPVSIYHITHLNNLPSILQSGGLLANSRLQQGQVGFRDISYEQIQDRRARTEVPCGAGGTLHDYVPFYFAPCSPMLYTINRGNVPSCPEGQTPILYLVTTAEAIEAEQLAFAFTDGHAVVSYSEFYDSLEDLDAIDWSIMRATMWRDTDEDGDRKRRRQAEFLVHGFFPWELVAEIGVINPHIRDQVEEILQNLNYETPVTVHRNWYYYSYPRPS
>WP_041438031.1	MSIPPARPKIYHITHVENLRGIVSAGALFSDATIQKNKVLVKEVGMKKIKQRRLTLPVTCHEGTTVGEYVPFNFCPRSVMLYVIYSRANGDLDYLDGQDDIVHLEADLYDVVQWADQNRVPWALSLGNAGAYHTEFRCSLESLDELDWKAITAHDFRDPDVKERKQAEFLIKDAFPFALVERIGVRTRQTFNRVQSLLSNIKNAKCPKVSIQWDWYF
>MBK6734333.1	MYHITHVDNLAAIVASGCLLSDAAMAAKGGPQRSIGMSRIKQRRLEEIVVPPHPGTHVGDYVPFNFCPRSVMLYVIHRGNDADLSYRGGQWPILHLRADATRVIDWAEAEGGRGPSSFTNAGNRLAEFSARRQDLDRLDRTAIESLDFRDRAVKEAKQAEFLIHDRLPFEFIDKIGAATDTVRGQALEILAASGYEPNVETTPTWYYR
>WP_096829872.1	MPIPIYHITHIDNLESILSEDGLLAYNVMLETQTNYTNIAYENIQDRRATTYVPWDGGGVLHDYVPFYFAPRSPMLYTISRGNVENYTQGQAAVIHLVSSVENIKDKDLCWVFTDGHAVMKFTDFFDDLNYLDDAIDWDVMESRYWNDTNQDNDRKRRRQAEFLVRYFFPWQLITEIGVMDYTIKTQVENILQNFTHKPSVIVRNNWYY
>MCC6553858.1	MTAPPSDSKIFHITHLDNLQSIVNAECLWSDAQRILQGFSSTNIGHKHIKQRRLTRPVPVAAGGMLGDYVPFNFCPRSVMLYVVHRGHLDYGGGQEEVVHLVSTIQAAIATGRPWAFTDRHAELHYAEYFDDLSRLDEVDWSVMPRTYWSDPPVKEKRQAEFLVHDWFPWSAIRWIGTSNSRVARQVEALLGPAAHKPRVTEEPQWYY
>MCC3415824.1	MPITIYHITHIHNLESIISEGGLLAYNAMRAAKTQYTNIAYENIQDRRARIRVPCGRGGVLHDYVPFYFAPRSPMLYTINKGNVENYTQGQTTVIHLVSSIENIESAGLDFVFTDGHAVMTFTDFFDDLNYLGAIDWDVMESRYWNDTNEDNDRKRRRQAEFLVRNILPWQLITEIGVINNTIKSQAENILQNFTHKPSVIVHKNWYY
>WP_223981615.1	MSKSIYHITHIKNLESILNTGGLIANNTLKQQQINYLDIAHRNIQDRRAQKLVPCGKGGYLHDYVPFYFAPRSPMLYTINKGNVEGYEEGQNPVIHLVSNAELVAANNLDFVFTDGHAVMAYAEFYKDLQQLSVIDWKLMQSKYWSNTNDDPNRKYRRQAEFLVHQFCPWKLITQIGVANNTVQVEVQQILQKFNSQIPIQVYPGWYY
>NJK74431.1	MPTPIYHITHIDNLESIISAGGLLAYNTMHTARIHYTNIACENIQYRRATFRVPCGVGGVLHDYVPFYFAPRSPMLYSINKGYVASYTQGQEPVIHRVSDVFNIENVGLDFVFTDGHAVMKLTTFFDNLYELYQIDWDVMEARYWNDTDEDNDRKRRRQAEFLVRNFFPWQLIAQIGVINSAIQAQVENILQNFTHKPAVIVRQNWYY
>MBN2375274.1	MVETPENPKIFHITHISNLDSIVKDKFLWSDKKRIDLGRECEIVGMTEIKRRRLEVHEVNCHSNTKVGEYVPFNFCPRSVMLYILFKGNHPDITYRQGQEQIVHLQADLKTSVVWADNNDVRWAFSDRNAGMYFAQFYKDIANLDKINWSAVRATVFRDMLVKEEKQAEFLVHESFPWQLIEKIGVYNNRSKVQVIAMLGNSISPRISVERQWYY
>WP_227762848.1	MPSKKDVVCVVPVPTNIYHITHIDNLPSIIEKGGLFACSSGATDRHVNIAHRSIQDRRHIFPVPLPPYGAVHDYVPFYFAPRSPMLYSIYRGNVDGYGGGQHPIVYLVSTVQKVEEAGLPFVFTDGHAIMYLSNYYNNISDLCKIDWEIMRAKFWADTEDDNDKCRRRQAEFLVYKFFPWSLISGIAVYDEKIAEQVGKMLQNGEVTTKIRVKREWYY
>MCC3494417.1	MPITIYHITHIHNLESIISEGGLLAYNAMRAAKTQYTNIAYENIQDRRARIRVPCGRGGVLHDYVPFYFAPRSPMLYTINKGNVENYTQGQTTVIHLVSSIQNIESAGLDFVFTDGHAVMTFTDFFDDLNYLGAIDWDVMESRYWNDTNEDNDRKRRRQAEFLVRNILPWQLITEIGVINNTIKSQAENILQNFTHKPSVIVHKNWYY
>MCF6324038.1	MAVPDPVYIYHITHVDNLSGIIASGGLLANNSVAEDGYVNIAHESIQRRRHSKQVPCGPGGLLHDYAPFYLGRKSPMLFAISKGTVEGYTAGQAPVIYLVSKVEAVTATGLPFVFTDGHAAMDLTDFYDDLANLDQIDWPLLDARYWFDSDDFPDRARPRQAEFLIHQCAPWEIIAGIGVKTDATKSMVEQVLTDLAPAHKPRVLVKTNWYY
>NNM69006.1	MTMDLTKIRIYHITDVSNLPNILAAGGLHSESTLQIAGAHPTVIGHSNIKQRRLQEITVPCCSNRFVGEFVPFYFCPRSPMLLTINRGNTGREPGCQKQIVHLVSTMQIATGLGREWAFSNGNAGAFLTDFFADVESLTELDWAIINSTDWGGERRHRKQAEFLLADFFPWAAVRAIGCYNSSTKQEVETLLQGQGNPPNVVVRSDWYY
>MBK7189516.1	MNSRPPGPSIYHITHVDNLAAIVASGSLLSDAAMIAQGGPERTIGMSRIKRRRLDEIEVPPHPGTHVGDYVPFNFCPRSVMLYVIYCGNDPELDYRGGQEPILHLKADAQRVIRWAETAGRRWAVSLTNAGNRLAEFGAQQEDLERLEWAAIGSRDFRARAVKEAKQAEFLIHDQLPFEFIDMIGAATDQIRDHALTVLARSGVAVKVETIPSWYY
>MYG43357.1	MTTPKNPKIYHIVHLDNLTSIINDNRLWPYSKMQDNPSLVKIGLPDIKQRRLKNSLASHPKTYVGEYVPFYFCERSIMLYLIYCKNPGLEYRGGQQAIIHLEADFKNAIRWAENNNHLWAFTLSNAGSSYFIDYADLKHLDKVNWNAVKSHDFRDPAMKEGKQAEFLMEKFFPWNLVERIGVYSENEYHDVIDSLRIAAHKPVVKIEKNWYY
>HBB33528.1	MPTPIYHITHINNLPSIVENEGLLSHTASCRKGVRHTNIAHQNIQDRRAFRKVPCGCGGVLHDYVPFYFAPRSPMLYTISRGNVVGYNQGQTPVIYLVSSAEAVEAAELPFVGADGHAVMEYTGFFDDLYFLDVIDWEIMEAKYWNDTPDDNDRKRRRQAEFLVHQFYPWTLITEIGVINTTIQAQVQQILQNVNYQSPVRVYPNWYY
>WP_131661506.1	MTDAPANPKIYHIVNVDRLPSIISSGQLFCDSTIVGMQAAGTTIGMGTIKARRFELPVKCYADAKVADFVPFYFCPRSVMLYVIHCANSPELLYKGGQGPIVHLEADLHKVIEWAGTTHSWAFTGSNAGAAYTSFWKDVSQLDQLNWAHIASNSWSQPDVKEAKQAEFLMYKRFPWHLVDRIGAQNLATFHQAQNAILQAAHKPQVALLPAWYY
>WP_191133390.1	MPTPIYHITHLSNLTSILAIAGLCSNSTMQQQGIGYTDLANQSIQSRRARVTVPCGVGGKLTDYVPFYFAPRSPMLYAIHQGNVPAYSKGQESVIYLVSTVEAVQEANLSFVFTDGHGIMALTQFFDDPADLNQVDWQVMTLKYWFDTPEDNDRKRRRQAEFLVHQFFPWQLITEIGVMHHSVKAAVEECLQTATHQPGVILRRNWYY
>MBC7202567.1	RRAPAGTTIGMTTIKQRRLNELRLNSHPDLYVGSCVPFYFCPRSVMLYLIYQGNHQELAYRGGQAPILHFEADLHTVVAWANQHAARWAFTLSNAGSYFFEDRNDLARLHEINWTAVQARDWRAHKEGKQAEFLLEHRFPWHLIERIGVKSAAVYSQVINALPAHGHRPAVEVLPDWYY
>TAL18336.1	MTGVVPNPTFIFRITHLDNLAGILQLGGLFAPNNQPPNAPVYHPIHHASIQNQRAATPVVCGPMGNVHDYVPFYFAPRSPMLCSLQRGNVEGYNGGPAPIIYLVTTIQNVVGAGLRYVFTDGHGIMQFTSYYDDLVHLNEIDWPLMEARYWADTQEDNDRSRRRQAEFLIHASCPWSVILCIGVYNQPTKTRVESLLQASGIGHVPPVEVRPNWYY
>MCK5271486.1	MTIPVPTDIYHITHIDNLASIVRSGGLRSHNKMLADGSPHQSIAHQDIQDYRSHKTVPCGSGGLLHDYVPFSFAPRSPMLCSLSHDRVEGYTGGQTPIIHFVTNAQRINQAGLAFVFTDGHGRMEISEFYDDLDNLDQVDWEIMKERYWRDTDVDPDRKRRRQAEFLVKDFCPWLLISDIGVVDSSVESQAEDILAEAEHKPVINIRREWYY
>HBE20459.1	MPTPIYHITHIDNLESILKSDGLIANSRLRRQQIPYRDLAYENIQDRRARIRVPCGAGGVLPDYVPFYFAPRSPMLYTIHKGNIPGYSQGQNLVIHLVSLVKAIDDLNLGFVFTDGHALMEYSDFYDDIWYLDEAIDWEVMGSKYWFDTEEDPNRKCKRQAEFLVHQFCPWTLITEIGVINSTIQGQVQQILQKINHKPLVKIHSDWYY
>SMG47819.1	MIPERPKIYHILHLDVLSKILSSNCLLCDAEVQKKGPSSVNIGIEQIKKRRLESKLPSHPELCVGECVPFYFCPRSVMLYLIYKGNHPQLSYRDGQESIVHIEADLYNSLRWAQDNQRRWAFTLSNAGSRYFEDRSNINDLKDLNWEAIMSDQWSNPKIKEGKQAEFLMEHSFPLSLIERLGVKSNKMLDLTYNLLYSFQKNLSVRTMPEWYY
>WP_271972567.1	MAQFRLNPDNEFNRELKLRSLYFKMPTSVYHITHIRNLPSILEAGGLMATNSLRRQRINYVDIAYPGIQDRRAITRVPCGAGGVLHDYVPFYFAPRSPMLYTIHKGNVESYREGQAPVIHLVCAAEAIEAAKICFVFTDGHAVMGYTDYFDELQDLAAIDWEIMEAKYWADTDEDGDRKRRRQAEFLIHQFCPWTLIEEIGVISHDIKGKVEEMLGNERHCPPVKVCSDWYY
>WP_009097438.1	MTPPDPTHIFHITALDNLQKILAAGELRAKRALEQEDTGYTNIAHMTIQDRRNHTPVPCGPGGVLHDYVPFYFGPRSPMLFTLSKGNVEGFTGGQPSIVHIVSSIQRVEAAELGFVFTDGHGIMEFTDFYDDLAQLDEIDWPLMRARYWADTDEDPDRKRRRQAEFLVHERFPIGLIIGIGVMNEHTKEKAETLIQRLGLNIPVAVKAGWYY
>WP_190550389.1	MPTCIYHITHINNLVSILPSGGLIANSRLRYEGIDYLDIAHDSIQERRARTPVPCSVGGFLHDYVPFYFAPRSPMLYTIDRGNVEGYAEGQTPVIHLVCEVDTIEAQGLAFAFTDGHAVMAYSDFYDDLRSLALIDWDLMDSRYWFDTADDPNRKCRRQAEFLIHQFCPWSLISEIGVINNQIQTQVHQILQNFNCSIPVEIRRNWYY
>MBF4436948.1	GTTIGMNTIKQRRLNELTLDSHPGLHVGQCVPFYFCPRSIMLYVIYRADSDELAYKGGQGPIIHLQADLHATVQWAQQQGHRWAFTLSNAGSYFFEDRNDLALLHELNWPAINATQWQSCKDGKQAEFLIEHSFPWHLVEAIVVNSDNVYHQVVNTLQMAAHRPPVTI
>QJB24821.1	MTTDIYHITHLKNLPSILRSEGLLANNRLKSQRINYVDIAHETIQNKRAQINVPCSRGGTLHDYVPWYFAPRSPMLYAISRGNVQGYEQGQSPVIHLVATAEDIAAASLPFAFTDGHAIVRYSEFYDNLDSLNAIDWEIMNARYWADTLEDGDRKRRRQAEFLVYEFFPWTLVREIGVIDAGRKAEVEEILQNFTISTPVKVFREWYY
>NQU20356.1	MAKTEPTYIFHITHVDNLSSIIEDGCLWSDRRLVDTRGERVVIGLNNIKRRRLDELPVHCHRGTRVGDYVPFYFCPRSPMLFMIHKQNPDLKYRGGQDRVVHLVSTTDSAIRAAADRPWAFSDGNAAASYTQFSADINQLPTFVDWNAVNARWWSGQGVDPAVKSKKMAEFLVHDQFPWTSIGGIGAIQQSIADEVQQILADADHKPQVAVKRDWYY
>WP_223988900.1	MPTPIYHITHIRNLQSILQIGGLVANNRLKQQQINYQDIAHGNIQDRRALIRVPCAAGGCLHDYIPFYFAPRSPMLYTINRGNVEGYTEGQNPILHIVTEAEIILANNLVFAFTDGHAVMDYSEFYDDLQFLDRIDWEIMRARYWNNTPDDGDRRRRRQAEFLVHQFCPWALITEIGVINNTVKSQVEQILQNFNCQTPVKVYPSWYY
>MBA4808872.1	MTQPPDRPKIYHIVHLDRLPTISQGALWSDAAIRQAAPAGTVIGMNSIKDRRLVLPVSCHDGTFVGEYVPFYFCSRSIMLFVIQCANHPELAYRGGQGPIVHLEADLYEAVEWARANGRRWAFTPANAGAFYTPFYSDVGALDRLNWPAIAERDFRPADVKEAKQSEFLMHEHFPWTLVRRIGVVNNAMAQNVHAAIRAAAHHPPIEIQPTWYY
>KPQ31274.1	MTVPAQPKIYHIVHVDRLPSIIADNHLWCDAQIAVQVPTGTTIGMGKIKQRRLRELTLNSHPELHVGDCVPFYFCPRSIMLYLIHRANNPELDYRGGQEPIVHLQADLHNCIAWADLNKRRWAFTLSNAGAYYFEDRCNLSQLDEIDWKAVQATNWQTCQEGKQAEFLLEHSFPCNRAHRRTL
>WP_023737766.1	MAKPPPSPKIYHIVNVDRLASIVKTGGLLSDSEIVKRDLPGTTIGMGAIKARRLELPVKCYSKAKVGEFVPFYFCPRSVMLYVIHKANNPELAYKGGQGSIIHLQCDLNKVIAELDKVKHSWAFSASNAGAVYSSFWNDASKLNQIEWGHIGAKYWQEPTVMNAKQAEFLVYKKFPWRLVDRVGVQNQATFNAATNALAQAAHKPTVAIETNWYY
>WP_074306867.1	MSPPPPRPQIYHITHGKHQERIIAEGFLWSDAEILARGGPEKPIGMAKIKKRRLEEQIVHCHPETKVGQYVPFYFCPRSVMLFLLHMGNHPDITYREGQRPILHLVADLHEDVAWAEGRQRAWAFTNGNAGGRFYQSFTDLAELDQLGWEHIASDEWGEAEVKEAKQSEFLVFGSFPWPLIRTIGVKDEKLAARAREILAKADHLPDVQVQSGWYY
>WP_249355501.1	MTSVRVPEEPRIYHIAHIDRLASIVADKYLWCDAEVICRGLAGTNIGMSSIKQRRLMLALDSYPDLCVGDCVPFYFCPRSVMLYVIYRGEHPELDYDGGQEPILHFEAKLRVAVAWAHKCGRRWVFTLSNAGSTNFEERCDLAHLDEINWAAVQARDWRRCKEEKQAEFLMEYNFPWRLMDRIGVFDTRSVSKSWKS
>ATD28570.1	MNTIKQRRLTELTLSSYPDLFVGQCVPFYFCPRSIMLYVIHRADSDELAYKGGQEPIIHLQADLNASVQWAQQQNHRWAFTLSNAGSRFFEDRNDLAQLNELDWQAIAATQWQNCKEGKQAEFLMERSFPWHLIEAIVVKSPAIYQQVANILRTAAFKPTLTINSNWYY
>KPA15844.1	MDTNRVNIKLYHIVHVDRLPAIVSTGYLLSDAGLNVRNPSETIIGMDKIKKRRLKTTLSSYPDLCVVECVPFYFSPRSVMLYIMHMKNHPEINYKGGQESIIHLVSDLQKVVLWADRNRKRWVFTDSNAGSLYFNDYSDMNELSKIDLQAVNATYWVDCRERKQAEFLIEDRLSWKLIASIGVYSQQYYNKVSDLILGNSHHHPMIKIRKHWYY
>MBE2281904.1	MKNDPAQTYIYHITDVANLPGILAEGGLLSDARMAQRNPGVVIGYDHIKLRRLKELRVDCCGNRFVGEFVPFYFCPRSPMLFVVNQGRTGRPAGCQDRIVHLVSTVAVGMASGKEWAISSGNAGANHASFRAELEALDELDWESIRVTQWQGRTHPKSAEFLVGDFFPWTGIRGIACLNSKVANEVTSMLKQAVHQPKVAVKRDWYY
>PYS15429.1	MTDPAIYHITHVDNLPLIVSDGRLWSDAQRIARGLPNTNIGYSHIKERRMKRPVLVSAGGTLGQYVPFNFCPRSVMLYVVSQGHENYSGGQKPIVHLVSSVQTAIATGRPWFFTDRHADLGYAQQIGSLGGLDKVDWQVMPLRQWGGNTEIKEKRQAEFLLHDCCPWTAITAIGVINDTIAQQVINILAAVDHKPQVTVQRDWYY
>TRU73790.1	MPTSVYHITHIRNLPSILEAGGLMATNSLRRQRINYVDIAYPGIQDRRAITRVPCGAGGVLHDYVPFYFAPRSPMLYTIHKGNVESYREGQAPVIHLVCAAEAIEAAKICFVFTDGHAVMGYTDYFDELQDLAAIDWEIMEAKYWADTDEDGDRKRRRQAEFLIHQFCPWTLIEEIGVISHDIKGKVEEMLGNERHCPPVKVCSDWYY
>WP_006623476.1	MTTYIYHITHLKNLPSILRSEGLLANNHLKSQPINYVDIAHETIQNKRAQINIPCSRGGTLHDYVPWYFAPRSPMLYAISRGNVQGYEQGQSPVIHLVATAEDIAAASLPFAFTDGHAIVRYSEFYDNLDSLNAIDWEIMNARYWADTPEDGDRKRRRQAEFLVYEFFPWTLVREIGVIDAGRKAEVEEILQNFTISTPVKVFREWYY
>WP_273247564.1	MTTYIYHITHLKNLPSILRSEGLLANNRLKSQPINYVDIAHETIQNKRAQINIPCSRGGTLHDYVPWYFAPRSPMLYAISRGNVQGYEQGQSPVIHLVATAEDIAAASLPFAFTDGHAIVRYSEFYDNLDSLNAIDWEIMNARYWADTPEDGDRKRRRQAEFLVYEFFPWTLVREIGVIDAGRKAEVEEILQNFTISTPVKVFREWYY
>MBL8078258.1	MTDIFHITHIRNLPGILQDGGLWCDRVVSQRNLAHVSIAHQHIKDRRAQKNVPIPPHGVVADYVPFYFAPRSPMLYSISRGNVEGYQGGQSEVLHLVSSAEAVLQSGLPFVFTDGHAEMSISHFYQDLQDLSKVDWNIMRATIWRDTNEDGDRKRRRQAEFLVHEFFPFSLFERIGVATQTMAKKTAALLAELEEKPLIEIQPTWYY
>WP_207636694.1	MQVALAFQKDVDCLVPVPTNIYHITHIDNLPSIIEKGGLFACSDGATDRHVNIAHQSIQDRRHIFPVPLPPYGTVHDYVPFYFAPRSPMLYSIYRGNVDGYRDGQRPIVYLVSTVQKVEEAGLPFVFTDGHAIMYLSNYYNNISDLCKIDWEIMRAKFWADTEDDNDRCRRRQAEFLVYKFFPLSLIGGIAVYDQKIAEQVGKMLQNGEVTIKIHVKREWYY
>WP_190479107.1	MPTPIYHITHINNLPSILKSGGLMSNSRLRQEKMKYLDIAYEHIQDRRGMKPVPCGAGGTLHDYVPFYFAPRSPMLYANHKKTVDKYSGGQIPILHLVSSAEAVDSAGLCFVGADGHAAMEYTAFFDEIEYLYLDGIIDWEIMEANYWADTEEDGDRKRRRQAEFLVHQFFPWELIQEIGVINTTIQAQVREILQNFKVQTPIRVYSKWYY
>WP_131118544.1	MPTPIYHITHINNLPSILNSGGLIANSRLRQQQSNYLDIAHGHIQDRRELTRVPCAALGCLHDYVPFYFAPRSPMLYAIHKQNTQGYSGGQNPVIYLVSQAEIIAANNLTFAFTDGHAVIAYSEFYDNLQRLDMIDWAIMQAKYWNNTQEDGDRKRRRQAEFLVHQFCPWTLMVEVGVINNTMQLQVQQILQNFNSQTPVKIYSNWYY
>WP_010583954.1	MTELPPIDIYHITHVNNLSGIIDDGCLWSDRRLVGVRDDRTMIGLSHIKQRRMEELPVHCHPGTFVGDYVPFYFCPRSPMLYFIHMKSSDLEYQGGQEEIIHLASTIQTSIFATPGQRWAFSDNNAGAGFAQFCNDLSQLRTFVNWDAVNAKWWRGQNIERSFMTKKMAEFLVHDCFPWSAVTKIGVINDAVARRVKGILESTEHKPAVIEERGWYY
>WP_224363560.1	MERNLFHITHIRNLPQILDEGGLWCDSECARQRVSPVNIAYADLKVARARTRVPVCKRGTLADYVPFYFAPRSPMLYAIHKGKVEGYQEGQEPVLYLVVRTEAIRQQELPFAFTDGHAATPFSQFFEDWAHLELVDWELMNATYWKNTDEDGDRKRRRQAEFLVHRFLPWDAVREIGVCTEAVRQNVERVLARAPHTPQVNVVPDWYYR
>WP_006670689.1	MTTYIYHITHLKNLPSILRSEGLLANNHLKSQPINYVDIAHETIQNKRAQINIPCSRGGTLHDYVPWYFAPRSPMLYAISRGNVQGYEQGQSPVIHLVATAEDIAAASLPFAFTDGHAIVRYSEFYDNLDSLNAIDWEIMNAGYWADTLEDGDRKRRRQAEFLVYEFFPWTLVREIGVIDAGRKAEVEEILQNFTISTPVKVFREWYY
>WP_273247554.1	MTTYIYHITHLKNLPSILRSEGLLANNRLKSQRINYVDIAHETIQNKRAQINIPCSRGGTLHDYVPWYFAPRSPMLYAISRGNVQGYEQGQSPVIHLVATAEDIAAASLPFAFTDGHAIVRYSEFYDNLDSLNAIDWEIMNAGYWADTLEDGDRKRRRQAEFLVYEFFPWTLVREIGVIDAGRKAEVEEILQNFTISTPVKVFREWYY
>WP_190898665.1	MPTSIYHITHIDNLPSILKSGGLIANSRLRQRQTNYLDIAHENIQDRRARTEVPCGAGGYLHDYVPFYFAPRSPMLYAIHKQNVDGYSGGQKPIIHLVSQIEAIENSEIAFAFTDGHGIMDYTDFYDDLYALSHVIDWELMESKYWFDTPDDPNRKCKRQAEFLVHEFCHWNLIKEIGVINLTIQTQVREILQKFNIQTPINVYSNWYY
>WP_213618135.1	MVPNPTFIYHITSIENLHSILSNNGLVCINQLHNEGSSFVNIAYEQIQSRRSEKQVPLPPFGNLHDYVPFYFAPRSPMLYTINQGNVPQYQGGQKQIIYLVSTIQQVLSEKIPFVFTDGHAIINYSEFYNDPADLKQIDWGIMNSRYWNDTTEYPDRKRKRQAEFLAFKFFPIDSVLEIGVINDTLQDQAHKILQSNTINIPVKVRREWYY
>MCG5058111.1	MPTPIYHITHIDNLSSIINSGGLIACSQLRQQQINYTDIAHEQIQSRRANKLVPCSVRGVLHDYVPFYFAPRSPMLYAIHKGNVQGYKGGQNSIIHLVTEIEKIVELNLDFAFTDGHAIMDYSDFYDDISALHDVIDWELMESKYWFDTEEYPNRKFFRQAEFLVHQFYPWKFIKEIGVVNNSIKIKVQNLFQNQQHQPFVKICPDWYYY
>PZS05378.1	MFADQPCAEPGCHVTHIYHITHIDNLPSILLTSGLDAKSVTGKGGTGYTDIAHQNIQDRRARVSVPKPPFGTLHDYVPFYFAPRAPMLYAIHKGAVVGYSGGQNEIVYLVSTVNAVATNGTPFVFTDGHAIMAYTNFYTDTSDLARLNWEILRARYWQDRAPGDDRKRRRQAEFLVYQHFAWELTERIAVPSREIGEKVEGILAAVSHRPAVTLRRDWYY
>HHH75604.1	MIWDIGKPFRRDGRLSTPPDQIWLYHITHVDNLAAIVQAGGLRSDAQMRQGHVTPKIIGYDHIKDRRLGLPVGCHAGTTVGEYVPFYFCPRSAMLYVISKGNNDLTYKEGQESIVHLVANMYDVVDWAVKQQVRWAFSTSNAGSKLADFFNDLGELKEINWDAVNAHQWRECREEKQAEFLVQQTFPLALFRYAATMSDNIRCKANQFFSQMDNPPIVTVQRDWYY
>WP_096676211.1	MPTPIYHITHINNLPSILNSGGLIANSRLRQQQSNYLDIAHGHIQDRRELTRVPCAALGCLHDYVPFYFAPRSPMLYAIHKQNTQGYSGGQNPVIYLVSQAQIIAASNLTFAFTDGHAVIAYSEFYDNLQRLDMIDWAIMQAKYWNNTQEDGDRKRRRQAEFLVHQFCPWMLMLEVGVINNTMQLQVQQILQNFNSQIPVNIYSNWYY
>WP_223903228.1	MPQQSPVYPVPTRIYHITHLENLEGILQKGGLLPQSQKPPKRQNVAYGHIQARRAEVVVPVGPRGKLHDYVPFYFCPRSPMLYAIHTGSTEYQGGQRPILHLVSTAQRVAEERLPFVFTDRHAAVQYVRFFHKLEHLKALDWEAIRSTYWAESREKKQAEFLVKGLFPWGLIEEIGVIDESIKAEVESVLARFPGLPHPPVRVRRSWYY
>WP_026720642.1	MPTPIYHITHINNLPSILNSGGLIANSRLRQQQSNYLDIAHGHIQDRRELTRVPCAALGCLHDYVPFYFAPRSPMLYAIHKQNTQGYSGGQNPVIYLVSQAQIIAANNLTFAFTDGHAVIAYSEFYDNLQRLDMIDWAIMQAKYWNNTQEDGDRKRRRQAEFLVHQFCPWMLMLEVGVINNTMQLQVQQILQNFNSQIPVNIYSNWYY
>WP_155743831.1	MPTHIYHITHVDNLPSIIKSDGLIANSRLRQQQTKYLDIAHGNIQDRRARKRVPCGVGGYLHDYVPFYFAPRSPMLYAIHKNNVDIYKGGQQPILHLVSNVETVDAAGLSFVGTDGHAVMEYTDFFDKLEELRVVDWEIMKATYWHDTPEDGDRKRRRQAEFLIHQFFPWTLIQTIGVINNKIETQVREILQNSSHQPSIKLYPE
>NEP83867.1	MPTPIYHITHIKNLTSILNSDGLIAVSTLKQKQVSYTNIAYEQIQGRRARKIVPCGIGGVLHDYVPFYFAPRSPMLYTIHKGNVPGYQDGQSSIIHLVVEIEAIANSNLAFVFTDGHAVMDYSDFYDDLYELNYIDWELMESKYWFDIDEDNNRKCRRQAEFLVHKFCPWTLVKEIGVVNNNMKIKVQKILENQDYQPIVKIHSDWYY
>WP_127087656.1	MPTFVYHITHIRNLQSILQLGGLIANNRLKQQQISYQDIAHGSVQDRRALIRVPCAAGGCLHDYIPFYFAPRSPMLYTINKGNVEGYTEGQTPVIYIITEAEIIAANNLVFAFTDGHAVMDYSEFYDDLQFLNMIDWDIMRERYWNNTPSDGDRRRRRQAEFLVHQFCPWSLIAQIGVINNTVKSQVEQILQNFNCSTPVKVYPSWYY
>MCK6594616.1	MENFLKDLKIYHIVHIDRLESILRAKNLYCDKKITTNSSIFSGSNIGFDNIKQRRMFENKLNTHPNLFVGDCVPFYYCPRSVMLYVIHQNLNRISDLSYQGGQDNIIHLESSLHRAIAFANGNNLRWVFTDSNAGSYYYQDSNDLNLLTHFLDLKAISASQWKECKEKKQAEFLIENLFPFELVERIGVKSIKVQQSVADLLEDTDFSPSIEVKTDWYYY
>MBW4694176.1	MPTPIYHITHLGNLASILAIDGLCAYSVMQQQGIHYTDLANQNIQTRRTKTIVSCGAGGKLTDYVPFYFAPRSPMLYAIHQGNVPTYTEGQEAVIYLVSTVEAVQQASLSFVFTDGHGIMTLTEFFDDLAQLDQVDWQVMSLKYWFDTPEDNDRKRRRQAEFLVYQFFGWQLVTEVGVIHPSVKGEVEQCLRTATHQPAVIVRRNWYY
>WP_251244154.1	MVPNPTFIYHITSIENLHSILSNNGLVCINQLHNDGSSFVNIAYEQIQSRRSEKKVPLPPYGNLHDYVPFYFAPRSPMLYTINQGNVPQYQGGQKQIIYLVSTIQQVLSEKIPFVFTDGHAIINYSEFYNDPADLKQIDWGIMNSRYWNDTTEYPDRKRKRQAEFLAFEFFPIDSVLEFGVINETFQDQALKILQSNSMNIPVKVRREWYY
>MBE6366980.1	MSNRVPDQVKIYHIVHIDKLSSIIKDGGLFCDALIQKRAPVGTTIGMSKIKKRRLEELTLTSYPDLHVGDCVPFYFCPRSVMLYTFYCNDHPDITYRGGQAPIVHLVADMRKTMRWAGQNNLRCAFTTSNAGSEYFNDYTNEADLDKINWDAVHARMWKDCREEKQAEFLIEKCFPWELI
>WP_261226654.1	MTFIYHITHINNLPLILKSGGLFAKNELIQQEVNHLDIAHEGIQSRRARIPVPCGAGGVLHDYVPFYLAPRSPMLYAIHNGRVADYTQGQNPIIYLVAEAEIIKSEGIPFAFTDGHAVMSYSDFYDDLSALESSIDWAIMKDKYWDKSPEDNDSKRRRQAEFLVYQFCPWRLITKIGVINNTTKLQVEEILAKFNYQIQISVCSNWYY
>MBW7865768.1	MTPIYHITHMNNLPGIIAAGGLRCDGLRAQNCGGIVGIAHQHIKDRRAKRKVPCAAQGTLSDYVPFYFAPRSPMLYTIHQGNVNGYAGGQRPIVHLVSSVEQAIGMGNPWCFTDGHAVMAYSRFFCHLDNLKEVDWPLMKSRLWYDTDSDPDRTCRRQAEFLAHQSFPWTAMAEIGVVDDGIRLQVETALAGSDHKPPVVVHEDWYY
>WP_218314158.1	MTPPDPTHIFHITALENLQQILAAGELRAKRSLEQEDTGYTNIAHTTIQDRRLHTPVPCGPGGVLHDYVPFYFGPRSPMLFTLSKGNVEGFTGGQQSIVHIVSSVQRVEAAELGFVFTDGHGIMELTDFYDDLIGLNEIDWPLMRAHYWADTDEDPDRKRRRQAEFLVHGRFPVELIIGIGVMNEHIKEAAETLIRRSGLNIPVAVKAGWYY
>WP_007357748.1	MPTFIYHITHINNLESIVKAGGLLACNAMYEANAEYTNIAYDGIQDRRARTSVPCSVGGVLHDYVPFYFAPRSPMLCAINNKGKVKGYSEGQTPIIYLVSEVEKIADSNLHFAFTDGHAVMTFTDFFDNLEYLDEAIDWEVMESRYWFDTDEDNDRKRKRQAEFLVYKFFPWQLVTEIGVKNYQIKTEVDKILEKNTTHQPPVKTRTAWYY
>WP_116042738.1	MVPNPTFIYHITSIENLHSILNNNGLICTNQLNKTGNSFVNIAYEQIQSRRFEKQVPLPPYGNLHDYVPFYFAPRSPMLFTINQGNVPQFQGGQKPIIYLVSTVQLVISKKIPFVFTDGHAIMSYSDFFNDPGELEEIDWGIMTSRYWSDTTEYPDRKRKRQAEFLAFEFFPINSVIEIGVFSDTFQEQGLKVLQSKSINIPVNVRREWYY
>NJM08582.1	MTPIYHITHGRNLNAMIAAGGLWCDAQIIARGRSPLGIAYQHIKERRKQRQVPCAVGGTLADYVPFYFAPRSPMLYAIHSGFVEGYEGGHGGVLHLVAEAETVAASGCVWAFTEGHAEITLTEFYTDLRFLSAVDWAIMRETYWHDTDEDGDRKRRRQAEFLVHQFFAWELIGEIGVINRQITDRVRTILDGAAHQPIVTVRQGWYY
>MBW2741580.1	MPTLIYHLTHIDNLASISQSGGCLSFNQKQNQGIDHVDVAYKTVQVRRAQTSVPCGSGGYLHDYVPFFFAPRPPMLYAIYRGYVEGYEQGQAPLIHLVTTVQAVNNSGSEWVFTDGHATMAFSDFFDDLKDLNEIDWKVMESQYWNDTPTLPDRKRKRQAEFLIKDICSWELFSEIGVINSRMESRVKRMLENSMHQPTVQIHRDWYY
>WP_096573000.1	MSTPIYHITHIDNLTSIITSGGLIANSKLKIQQTNYLDIAHGHIQDRRATTKVPCSAGGYLHDYVPFYFAPRSPMLYAIHKQNVDSYSGGQQPIIHLVSEAHTINSLKLKFAFTDGHAIMAYSEFYDDISDLQSVIDWELMKSKYWANTPDDPNRKWRRQAEFLVYEYCPWNLIQQIGVINKTIAQQVQQILNQLNIETPVNIYPSWYY
>MBR0066863.1	MTLIYHIAHIDRLATILASGFLYSDAEVRRRSANGTVIGMQHVKDRRLGKPVECFDGLNVGDCVPFYFCPRSVMLYILHRGNHPDVTYSGGERPILHLEFDAESVKRWADGANLRVAFTDRNAGSATAEFRSDMSALQSMNWSAIMANDWRDCMEEKQAEFLVERCVPVSLLTRIGVKDAGVQRDVWNVTRAVDMGNVSVEVLREWYY
>WP_013324670.1	MPPSIYHITHLNNLASILRAGGLIANSRLRQQQINYTDIAHEQIQDRRARKRLPCGAGGTLHDYVPFYFAPRSPMLYAIHTGNVRGYQDGQDSIIHLVTDIEAPFFEEENAFVFTDGHAIMDYSDFYDDLNALDFVIDWELMKSKYWFDTEDYPDRKWRRQAEFLVYERCPWDLITEIGVINSTIQLRVQNILKNFSDLTPVRVYPNWYY
>WP_020563169.1	MPVPERVWLYHITHIDNLPGIIRAGGLLAHNGVDETYTDIAHQTIQSRRNQTPVRCPPGGVLHDYVPFYFCRRSPMLYAIHKDNIDGYSGGQQSIVYLVSELARVQQAGLTFVFTDGHAIMQFSEFYNNVADLDKIDWPLMQARIWIDTDEDPDRKRRRQAEFLLHLQCPWPLIAGIGVFDETMKFRVESMLESLKPEHLPRVKVLRDWYY
>WP_272036319.1	MPTFIYHITHINNLESIVKADGLLACNAMYEAEAEYTNIAYESIQYRRATTRVPCSAGGVLHDYVPFYFAPRSPMLYAISMGKIEGYSEGQTPIIYLVSEAEKIADSNLHFAFTDGHAVIKFTDFFDDLEYLDEAIDWEVMNARYWYDTDEHPDRKRKRQAEFLVYNFFPWQLVTEIGVKNYQIKTEVDKILENNTTHQPPVKIRTAWYY
>WP_207858951.1	MRIENLKLYHIVHTDNLKSILSDGFLWSDALMQQRGIKATTIGFSNIKRRRLESNRLRCHPGLYVGECVPFYFCPRSVMLYLIHRGNNLELPYKGGQQHIIHLEARLIRVVRWANAHQKRWAFTFTNAGAFYFEDSNNLTDLERVDWRVVASWDWSDPLVKEAKQAEFLLEGAFPVGLIARIGVYSKLVRDQVLEIYSPRPCPTIRVIQNWYY
>WP_228920189.1	MAKDASKTPIFHITHINNLESILKSGGLYCNKVIREQKTDVKDISFENIQGRRESKKVPIPPFETLHHYVPFYFAPRSPMLYTINQGNVPQYQDGQGSIIYLVSSVQNVEDANIPFVFTDGHAIMSFSEFYSDLQDLDKIDWNVMQSNYWFDTPEHPDRRRKRQAEFLLINFFPLKILKGIGVINAQMKEQVECILQQNNISVPVAVVPKWYY
>NOQ45953.1	MPEKIRLCHITHIRNLAGIVKNGFLLSQSRVQAERVGFVSIAHNTLQDRRATTPVPCGPGGTLHDYVPFYFAPRSPMLYAINQGNVEGYDEGQGPVLHLVTSIGSVLDAGVKFVFTDGHGIMAFTDFYDNLQDLDQVDWDLMKASYWADTEEDSDRRRRRQAEFLIHDRFPLQYVEEIGVIDETVQAEVEFIIKASAFQPGITVQRKWYY
>WP_244341259.1	MPQQSPVYPVPTRIYHITHLENLEGILQKGGLLPQSQRPPTRQNVAYGHIQARRAEVVVPVGPRGKLHDYVPFYFCPRSPMLYAIHTGWTEYQGGQRPILHLVSTAQRVAEERLPFVFTDRHAAVRYVRFFHKLEHLKALDWEAIHSFDWRNTRERKQAEFLVKGLFPWRLIEEIGVIDEGIKAKVESVLARFPGLPHPPVQVRRSWYY
>MBT7068224.1	MTVPDPTPIYHLTHWSNLTSIVEQGGVLSLHEMQRRGLPHEDIAYHHIQERREGVMVFSAAGGCLHDYASLHFGLKSPMLFTISKGNVPNQPEGQDPLIYLVSCAQQVEQAGLSFAFTDGHATMAFTEFFEDLGQLGRVDWGVINARYWNDTPDAPDRKRRRQAEFLVHEQLPWRLVSEIGTFDAGIKDQVQAIVQASEHRPAVHVRRNWYY
>NGO90304.1	MTPPDPTHIFHITALENLQQILAAGELRAKRSLEQEDTGYTNIAHTTIQDRRHHIPVPCGPGGVLHDYVPFYFGPRSPMLFTLSKGNVEGFTGGQQSIVHIVSSVQRVEAAELGFVFTDGHGIMELTDFYDDLIGLNEIDWPLMRAHYWADTDEDPDRKRRRQAEFLVHGRFPVELIIGIGVMNEHIKEAAETLIRRSGLNIPVAVKAGWYY
>WP_034421957.1	MVPVPTNIYHITHIDNLPSIIEKGGLFACSNEATDGHFNIAHQRIQDRRHIFPVPLPPYGTVHDYVPFYFAPRSPMLYSIYRGNVDGYRGGQRPIVYLVSTVQKVEEAGLPFVFTDGHAIMHLSNYYNNVSELCQIDWEVMQARYWADTEDDNDRRRRRQAEFLVYQFFPWSLIGGIAVYDGKIAEQVGKMLLNGEMTTKIRVNREWYY
>WP_126188110.1	MPQQGLAYPVPTLIYHITHLNNLQGILQRGGLLPYSKRPPVRQNVAYGHIQARRAQVVVPVGPRGKLPDYVPFYFCPRSPMLYAIHTQQTDYQGGQHPILHLVSSAQKVAEARIPFVFTDRHAAVQYVRFFHKLEHLKALDWQAIQASYWANVREKKQAEFLVKDLFPWKLIEEIGVMDETIQAQVESILAQFPHLPHPPVRVRRSWYY
>WP_094567063.1	MMPKIYHILHLDRLRSLIRSQSLLSDALVREKHLEGTTIGMDTIKDRRLHKCQLRSHPGLFVGQCVPFYFCPRPVMLYMIHKRNAELTYQDGQEKIIHLVGDLQKTIAYANSQKLRWAFTTSNAASSWFSDYADLNYLDEVHWDIINSDNWAGNQEWKQAEFLIENCMPWALIDEIAVFDEQIYHQVNNILETENITHPPKVTIKREWYY
>MCU0533937.1	MPTSIYHITHINNLSSILNSDGLIANSRLKQQQINYLDIAHEQIQDRRAKTPVPCAAGGVLHDYVPFYFAPRSPMLYAIHKGNVAGYQEGQTPVIHLVTEAELIEAENFSFAFTDGHAIMTYSDFYDDLARLEEVIDWELMTAKYWSDTEDDPNRKCRRQAEFLVYQFCPWQLIKEIGVMNYTIGRQVQQLLEIYNNPTPVRVYASWYY
>MCK9223521.1	MYNIPENSKIYHIVHYNNLESIIENQKIFSYANVTNHKITNIGMQSIKDRRLKIPLKSHKDLYVGQCVPFYFCPRSVMLYMFSKQNHPELSYKGGQEPIIHLVSDLKKTLEYAKENKLRWAFTCSNAGSNYFEDYSNPVNFNKLDWNAINSNQWNQNRDKKQAEFLIENEFSWNLVEEIGVYSMNEFEIITKILVSCRNKPNLKIRKEWYY
>WP_081137938.1	MTPPDPTHIFHITALENLQKILAAGELRAKRALEQEDTGYTNIAHTTIQDRRHHIPVPCGPGGVLHDYVPFYFGPRSPMLFTLSKGNVEGFTGGQQSIVHIVSSVQRVEAAELGFVFTDGHGIMELTDFYDDLIGLNEIDWPLMRAHYWADTDEDPDRKRRRQAEFLVHGRFPVELIIGIGVMNEHIKEAAETLIRRSGLNIPVAVKAGWYY
>MBX3456325.1	MNVDRLPSIIEHNKLLCDAEIVKLKLPGTTIGMGSIKARRLQLPVTCYSNAMVGDFVPFYFCPRSVMLYVIHCANSSELTYRGGQEPIVHLEADLNRVIQWADQHKHSWAFSGSNAGAAYTQFWKDTARLKQLNWQHISAEQWAGAEVKEAKQAEFLMYQHFPWHLVERIGVYSKGVFNSVATALIKATHKPLVQILPAWYY
>WP_126201140.1	MPQQGLAYPVPTLIYHITHLNNLQGILQRGGLLPYSKRPPVRQNVAYGHIQARRAQVVVPVGPRGKLHDYVPFYFCPRSPMLYTIHTQQTDYQGGQHPILHLVSSAQKVAEARIPFVFTDRHAAVQYVRFFHKLEHLKALDWQAIQASYWANVREKKQAEFLVKDLFPWKLIEEIGVMDETIQAQVESILAQFPHLPHPPVRVRRSWYY
>NLN70194.1	MVNIYHITHITNLPSIIEAGGLWCDAKVNSGEVSAMGIAHKHIKERRRRRNVDLAPGGNLCDYVPFYFAPRSPMLYSIHQGYVEGYHGGQDDILHLEAQIEQIIQRELPFVFSDGHAEMSLSKFFNDPKDLREIDWGLMKSTYWNDTQDESDRKRKRQAEFLIHTFFPWELVTKIGVRLLKTQTQVQDIIEQKSKDHRPIIEIKREWYY
>WP_051909150.1	MPQQGLAYPVPTLIYHITHLNNLQGILQRGGLLPYSKRPPVRQNVAYGHIQARRAQVVVPVGPRGKLHDYVPFYFCPRSPMLYAIHTQQTDYQGGQHPILHLVSSAQKVAEARIPFVFTDRHAAVQYVRFFHKLEHLKALDWQAIQASYWANVREKKQAEFLVKDLFPWKLIEEIGVMDETIQAQVESILAQFPHLPHPPVRVRRSWYY
>WP_096670691.1	MSTPIYHITHIDNLTSIITSGGLIANSRLKIQQTNYLDIAHGHIQDRRATTKVPCSAGGYLHDYVPFYFAPRSPMLYAIHKQNVDSYSGGQQPIIHLVSEAYTINSLKLKFAFTDGHAIMAYSEFYDDMSDLQSVIDWELMKSKYWANTPDDPNRKWRRQAEFLVYENCPWSLIQEIGVINKTIAEQVQLILTAFNIQIPVNIYQNWYY
>MCH9022421.1	MQKQDFTNRTIYHITHINNLSGIIEQGCLWSDNFCRNKGHTQTNIGYAHIKERRTHRHVPVSAGGKLADYVPFYFAPCSPMLYAIHKGIVEGYTEGQKNIIYLMSTLESALKTEKPFCFTDRHAELAWSSFFDTVERLDQVSWQVMEKRYWSNTEQDKEKRQAEFLVHESVPWSCIESIGVYNKKMAEQARRIIKNASHRPNVSVKSEWYF
>MBK7542101.1	MNRRPEQIPIYHITHLDNLPGILSDGGLHSDKIMAQRNPTAIGYTHIKQRRLSEIRVGCCGGRFVGEFVPFYFCPRSPMLYTINRGNTGHAPGCQRTILHLVSTLAAGIGQNRAWAISDGNAGASHVSFSADLAVLAELDWAAIHARQWQGRIHQKSAEFLLADFFAWTNLQRIGCHSNQIALQVLNLLKNQTHFPAVSVEPNWYY
>WP_109201286.1	MMPKIYHILHLDRLRSLIRSQSLLSDALVREKHLEGTTIGMDTIKDRRLHKCHLRSHPGLFVGQCVPFYFCPRPVMLYMIHKRNAELTYQDGQEKIIHLVGDLQKTIAYANSQKLRWAFTTSNAASSWFSDYADLNYLDEIHWDIINSDNWAGNQEWKQAEFLIENCMPWALIDEIAVFDEQIYHQVNNILETENITHPPKVTIKREWYY
>WP_088755912.1	MPIDPRTIDIYHITDVNNLASIIAARGLHSDAAMIRANVPTTAIGYTHIKQRRLDTIRVTCCGNRFVGEFVPFYLCPRSPMLCVVNGGRSGRPQGCQKDIVHLVSTVASGIQLGRPWAVSDGNAGAAYASFGNTLAHFEALDWEIIESNSWGGERLHKKQSEFLVADFFPWTSFVKIGCYNQAALNKVQAILQGSQHQPRVRVEPNWYY
>WP_019551177.1	MPQQGLAYPVPTLIYHITHLNNLQGILQRGGLLPYSKRPPVRQNMAYGHIQARRAQVVVPVGPRGKLHDYVPFYFCPRSPMLYAIHTQQTDYQGGQHPILHLVSSAQKVAEARIPFVFTDRHAAVQYVRFFHKLEHLKALDWQAIQASYWANVREKKQAEFLVKDLFPWKLIEEIGVMDETIQAQVESILAQFPHLPHPPVRVRRSWYY
>WP_187758128.1	MTTDIYHITHLKNLPSILRSEGLLANNRLKSQRINYVDIAHETIQDKRAQINVSCSRSGTLHDYVPWYFAPRSPMLYAISRGNVQGYEQGQSPVIHLVATAEDIAAASLPFAFTDGHAIVRYSEFYDNLDSLNAIDWEIMNAGYWADTLEDGDRKRRRQAEFLVYEFFPWTLVREIRVIDAGRKAEVEEILQNFTISTPVKVFREWYY
>WP_006670698.1	MTTYIYHITHLKNLPSILRSEGLLANNHLKSQPINYVDIAHETIQNKRAQINIPCSRGGTLHDYVPWYFAPRSPMLYAISRGNVQGYEQGQSPVIHLVATAEDIAAASLPFAFTDGHAIVRYSEFYDNLDSLNAIDWEIMNAGYWADTLEDGDRKRRRQAEFLVYEFFPWTLVREIRVIDAGRKAEVEEILQNFTISTPVKVFREWYY
>MCG5054274.1	MTEPPSQPKAYDITHASNLKGIVAAGALRCDSTVAAAGGPNSGIGIADIKSRRRALPVRCHPGLTVGDCVPFYLCPRSIMLFVLYRGNHVQLDYRGGQDPIVHLEIDMRTAVAWAQSAPRRWAVTPRNAATVYNFDFFSDLSQLSLLNWDAIAAQDFRDPEVKEAKQAEFLLEELCPWELVSQVGVYNASTKAAAEAAIGHQPPVVVRRDWYF
>MBE2197038.1	MPPDPVWLYHITHIDNLPGILQQGCLHCHRHLTQLQRHPVNIAYQSIQDRRASTPVPCGPCGVLHDYVPFYFAPRSPMLYALHTGQVAGYTGGQTPIVHLVSSLARIHETGHSFVFTDGHATMALSRFFTGLDDLAEIDWPLMQQEYWNDTPQYPDRKRRRQAEFLVYNQVSWAAILGIGVIDNRMQARVQSILSAHGIATAVGVRRNWYYTS
>WP_194000239.1	MPTPIYHITHMNNLNSILKSGGLMANSRLKQETIKYLDIAHGHIQDRRSMTRVPCGAGGTLHDYVPFYFAPRSPMLYANYRKSVDKYSGGQTPILHLVSSAEAVDTGGLSFVGADGHAAMAYTGFFDQLVYLYADNVIDWEIMEAKYWADTEEDGDRTRRRQAEFLVHQFFPWGLIQEIGVINSTIQTQVKEILQNFNIQTPIRVYSEWYY
>WP_190391885.1	MSTPIYHITHIDNLTSIITSGGLIANSRLKIQQTNYLDIAHGHIQDRRDTTKVPCSAGGYLHDYVPFYFAPRSPMLYAIHKQNVDSYSGGQQPIIHLVSEAYTINSLKLKFAFTDGHAIMAYSEFYDDMSDLQSVIDWELMKSKYWANTPDDPNRKWRRQAEFLVYENCPWSLIQEIGVINKTIAEQVQLILTAFNIQIPVNIYQNWYY
>PIQ54167.1	MTMDLTKILIYHITDVSNLPNILAAGGMHSEANLQMAGVQPTIIGHSNIKQRRLHEITVPCCGNRFVGEFVPFYFCPRSPMLFTINRGNTGRTSGCQNQIVHLVSSMEIATGLGKEWAFSSGNAGAYLTDFFADVADLSKLDWGIIRSTDWAGEFRRDKKAAEFLVADFFPWAAVREIGCYNSSTKQVVETLLQGQANPPKVVERSDWYY
>MBI5897543.1	MSKVLMAPQPTLIYHITHKDNLRGIVASGALIAQSQIQSEAIDYCNIAHGNIQDRRAQTAVPCGPGGCLHDFVPFYFAARSPMLYAIHKGNVEGCAAEQSDIVYLVTIAQRIEAEGVPFVFTDGHGVMAMSEFFADLQDLDAVDWEIMAAQYWTDTPDDPDRKRRRQAEFLIHERLPWSLIEEICVMNETTQGEVGSTLRDAPYQPPVNIRRAWYY
>WP_190570071.1	MPTPIYHITHIDNLPSILKSGGLVANSRLKKTDYVDIAHGHIQDRRRIIRVPCSVGGCLHDYIPFYFAPRSPMLYAISKGQVQKYKDGQNKVIYLVSQAEIIASNKLDFAFTDGHAAVVALSEFYDNLDDFFKIDWNIMKATYWANNEEDNDRTRRRQAEFLVHQFCPWSLITEIGVIDSTIEQQLRNILQNFNVQTPVKINPSWYY
>MBP6718142.1	MIPRSDQTLIYHITDVDNLPGILAGGGLRSDAAMVQHNPAVIGYGHIKQRRMTEIRVDCCGNRFVGEFVPFYFCPRSPMLFTVNRGNTGRPVGCQRTIVHLVSTLAVGMGQNRPWAISDGNAGAFHTTFSSDLAALAGLDWAAIRATQWQGKTHQKSAEFLTADFFDWSGFHAVGCHNAEVAQQVQNMLTNHAHRPTVRVEPNWYY
>MCH9000732.1	MPGTVPQPTPIFHITNIDNLSLIVASGALRTIADLTATDVAYTSIAHPSIQDRRTYTQVSCGPGGCLHEYVPYYFGVRSPMLYTINLGNIEGYEQGQDAVIYLVSTVQTVRSANLGYVFTDGHGIMEFTDFYDDLVHLGEVDWPLMKRKYWHDTDDDPDRKRRRQAEFLVHGGFPWTLVEAIVVMNNARKAQVQTLLQSAAHKPPVSVRRDWYY
>WP_015214922.1	MPIPIYHITHINNLPSILKSGGLMANSRLRQETIKYLDIAHGHIQDRRSITRVPCGAGGTLHNYVPFYFAPRSPMLYAIHRKNVGQYSNGQTPILHLVSSAEAVETAGLSFVGADGHAAMEYTAFFDEIEYLYADGVIDWEIMETNYWADTEEDGDRKRRRQAEFLVHQFFPWRLIEEIGVFNTTIQTQVKEILQKINVQTPVRVYSKWYY
>WP_261226797.1	MISIYHITHVDNLPLILKSGGLFAKNELIQQEVNHLDIAHEGIQSRRARIPVPCGAGGVLHDYVPFYLAPRSPMLYAIHNGRVADYTQGQNPIIYLVAEAEIIKSEGIPFAFTDGHAVMSYSDFYDDLSALESSIDWAIMEDKYWADTPEDNDRKRRRQAEFLVYQFCPWRLIRKIGVIDSTTKLQVEGILANFNCQLQIDICSNWYY
>WP_003046165.1	MPQQGLAYPVPTLIYHITHLNNLQGILQRGGLLPYSQRPPTQQNVAYGHIQAHRAQVVVPVGPRGKLHDYVPFYFCPRSPMLYAIHTQQTDYQGDQRPILHLVSSAQKVAEARIPFVFTDRHAAVQYVCFFHKLEHLKALDWQAIQASYWANVREKKQAEFLVKDFFPWELVEEIGVIDKTIQAQVESILAQFPDLHHPPVRVRRSWYYKKRLCSASCEATF
>WP_167727865.1	MSTNIYHITHINNLTSILNSGGLLANSQLRQQQTKYLDIAHGHIQDRRSTTPVPCSAGGYLHDYVPFYFAPRSPMLYAIHKQNVEGYSGGQQLIIHLVSEVELIADSATLFAFTDGHAIMAYSDFYNEISALEYVIDWELMASKYWFNTPEDPNRKCRRQAEFLLYEFCPWNLITEVGVINSTVAQQVRQIFKNFNIQTPVNIYSSWYY
>HAS86129.1	MCGQNSIATKRPKMNREPDRIPIYHITHLDNLPGILSDGGLHSDKIMAQRNPTAIGYTHIKQRRLSEIRVGCCGGRFVGEFVPFYFCPRSPMLYTINRGNTGHAPGCQRTILHLVSTLAAGIGQNRAWAISDGNAGASHVSFSADLAVLAELDWAAIHARQWQGRIHQKSAEFLLADFFAWTNLQRIGCHSDQIALQVINLLKNQTNLPDVSVEPNWYY
>MBP7355932.1	GLQDNPMVAIYHITHQNNLANILATGGLWCDAQTSANGLRPTEIAHANIKERRSRRRVPVSMDGVLADYVPFYFCPRSPMLYSIHHGYVTAYQDGQAPLLHLRTSTEAVADCELRFAFTDGHATMALSRYFDDLTDLNQLDWEVINSRYWSDTASDNDRKRRKQAEFLVYRFFPWNLVQEIGVINRQMADVVTNLIQNQAHQPIVSICRNWYY
>WP_073622375.1	MPTPIYHITHIRNLQSILQLGGLIANNRLREQQINYQDIAHGSIQDRRALIRVPCGVGGYLHDYIPFYFAPRSPMLYTINKGNVEGYAERQNPILHIVTEAEIISANNLVFAFTDGHAVMDYSEFYDNLQFLNMIDWEIMQARYWNNTQEDGDRRRRRQAEFLVHQLCPWALITEIGVINNTVQSQVEQILQNFNCQTPVKVYPSWYY
>WP_096585616.1	MSTNIYHITHINNLTSILNSGGLLANSQLRQQQTKYLDIAHGHIQDRRSTTPVPCSAGGYLHDYVPFYFAPRSPMLYAIHKQNVEGYSGGQQLIIHLVSEVELIADSGTIFAFTDGHAIMAYSDFYNEISALEYVIDWELMASKYWFNTPEDPNRKCRRQAEFLLYEFCPWNLITEVGVINSKVAQQVRQIFKNFNIQTPVNIYSPWYY
>MBL1170860.1	MTDIFHITHIRNLQNIINDGGLWCDRVVSQRNLAHVSIAHQHIKDRRAQKNVPIPPHGVVADYVPFYFAPRSPMLYSISRGNVEGYQGGQSEVLHLVSSAEAVLQSGLPFVFTDGHAEMSISHFYQDLQDLDKVDWNIMRATIWRDTNEDGDRKRRRQAEFLVHEFFPFSLFERIGVATQTMAKKTAVLLAELEEKPLIEVQPTWYY
>WP_095723229.1	MPTPIYHITHIRNLESILQLRGLIAISQLQQQIDYQDIAHRSIQDRRAITSVPCTVGGYLHDYVPFYFAPRSPMLYTINRGNVEGYTEGQNPVIYIVCKAEIIVANNLVFAFTDGHAVIGYTEFYDNLQALNAIDWEVMQDKYWSNTPEDGDRKRRRQAEFLVHQFCPWTLITEIGVINNTIADQVQQILQNFNDQTPVKVYPGWYY
>WP_089407121.1	MPTPPARPKIYHITHVDNLQAIAAVSRRLLSDMRLAGLGGPNQMVGMSHIKERRMLEINMEECYPEDFVGEYVPFYFCPRSVMLYLIYMRNHELTYKGGQGPIVHLQADLQTVVDWAEENERRWAFSLSNAGAYGVEFRNDLNQLDEINWPAVAAKDWRSSSIKHGKQAEFLLRDFFPWHLVERIGVQSNAIAQRAAQAIAAVAHQPGIEILQEWYYP
>KAB8317307.1	MPTPIYHITPIKNLPSILNSGGLIANSRLKQQRINYLDIAHTHIQERRARKQVTCSAGGFLPDYVPFYFAPRSPMLYAIHKGGVKSYCEGQELVIYLVSEVEAIAANNLTFAFTDGHAVIALSEFYDSLEDLESVIDWKIMEETYWADTQEDGDRSRRRQAEFLVHEFLPWTLITKIAVKNSIIAEQVREILQKFNCQTPVRVYSSWYY
>WP_052332961.1	MVPNPTFIYHITSIGNLHSILNNNGLVCINQLHEHESSFVNIAYEQIQSRRSEKQVPIHPYGNLHDYVPFYFAPRSPMLYTINQGNVPQYQGGQNQIIYLVSTVQQVLSEKIPFVFTDGHAIMSYSEFYNDPVDLEQIDWGIMRSQYWYDTTEYPDRKRKRQAEFLAFEFFPIDSILEIGVINETYKGEALKILRNNSINIPVEVRREWYY
>NNJ12960.1	MTAIYHITHGGNLTSILHVGGLWCDAQIVAQGIAPTGIAHEHIKERRTRRAVPCGPGGTIAEYVPFYFAPRSPMLGAIHTGRVAGYQGGQRAVIHLVAEAEAIASTECAWVFTDGHAEIALSQFSTDLAQLSVIDWAIMREKYWRDTDDDGDRKRRRQAEFLVHRFCPWALITEIGVLDTGVQGRVEQLLTTAEHKPMVSVRRDWYY
>MBW1902917.1	MPTPVYHLTHIDNLVSIIQSGGCLSFNQKQNREIEHIDVAYETIQVRRALTLVPCGSGGCLHDYVPFFFAPRPPMLYAIYGGHVEGYEQGQIPLVYLVTTAQTVSNSDSEWVFTDGHATMAFTEFFDDLKDIDEVDWKVMESQYWNDTPTLPDRKRRRQAEFLVKDFCTWELFSKIGVINSRIESRVKRMLENNTHQPTVQIHRDWYY
>WP_008055044.1	MTTYIYHITHLKNLPSILRSEDLLANNRLKSQRINYVDIAHETIQNKRAQINIPCSRGGTLHDYVPWYFAPRSPMLYAISRGNVQGYEQGQSPVIHLVATAEDIAAASLPFAFTDGHAIVRYSEFYDNLDSLNAIDWEIMNAGYWADTLEDGDRKRRRQAEFLVYEFFPWTLVREIGVIDVGRKAEVEEILQNFTISTPVKVFREWYY
>WP_168466390.1	MSTPIYHITHIDNLTSIITNGGLIANSRLKIQQTNYLDIAHGHIQDRRATTKVPCSAGGYLHDYVPFYFAPRSPMLYAIHKQNVDSYSGGQQPIIHLVSEAYTINSLKLKFAFTDGHAIMAYSEFYDDMSDLQSVIDWELMKSKYWANTPDDPNRKWRRQAEFLVYENCPWSLIQEIGVINKTIAEQVQLILTVFNIQIPVNIYQNWYY
>WP_218228287.1	MVPNPTFIYHITNIENLHSIFNNSGLVCINQLHEDGSSFVNIAYEQIQSRRSEKQVPLPPYGNLHDYVPFYFAPRSPMLYTINQGNVAQYQGGQKQIIYLVSTVQQVLSEKIPFVFTDGHAIMSYSEFFNDPVDLKQIDWGIMSSRYWNDTIEYPDRKRKRQAEFLAFEFFPIDSVLEIGVINDTFQDQALKILQSNSINIPVNVRREWYY
>HAG83553.1	MSTPIYHITHIRNLQSILQLGGLIANNRLKEQQINYQDIAHGNIQDRRALIRVPCAASGYLHDYIPFYFAPRSPMLYTINLGNVEGYIEGQNPVIHIVTEAEIISANNLVFAFTDGHAVMNYSDFYDDLQRLDMIDWEIMRAKYWNNTPSDGDRRRRRQAEFLVHQFCPWALIIEIGVINSTVQSQVGQILQNFNCQTPVKVYPSWYY
>WP_044749398.1	MIDKKWLYHITHYSNLPSILCHGGLVANSGAKTRGISYVNIAHAGIQDRRLITSVPLPPYGTLHDYVPFYFAPKSPMLYAISKGRVEGYKKGQDEIIYLVSKIDIIHRSGLAYVFTDGHAIMGFTDFYNDLKDLHKIDWEVMNSQFWFDTEEDLDRKRRRQAEFLVYQFVPVHLFLGIAVKNNKMKQKVKEIIHKCNYDKPIAVRPHWYY
>WP_145018011.1	MTTPIPTPIYRMLHIDNLAVLLQRGGMHAPCHVPDDGLPYKTIHNLDIQNERHVRPIPCGPGGTLHDYVPFYLGPRSPMLLQLHTGRVDGYTEGQAPLIYLVTTAQALVEAGCGYVFSDGHGIARFTDWYADLDMLENLDWDMIYERYWSDDVDDMDRQRRKQAEFLVHQQCPWNLIREIAVINNNVAARVREILSAYPNAHRPDVQVRSVWYY
>MBO1060462.1	MSTPIYHITHIDNLTSIITSRGLIANSKLKIQQTNYLDIAHGHIQDRRATTKVPCSAGGYLHDYVPFYFAPRSPMLYAIHKQNVDSYSGGQQPIIHLVSEAYTINSLKLKFAFTDGHAIMAYSEFYDDMSDLQSVIDWELMKSKYWANTPDDPNRKWRRQAEFLVYENCPWSLIQEIGVINKTIAEQVQLILTAFNIQIPVNIYQNWYY
>KPD25449.1	MPTLIYHITHLNNLQGILQRGGLLPYSKRPPVRQNVAYGHIQARRAQVVVPVGPRGKLHDYVPFYFCPRSPMLYAIHTQQTDYQGGQHPILHLVSSAQKVAEARIPFVFTDRHAAVQYVRFFHKLEHLKALDWQAIQASYWANVREKKQAEFLVKDLFPWKLIEEIGVMDETIQAQVESILAQFPHLPHPPVRVRRSWYY
>MCL2775791.1	MSAIIADGYLFSDAEVKKRPQVGETIGMSAIKKRRLEELTLTSHRGLYVGECVPFYFCPRSVMLYLLHRSNHMDMEYRGGQQPIIHLAADLRKTVEWADKNNWRWAFTNSNAGSRYFEDFADLRDLKMIDWEAVGRTQWGDDAQIKEKKQAEFLVEHCFPWELVEEIGVYSSVQLQRIKEIFGSKRDVPSVKIRREWYY
>WP_009782093.1	MSTPIYHITHIDNLVSIISSGGLIACSQLRQQQVRYTDIAHQNIQDRRANKPVPCSVGGLLHDYVPFYFGPRSPMLYAIYRRNVQGYQGSQSSIIHLVTEIETIANSDLDFAFTDGHAIMDYSDFYDDLWQLGEVIDWGLMEERYWSDTEEDRNRKWRRQAEFLVHRFYPWRFITAIGVINDSIKTKVQSILQKKQHQPLVRVCSNWYY
>WP_224151940.1	MTKNIETTWIYHITDVANLPAIINQGGLYSDISMREMGGPQSDIGYSHIKERRAKEIKVDCCGNKFVGEFVPFYYSPRSIMLFIVNQGETGKPRGHQSEVVHLVSSVASAISGKSQWAISDGNAGSHAAQFSNSLQSLDSLNWDAIQARYWSDVTFEKQAEFLVADFFPLIAFKGIGCYNDDVTRRVQSMLNASGHSIPVATKRDWYY
>WP_048465021.1	MIPPRPAIDHITHVDNLPSIIREGQIYADAQIGERGLAPSTIGMEKLKANRRRFPVKCHPQTRVAEYVPFYFCPRSIMLFTLAKRNHAEIGYQGGEASIVHLVADLRRVVRSAEKHERIWAISLSNAASAYAEFRASLDALEEVRWDCVAATEWGGRRDVKDAKAAEFLIHGSFPWAGIHAIGVQNLKVRQRVLAFLEESAHRPSVSIEPHWYYAESGDRHA
>MBI3201393.1	MIFHITHVDNLPAILAQGGLWSDAERIRRALVSTNIGHVHIKNRRLQRPVQTRAGGNLGDYVPFNFCPRSVMLYVVHRGHQDYQGGQEDIIHLVSSVSRAVALGRPWAFTDRHADLGHALYLEDLAQLSEVPWDVMDRDYWADVKEERQAEFLVHEFFPWEAVTEIAAMSTAVQHRVQSELGQVQYRPPVAPRPAWYY
>WP_028988332.1	MSHDYPVPTPIYHMTHIANLRKILKDQGLKAHNLIKQKNVEYVNLAHQSIQDQRATTRVPLSPNGTLHDYVPFYFAPRSPMLYSITRGNVEGYNEGQEPLIYIKSTVQIAVDRGMGWVFTDGHAIMYYSEFYNKLYELRNIDWKLMSAIYWSDTPEDNDRRRRRQAEFLVHHFFPWSAVQEIGVLNKKRQQEVQSILDHFDSKIPVHIKREWYF
>MCF8156801.1	MIPRPDQTLIYHITDVDNLPGILAGGGLRSDAAMAQHNPTVIGYGHIKQRRMTEIRVNCCGNRFVGEFVPFYFCPRSPMLYTVNIGATGRAPGCQRTIVHLVSTLAVGIGQNRPWAISDGNAATRHTNFSSDLAALAELDWAAIRATQWQGKTHQKSAEFLTADFFDWSGFHAVCCHNAEVAQQVQNMLANHAHRPTVRVESNWYYYT
>NEQ97700.1	MSTLIYHITHLRNLRSILEAGELLCNQRIKRSRTQFQDISYGNIQDRRSRIQVPFGSQGRLHEYVPFYFAPRSPMLYTINKGNVAGCPEGQTSIIHLVTTAEAFASARIEFCFTDGHAAMVYSDFFNNLADLNQIDWGIMQEKYWRDTDEDGDRKRRRQAEFLVYQTVPWNLITSIGVINSTIQQQVQRILQDMNQSTPTQVRPDWYYLKY
>WP_179048819.1	MPTPIYHITHIDNLPSILKSGGLVANSRLKKTDYVDIAHGHIQDRRRIIRVPCSVGGCLQDYIPFYFAPRSPMLYAISKGQVQKYKDGQNKVIYLVSQAEIIESNKLDFVFTDGHAAVVALSEFYDNLDDLFKIDWNIMKATYWANNEEDNDRTRRRQAEFLVHQFCDWTLIQEIGVIDRTIEQQVRNILQNFSVQTPVKINPSWYY
>PIP42851.1	ENLPSIVAGGCIESDGRRFRQGGGHTSIGMTEIKRRRLFENDVPCHTGTKVGDYVPFYFCPKSIMLFIIYKDNHPDMAYHGGQRPIIHLQLDLETAIRWADTNGVLWSFSDRNAGTRFTSFYKSREDLDKIEWEAVRETDFREPQVKEGKQAEFLIHDVCPWHLVEKVGVLDEEMRVEVNNLLQQVQHKPIVSVERAWYY
>QSV68711.1	MSTPIYHITHIDNLTSIITSGGLIANSRLKIQQTNYLDIAHGHIQDRRATTKVPCSAGGYLHDYVPFYFAPRSPMLYAIHKQNVDSYSGGQQPIIHLVSEAYTINSLKLKFAFTDGHAIMAYSEFYDDISDLQSVIDWELMKSKYWANTPDDPNRKWRRQAEFLVYENCPWSLIQEIGVINKTIAQQLQLILTTFNIKMPVKIYHGWYY
>WP_204104258.1	MLPNIYHITHIRNLPSIIRVGGILANNRLQRQQIDYTDIAHASIQDRRAYISVPCSERGTLHDYVPFYFAARSPMLYSLNKGNIKGYTDGQTPILYFVTDIDEILDEEIPFTFTDGHAIMGYSEFYDNWECLEWAIDWEIMEARYWSDTDEDGDRKRRRQAEFLVYECCPWTCIKEIGVINSTMQTKVREILQTVAHQPSVTIQSSWYY
>MBD1215335.1	MSTAIYHITHINNLTSIITSGGLIANSKLKIQQTNYLDIAHGHIQDRRATTKVPCSAGGYLHDYVPFYFAPRSPMLYAIHKQNVDSYSGGQQPIIHLVSEAHTINSLKLKFAFTDGHAIMAYSEFYDDISDLQSVIDWELMKSKYWANTPDDPNRKWRRQAEFLVYEYCPWNLIQQIGVINKTIVQQVQQILNQLNIETPVNIYPSWYY
>NTW01665.1	MTSIYHITHGGNLISILHVGGLWCDAQIAAQRIAPTGIAHEHIKERRTRRAVPCGPGGTIAEYVPFYFAPRSPMLGAIHTGRVAGYQGGQRAVLHLVADVEAIAATDCRWVFTDGHAEIALSQFSTDLAQLSGIDWDIMREKYWRDTDDDGDRKRRRQAEFLVYHFCPWTLITEIGVIDHQVQGRVRELLGDAAHQPVVTVRRDWYY
>MCF8050732.1	MPIPRPTPIYRLIHIDNLAVILDCGGMHAPNHPPENACDYRAIHNVDIQKIRRQRPIACGPGGTVHDYVAFYIGPRSPMLLQLHTGRVEGYDEGQEPLIYAVSTIETITQAGLGFVFSDGHGIAAFTQWFDDLNDMDKVDWDMAYADYWADTVDDMDRQRRKQAEFLVHRFCPWEMVNRIGVLNEAVKERVERILNRKNISMPVEVRRRWYY
>WP_213826416.1	MLMTPNPTPIFHITPIENLRMILVAGELRAKRALDQEDAGYTNIAHQTIQDRRAHTSVPCGPCGVLHDYVPFYFGPRSPMLYTLSRGNVDGFTGGQQSIVHLVSTVQAVQAAGLGFVFTDGHGIMAITDFYDDPAQLDEVDWSLMGARFWADTNEDPDRKRRRQAELLVYERFPIDLIGGVGVVNQSKKAEAEVLLAEFGLTIPVAVKTGWYY
>MBI5244019.1	MTLIYHITHISNLPGILKADGLWCDNSRREQGFPIVGIAHQNIKDRRAKRVVPLAAGGTLADYAPFYFAPRSPMLYAIHTGAVEGYQGGQAAVLHLVSTTEAASSTDRPWCFTDGHAEMGMTEFSDDLSRLGELVNFEIMQSQYWADTPDQPDRKRRRQAEFLVHECFPWKFIHEIGVHDPETAAKVAKILSAEKHKPRITGHPEWYY
>MXZ90693.1	MSFPPGQKLYHITPLDALPDIVKFNHLFSNVIMDQLAIGGTNIGISNLKEKRKTMPVPCHEGTFVGDYVPFYFCPRSVMLYLIYRGNHHELAYKGGQGPILHLEYDLQEVLNWANVQQRPWAFSLSNASAFYTQFRCQVEEMDRINWGAVAALDWQAPEIKEGKQAEFLVHESVPWHLVQRIGVISQPIATGVLSTIAHADHRPTVQIIQGWYY
>WP_269879897.1	MVPNPTFIYHITNIENLHSILNNSGLVCINQLHEDESSFVNIAYEQIQSRRSEKQVPLPPYGNLHDYVPFYFAPRSPMLYTINQGNVTQYQGGQKQIIYLVSTVQQVLSERIPFVFTDGHAIMSYSEFFNDPGDLEQIDWGIMSSRFWNDTTEYPDRKRKRQAEFLAFEFFPLNSVLEICVINDAFQDQAIKILQNNSINIPVNVRREWYY
>MBI2569768.1	MSVPLPTPVYRFLHVDNLPVCLARAALHAPNHVPQDGHGYKTIHNVDIQQQRRTRTVACGPGGVIHDYVPFYFGPRSPMLFQLHTGRVAGYTEGQAPLIYLVSTAQQVQANGVGFVFSDGHGIAAFTSWFDNLADLDKVDWGAVAAQYWADTVDDMDRQRRKQAEFLVHRACDWRLIQEIGVLNGTVKARVEGILAGYPAPLGRPVNVHPEWYY
>WP_038694497.1	MVPNPTFIYHITSIGNLHSILNNNGLVCINQLHEHESSFVNIAYEQIQSRRSEKQVPIHPYGNLHDYVPFYFAPRSPMLYTINQGNVPQYQGGQNQIIYLVSTVQQVLSEKIPFVFTDGHAIMSYSEFYNDPVDLEQIDWGIMRSQYWYDTTEYPDRKRKRQAEFLAFEFFPIDSILEIGAINETYKGEALKILRNNSINIPVEVRREWYY
>WP_179034743.1	MVPNPTLIYHITSVENLHSILGNNGLFSINKLQKDGSSFVNIAFEQIQSRRSEKQVPLPPYGNLHDYVPFYFAPRSPMLYTINQGNVPQYQEGQSQIIYLVSTIQQVISDQIPFVFTDGHAIINYSEFYNDAEDLNQIDWGIMNSRYWHDTTDYPDRKRKRQAEFLAFEYFPLASILEIGVINSSIHEQTSKIIQEKEVYIPVKVRRDWYY
>MCH8217007.1	MTLHNRQAMEDTHKTPIYHITHVNNLRAIVEAGALLSDDQMRADEGHVAIGYRHIKARRMSLPVSCAPGTTVGQYVPFYFCPRSIMLYIAHKRHDELDYRQGQEPIVHLVSSIGAACQQNRPHVFTTSNAGAHLTDFYTDWKDLDKIGWNAVRSRDWHDCKEAKQAEFLMYERFDWTAIQQIGVYGLDIKRQVDDILVQAVHRPGVRTKREWYY
>WP_042233529.1	MVPNPTLIYHITSVENLHSILDNNGLISINKLQRDGSSFVNIAFEQIQSRRSEKQVPLPPYGNLHDYVPFYFAPRSPMLYTIKQGNVPQYQEGQSQIIYLVSTIQQVISDQIPFVFTDGHAIINYSEFYNDTEDLDQIDWGIMNSRYWNDTTDYPDRKRKRQAEFLAFEYFPLASILEIGVINVSIHDQTSKIIQEKEVHIPVKVRRDWYY
>WP_068063738.1	MNPDVFHITHINNLTSIIQNGGLMSDSERITRSLANENIGYSHIKQRRLNHAVTVSRRGFIGNYVPFNFCPRSVMLYVVNIGHENYRGGQNEVIHLVTDVNTVRHMNPDCFFTDIHADLGYAEQISDFSRLNELNWNSINQKYWTAVKEEKQAEFLAFQHVPWTTIKEIGVMNQQVAQRVNQILAVVPHRPPVNVRTNWYY
>OED47317.1	MTIPKPTRLYRLVHIDNLEVLLQRGALHAPNAAPDDDLQYKTIHDASIQKRRHEMCIPCGKQGVVHDYLPFYLGPCSPMLYRLSKGGVEDYCEGQGCLIYIVAWVDDVVNAGLDFVFSDGHGIAAFTQWYDDLQCLEQLDWSLITNKDWADTLEDNDRKRRKQAEFLVHGSLPWSMVKGIAVINDEMAGKVEKVLDQHPDQHRPPVRVVSRWYY
>WP_039455677.1	MKRTYPEPTPIYHITHIDNLKGILRMGKLLAHNQSPPKQRSIAYAHIQERRNRAKVPQPPGGVLHDYVPFYFCPRSPMLYAIYSGATEYQGGQEPILHLVSSAQAVHKAGLPFVFTDRHGVLSHARFFRQLEELAQLDWEAIQASYWADPPELREKKQAEFLVYKAFPWALIEEIAVYSQRVGEEVLKILKQFPEARRPRVCIRKDWYY
>WP_083625620.1	MSILIYHITHFNNLNSILENGGLMSKNQQLKNSIKYINIAHDSIQDRRNRKNVPCGNYGTLHDYVPFYFAPRSPMLYTIHKGNIQGYKDGQNSIIHLVVKVDEIIESEIPFVFTDGHAIMDYSDFYTDLNALEMIDWDVMESKYWFDRDDDPNRKCRRQAEFLIYQFCSWGLIKEIGVINLSMQSQVQKILQNFEQKTPIFVHPQWYY
>WP_067929558.1	MNRGIPRPIPIYHFTHVKNLESILRHGGLQSTSHLRERGIPYKDIAYRSVQRRRGTKPVPVAPGGVLHDYVPFYFAPKSPMMYTINRGNVEEYQDGQEPLIYLATTVETIQQAKLTYVFTDGHGIMQITGFYNDPEDLMRIDWPLMKSKYWGDTVEDPDRSRRRQAEFLIHKFVPWNVISFIGTYSKRMTDYVRDLMKDTAGTPRVETRRQWYY
>MCB0325794.1	METRRIYHITHVENLLSIVAQGRLWSDAQRLARQLPTTNIGHAHIKERRLRRAVPCAARGMLGDYVPFNFCPRSVMLYVIHRGSVLGYDGGQEPIIHLVSTVGAAVNSGRPWAFTNRHAELAYAEYFDSVGEEKRVDWNVMPMDYWAGNEETKEKRQAEFLVHDWFPFGSIEEIGVRSKRVAENVERILGSTGFCPGVSLEPSWYY
>WP_269080445.1	MDDGFLWSDAEVRGRASEGTTVGMMSIKDRRLGTSLSSHPGLAVGSCVPFYFCPRSIMLFLLHRGNHPEVTYRGGQEPIIHLVAEVPAAVTWADTNNLRWAFTLSNAGSGYFEDRANLDQLSEIDWNAVRATQWSGNGISRQIKEGKQAEFLVERCFPWELVQGIGVRSEAVGREITRMMAGREHRPTVKALPNWYY
>WP_268242398.1	MPTRIFHITHINNLPLILESGGLIAKSQLLKSSARHLDISYESVQGWRSRKAVPCGARGVVHDYVPFYFAPRSPMLYTIHKGNVANYQGGQRPILHLVTTIEEIHAQELSFVFTDGHAIMDYSDFYDDLGLLDEVIDWQVMKSQYWYDTDEDPNRKCKRQAEFLVHQFFPWHLITEIGAIDPAIQTQVNVILQSSQCETPVRVYRNWYY
>MBF0290380.1	METPNPTKIYRLIHLENLSAYLERNGIHAPNTTPNDGLLYKTIHNEEIQQTRHERRIPCGPQGVVHDYVPFYLGPLSPMLLQLHTGKVEGYEEGQKPLIYLVSTAQKIVEENLKYVFSDGHGIAIFTKWFDDLADLGKLDWPTIYAKYWADTLEDMDRQRRKQAEFLIHQFCPWSAIIGIGVINSEMVEEVEIVLKQYNADVPVKVTRSWYY
>WP_082888325.1	MSDLTVLGVTLIDSCELVKTQQKSHTICPKQGQFRARAFVSGVTVVERTGYSMPTRARSMTSRPEDVLIYHITDIANLPGIIASGLQSDAVMVQSGQHSVIGYDHIKLRRLQEIGVGCCGPRYVGEFVPFYFCPRTPMLYTVNRGNTGKPEGCQSDIVHLVSSVGTGVGLQREWAFSDGNAGAYHTDFYNDISKLADLDWSTINAKYWGEKRHQKQSEFLVAEQFPWQGIHFIGCYNQAAVERVQEIVRNSTHQPEVRVKNDWYF
>WP_176522784.1	MPTRIFHITHVENLASIAEHGLLSDNAVMDAGLGHQSIAHMGIKQRRAETPVPCAPGGTLADYVPFYFAPRSPMLYTINQGNVGTVSDGQSGIVHLVLRAEDLMADQECVFTDGHAIMDFTNFFNDVTDLSQLDWECIETRQWGSYYDPTDETKRKKQSEFLALHSVPWERVRGIATPTTACSALVQKALEGVAHQPSVAVKRDWYY
>MBK8507861.1	MKLIPAQIPIYHITDIGNLSSILDAGGLYSDKNMEQRNSIKIGYSHIKQRRLSQIRVDCCNGRFVGEFVPFYFCPRSPMLYTINQGNTGLAPGCQCTILHLVSTLAEGISQNRAWAISDGNAGAPYASFSADPAVLEELDWSAIRTNRWQGKTHQKMAEFLLADFFAWTHIQTIGCHNNQTALQVIKLLKNQAHCPTVSVKPNWYY
>MCU1249728.1	MPPIYHITPVEHLPKIIEEGGLCCDVDAQKVATVNIAHKNIKARRLKKTVPVGPGGVVADYVPFYFAPRSPMLYAINQGKVEGYTAGQAPIVYLCSSTEAVDKAGLKWVFTEGHAAMDYTDFFDDFKNLDKIDWKLMESRYWFDTDDYPDRCRCRQAEFLVHKFLSWTLVSEIGVCNTGTAQKVQGILNGNKPPVTVRQGWYY
>MBO9481334.1	MTIPDPVRLYRLVHIDCLATLLQRQALHAPNFAPEDGLTYKTIHDAAIQERRHHKIVPCGPGGVVHDYLPFYLGPLSPMLYKLSKSGVGDYREGQAPLIYLVCWAHEIADAGARFVFTDGHGIAAFTQWYDDLTQLNQLDWPLILNREWTDTLEDNDRKRRKQAEFLIHRSLPWSMVKGIAVINDEMAGRVREMLNRFPDTYSPPVRVVPQWYYQS
>WP_006927527.1	MNIPRPTPIYRIIHVDNLAVCLKRGGFHAPNNVPDDGLKYRTIHNVGIQNVRRQRTIPCGPRGTMHDYVPFYFGPRSPMLLQLHTGEVNGYHEGQEPIIYIVTTVEKVLKHSLQFVFSDGQGIKAFTTWYDNLKDLNRIDWEMVYADYWADTLDDMDRQRRKQAEFLIYQFCPIEAVTEIGVLNNRMKQKVETILQKFGINNIPVNIHRDWYY
>MBO9492528.1	MTIPDPVRLYRLVHIDCLATLLQRQALHAPNFAPEDGLTYKTIHDAAIQERRHHKIVPCGPGGVVHDYLPFYLGPLSPMLYKLSKSGVGDYREGQAPLIYLVCWAHEIADAGARFVFTDGHGIAAFTQWYDDLTQLNQLDWPLILNREWADTLEDNDRKRRKQAEFLIHRSLPWSMVKGIAVINDEMAGRVREMLNRFPDTYSPPVRVVPQWYYQS
>MBI4230343.1	MAFPEHPDGIRLYHFTHIRNLPGIVGAGRIDCDAEAGSHPGERISIAHPHLKERGARRPVPIPPGGTLADYARFYFASRSPMLAAIAYGGVEGYRQGQDPIVYLCSSVGAVMQAGLRWVATDVHAALALAEFFSDADALQRKVDWGAMERKYWRATEEDPSLPERRQAEFLVHRSLPWTLVDEIGVRTAGMKREVEGILGGVGHRPPVSVRPGWYLEGKP
>WP_200397372.1	MPNLVPNRPIYHITHIRNLPKILDQGGLFSDNSSARKNLTDTDIGMPGIKQRRRTTSVDCGPGGTPADYVPFYFCYRSPMLASINYGNVPTYREGQEPVLYLTSTLTAARNSGLPAVFTEGNAGATFVDFHSDDVELCEKLIDWPLMTQKWWNDIPEDPNRASRRQAEYLVHDFFPISLVASIVVHNENRAREARNILAEHGVSIPVMVYPEWYY
>MBV9387481.1	MPTPIYHFTHVNNLVSILAQGLLSNNVLKQGDISYTDVAHRSVQDRRATKSVSCGPGGVLHDYVPFYFAPRSPMLFTISKGNVEGYSQGQEPLIYISSTAQAVKAAALPFVFTDGHGIMAITKFFDDLIDLREIDWAVMARRYWKDTPEDNERCRRRQAEFLIHGCFPWNLTREIGVMNFARETQVRRIIKISPHQPQIRVHSEWYY
>WP_007899178.1	MTFRPHEKLIYHITDITNLPAIMECGLLSDAVMAARGGHEIIGYPHIKQRRLEVLTVDCCDSKYVGEFVPFYFCPRSPMLYTINLGNTGRVAGCQTEILHLVSSVGNALPDDRDWAFSDGNAGACHTSFYDDLTSMVDLDWSAINARFWQGKTHEKQAEFLVEEHFQWNRFHGIGCHNADVAQRVGAILQRSAHRPEVKVKNDWYY
>WP_034833132.1	MPVPDPVRLYRLTHLDNLKLLLTRGALHAPNSAPADGMQYHTIHDPSIQAFRHERRIPCGPCGFVHDYLPFYLGPLSPMLYKLYKGGVDGYSEGQEPLIYLIAWADEIAESGKDFVFSDGHGIAAFTQWFDDLADLEKLDWPLILGREWYDTVEDNDRKRRKQAEFLVHGDLPWSMIKGIAAINHEVAARVQEELKQFPDQYKPPVRVIPQWYYQG
>WP_167726289.1	MPTPIYHITHIDNLPSILESGGLIANSRLKKTDYVDIAHGHIQDRRRIIRVPCSVGGCLHDYIPFYFAPRSPMLYAIYRGQVQKYQDGQNKVIYLVSQAEIIKNNKLDFAFTDGHAAVVALSEFYDNLDDLFKIDWNIMKATYWANNEEDNDRTRRRQAEFLVHQFCDWTLIQEIGVINGTIEQKVRNILQNFNVQTPVKINSSWYY
>MCF8075089.1	MPQPRPTAIYRLLHIDNLSVILDCGGMHAPNHPPAGKSDYRVIHNVDIQKIRRERPILCGPGGTVHDYVAFYFGPRSPMLYQLHTGRVEGYNDGQAPLIYAVSNIETIVQAGREFIFSDGHGIAAFTQWFDNLDHLDKVDWNTVYANYWADTMDDMDRQRRKQAEFLVHRFCPWDLIIRIGVFNDTIKQTVERILEQKNCSLPVDICRQWYY
>NJL89868.1	MPIYHFTHIKNLSSILNLGGLVANSRLKQEKIDYQDISYEQIQDRRGQKRVPCGTGGYLHDYVPFYFAPRSPMLFTIHKGNVPNYQGGQNSVIYLVANINTIKVEGLDFVFTDGHAAMDYVDFYTDIEALAYEIDWELMESKYWSNTEDDPNRKYRRQAEFLVHQFLPWHLIQKIGVINTKIQIQVREILQRFNKQTPVEVYSEWYY
>WP_189847878.1	MPNTVPNRPIYHITHIRNLPRILAQGGLFSDNSAARQNLTDTDIGMPGIKQRRRTTSVDCGPGGTPADYVPFYFCNRSPMLASINYGNVPTYREGQEPVVYLTSSLAAVRNSGLPAVFTEGNAGATFVDFHSDDVELCEKLIDWQLMTQKWWNDIPEDPNRASRRQAEYLVHNFFPISLVASIVVHNERRANEARAILTERGASIPVMVYPEWYY
>WP_257095431.1	MSSATAPFPTLIYRMVHVDSLPTILARGALHAPTCTPEDGLLYRAIHNTQVQASRQEKAVPCGPQGTVHDYVPFYFGPLSPMLLNLKTGRVDGYDEGQEPLIYLVSTARSVAEAGCRFVFTDGHGLATFTNWFDDLARLDAVDWRLVGERYWSDTPEDNDRQRRKQAEFLVWQSLDWKLIAGIGVLNAAMKARVESILAEHPLRRQVVVKIKPALYY
>WP_154979170.1	MTFRPHEKLIYHITDISNLPAIMESGLLSDAVMAARGGHEIIGYPHIKQRRLEVITVDCCNSKYVGEFVPFYFCPRSPMLYTINRGGTGRAAGCQTEIIHLVSSVGRALPDDRDWAFSDGNAGACHTSFYHDLTAMADLDWSAINARSWQGKTHEKQAEFLVEEHVQWNRFHGIGCHNASVAQRVGAVLQNSTHRPEVKVKNDWYY
>WP_191627480.1	MTFKPHEKLIYHITDITNLPAIMESGLLSDAVMAARGGHEIIGYPHIKQRRLEVITVDCCNSKYVGEFVPFYFCPRSPMLYTINRGGTGRAAGCQTEIIHLVSSVGRALPDDRDWAFSDGNAGACHTSFYHDLTAMADLDWSAINARSWQGKTHEKQAEFLVEEHVQWNRFHGIGCHNASVAQRVGAVLQNSTHRPEVKVKNDWYY
>MBU0511978.1	MFPVPTPIYHITHARNLPSIIENGGLLACNQLDQLGAKYESIAYQNIQDRRASTPVPLPPGGNLHDYIPFYFAPRSPMLYSINRGNVAGIENQRPIIHLVTHAQSVQEAGFEFVFTDGHGIMVFTEFFNQLDELNRVDWEIMEVRYWYDTIEDNDRKRRRQAEFLVYRFCPWELIVEIGVIHAKARDWVCRQLENQPHQPPVTVQRRWYY
>MBI2249053.1	MPGNVPQPTPIIHMTHIGNLDEILAKGALSSTARLQAADARYNNIAYSSIQAQRAARQVPCGPGGCLHDYVPFYFTTRSPMLYTIHRGNVPCEGGQGALVHLVSTAQKVVEAGLGFAFTDGHGIMTYSSFFDDLGRLGEVDWDVVGSRQWADTLEDGDRKRRKQAEFLVRDAFPVTLLSGLAVQSAARKAEVEALLERRGVRMKVVEKSAWYY
>MBL4660799.1	MNLPEKPKIYHIVHIDRLSSIASKNTLWCDKEVVNYSLDGTSVGMNNIKQRRLTELKLGSHPDLFVGDCVPFYFCPRSIMLYLIYQANHADLTFRGGQDPIIHLEADLYESIEWAQQNNKRWAFTLSNAGSRYFEDRSDVSQLEELNWNAINCDNWVNCKDGKQAEFLME
>WP_063913089.1	MTSRPEDVLIYHITDIANLPGIIASGLQSDAVMVQSGQHSVIGYDHIKLRRLQEIGVGCCGPRYVGEFVPFYFCPRTPMLYTVNRGNTGKPEGCQSDIVHLVSSVGTGVGLQREWAFSDGNAGAYHTDFYNDISKLADLDWSTINAKYWGEKRHQKQSEFLVAEQFPWQGIHFIGCYNQAAVERVQEIVRNSTHQPEVRVKNDWYF
>MBW1802208.1	MSNGTTMIYHITHKDNLEGIIARGGLVAQSEMAKDPISYCNIAHITIQDRRAYTPVPCGPGGNLHDYVPFYFAPRSPMLYAIHRGNVENCTAGQTDIIYLVSSAESVAASGLEFTFTDGHGIMTLSDFYDDFEDLDAIDWDVMKAKYWRDTDDDPDRKRRRQAEFLVYKEFPWDMVEMIAVMNSDIKINVGGILSNAPQKPPIHVKPEWYY
>WP_194557503.1	IAQNAVGTTIGMNTIKQRRLNELTLDSHPGLHVGQCVPFYFCPRSIMLYVIYRADSDELAYKGGQGPIIHLQADLHATVQWAQQQGHRWAFTLSNAGSYFFEDRNDLALLHELNWPAINATQWQSCKDGKQAEFLIEHSFPWHLVEAIVVNSDNVYHQVVNT
>WP_181120076.1	MKSRPQDVLIYHITDIANLPRIIASGLHSDAVMIQSGQHSVIGYDHIKLRRLQEIVVDCCAPRYVGEFVPFYFCPRTPMLYTVNMGNTGKPPGCQRDIVHLVSSVGTGLGLQRHWAFSDGNAGSYHTDFYNDIGKLAELDWSSINARYWGEKRHQKQSEFLVAEQFPWEGIHFIGCHNQAAVERVQEVLRNSAHKPEVKVKNDWYF
>WP_035984294.1	MPVWLYHITPISNLATIVQAGTLLAKNRLQASEAAYTSIAYEHIQDRRYSKTVPCGPGGVLHDYVPFYFAPRSPMLGAIHIGNVTGYTSGQQSILHLVTTAEAIAEAGLGFVFSDGHAVMGYTSFYDDLNEIDAAIDWDIMQTKYWRDTEEDGDRKRRRQAEFLVHQAVPWPLIRGIGVMDEAIAAEVNQILRQFGQTMTARLRPQWYYT
>HBQ12863.1	MEGGGVTKVPVDPAIYHITHVDNLPSILASAGLLSDAARRQGRFTARNIGYLHIKNRRMARQVCRVSGDAVAAGGVLGDYVPFNFCFRSVMLHRVSIGHRDHSGGDGEVVHLLSTVQGAVRAGRPFAFTDRHAELAYAEYFDDLSDLVHVPWEVMPLTYWPHVREQRQAEFLVHEFFPWTGVTRIVAKSQAVAARVSSTLAAAGASHLPAVAVNPQWYY
>WP_039727602.1	MPTQIYHITHIDNLPLILETGALLANSRLQQRQVNFRDISYRNIQDRRARKQVPCGNGGYLHEYVPFYFAPRSPMLYTINRGNVPGCPEGQTRIVHLVTTAEAIAADTANFVFTDGHAVIDYSEFYEDLAQLGEAIDWRVMRSTYWNDTDEYPDRKRRRQAEFLVYFAVLWQLITEIGVLNDGIKAEVQEILRKFNKSTPVNAYPNWYY
>MBK6961445.1	MKLHPDQILIYHITDVENLPGILTAGGLRSDVAMAQHNPAVIGYGHIKQRRMTQIRVDSCGGRFVGEFVPFYFCPRSPMLFTVNQGNTGRVPGCQRTIVHLVGTLAAGIGQNRPWAISDGNAGAFHASFSSNLAALAELDWPAIHTRQWQGRTHEKSAEFLVADFFDWSGFHAIGCYNLEMTQQVQSILATSAHRPIVNVEPKWYY
>WP_148590388.1	MPTLIHHITNIDNLARIVQTGGLWCDAERVRQRFECVGIAHESLKQRRGRTAVRDRTGRAIAAGGVLADYVPFYFANRSPMLYSIHRGNVVGYAGGQENVVYLVSTVETAVAGDRAWCFTDGHAVEAMTEFLIGAEHLNKIDWDTVRAWKWYNTPEDPDRKRRKQAEFLIHGSVPWTWIHRIGVVDQGRSQRVREIIAGAAHQPEVTIEPDWYY
>WP_083616114.1	MSILIYHITDFNNLPSILESRGLMSKNQQFKNSIKYINISHDSIQDRRNRQNVPCGSYGTLHDYVPFYFAPRSPMLYTINRGNVQSYKDGQNSIIHLVVEVDEIIESEIPFVFTDGHAIMEYSDFYTDLNDLRMIDWDVMELTYWHDTDDDPNRKCRRQAEFLIYQFCPWGLIKEIGVINFSMQSQVQKILQNFEQKTPVWVYPQWYY
>MBF2753800.1	MSVPNPTHIFHITPFENLRMILEAGELRARRMLEQEDTGYTNIAHQNIQERRARTDVPCGPRGVLNDYVPFYFGPRSPMLFTISNRNVEGFSGGQQSIVHLVSTVQSVQAAGLGFVFTDGHGIMAITEFYDDPARLDEVDWPLMRARYWRDINNDLDRKRRRQAEFLVHERFPVNLVQEIGVMNQRKKAENEALLAEFGRVIQVTTKRDWYY
>MBP5510497.1	MHLDRLASVVREGGLYCDSETIRRQLPGTRIGLGHIKERRLNVCTLQTAPQLHVGDCVPFYFCPRSVMLFLIFKRNPDLAYRDGQEPIVHLVADMRAAIGWAQKQGCNWAFTNSNAGSEWFEDYNDMRSLEKLHWDIIESNQWNGWTDGQKTQAFKQAEFLVERFFPLSLVERIGVIDECRAEEVREMLTGIVPLEIIEIHRDWYY
>WP_179887662.1	MPNAVPNRPIYHITHIRNLPRILAQGGLFSDNSAARQNLTDTDIGMPGIKQRRRITSVDCGPGGTPADYVPFYFCNRSPMLASINYGNVPTYREGQDPVVYLTSSLTAVRSSGLPAVFTEGNAGATFVDFHSDDVELCEKLIDWQLMTQKWWNDIPEDPNRASRRQAEYLVHKFFPISLVASIVVHNERRAEEARAILTERGVSIPVVVYPEWYY
>GLQ78507.1	MPLPAADQKIYHIVNVDKLPSIITEGRIYCDAEMAKKSALGGTTIGMNAIKNRRFSLPVSCYSDARVSDFTPFYYCPRSVMLYVIHCANNPELTYRGGQDPIVHLEADLGKVIDWADERGHSWTIAGSNAGAAYTKFWRSKADLGNLNWAHIAARQWAASEIKEAKQAEFLFYHHFPWHLVERIGVNTLATFHAATAAVKNATHKPAVQQMPAWYY
>MBR2082592.1	MPIKLYHIIHFDRLDSILHDGYLFCNEMMQNKSSVGTSIGMDKIKQRRTNLHLKPTYPDLTVGQCVPFYFCPRSVMLYVLHCGNAEGLTYHGGQEPLVHLVFDLQHVLQWAQCNHVRICYTSSNAGSRYFKVFTDFDNITTNLNWQAIDSTHWAGRGIDASVKEQKQAECLVENKLSSDLIENIGVHNAAIEQKVQNTLHKYNRSIPVQIRSGWYY
>WP_200665035.1	MSPNIYHISHIGNLASILRHGGILAYNELQRNSLKYTDVAHDFIQDRRASLTVPCAEGGTLHDYVPFYFAPRSPMLYTLHRGNVEGYSEGQTPILHFVVDVQKIVSREISFTFTDGHAIVRYSCFYDKCEDLEAIDWDIMKARYWADTNEDGDRKRRRQAEFLIYKCCPWDFISSIGVINKKVQKQVELILQELPNPPQVRIQTSWYY
>7OMV_AAA	SMKRTYPEPTPIYHITHIDNLKGILRMGKLLAHNQSPPKQRSIAYAHIQERRNRAKVPQPPGGVLHDYVPFYFCPRSPMLYAIYSGATEYQGGQEPILHLVSSAQAVHKAGLPFVFTDRHGVLSHARFFRQLEELAQLDWEAIQASYWADPPELREKKQAAFLVYKAFPWALIEEIAVYSQRVGEEVLKILKQFPEARRPRVCIRKDWYY
>ETE89762.1	MHSKTFIYHMTHYRNLSKILSSNGLVCVSNIMNNGQTYCNIANNDIQSRRASYSVPVEPFGTLHKYVPFYFAPKSPMLYSIYKGNVIQYNEGQEPLIYFVSSAQKIKQNGVPFCFTDGHGIMHFTEYYNDLKELHNIDWDIMKSKYWHDTIEDNDRKRRRMAEFLVYQYVPLECIIGIAVYSQKYKEETEKILTEHNVSLPVKLKPNWYY
>MBS2008428.1	MVSTYIFHITDIKNLHGIVDGGGLLAKSEIDRRGAIYENIAYDGLQDRRSTTVVPCGPGGVLHNYVPFYFAPRSPMLLAIQSGGVEGYSGTQSSIIYLVTTVQAIAAEPLEFVFTDGHGIMTITDFFQDLTDLDKIDWAIMKENYWANTEEDGDRKRRRQAEFLISKFCPWHLIKKIGVHGVSAEQSVKELIAVLGHKPEVKVERSWYYP
>PZV13124.1	MPVWLYHITPISNLATIVQAGTLLAKNRLQASEADYTSIAYEHIQDRRYSKTVPCGSGGVLHDYVPFYFAPRSPMLGAIHIGNVTGYTSGQRSILHLVTTAEAIVEAGLGFVFSDGHAVMGYTSFYDDLNEIDTAIDWDIMQTKYWRDTDEDGDRKRRRQAEFLIHQAVPWPLIRGIGVMDEAIAAEVNQILRQFGQTMTTRLRPQWYYT
>MBL1209861.1	MPTEIYHITHIKNLSSIIKSGELTANSLLKRQNQTYQNIAHQNLQYRRAITSVTCGQKGTLHDYVPFYFAPRSPMLYAINQKQVQGYTQGQKPIIYLVTTAETIKNASIPFVFTDGHGIMAYSEFYDDLKDLNTVIDWDVMNSKMWTDTAQFPDRKRRRQAEFLVYQYCPWQLINSIAVIDSSIAQQVNQLLQTHSHQIPVNICRNWYY
>MBX3376892.1	MTALYHITHVGNLPGIIAARGLWCDAVRTAKVAKGMKVVGIAHQHIKDRRARKVVRKAAGGTLADYVPFYFAPRSPMLFTISRGNVVGYNGGQEQVVHLVSTVEIACGLNKPWCFTDGHADMEISKQFEKLTSLDKIDWNIMKEIWWNDTIQDGDRKRRRQAEFLVHQMFPWTGVAEIGVMSEKIAALVRAALNGAKHRPKVVVRAGWYY
>WP_109837167.1	MAVKVSHITHIDNLTSILSHGCLWSDAKRLELGLVNQNIGYSHIKQRRLVRPVTVAAGGTIGQYVPFNFCPRSVMLFVIHKGHDDFQGGQDRVLHLISDIDTIQLTNDYCFFTDIHADLDFAEQIDDFDRLSELDFNKIIKERYWQSFSEEKQAEFLAFESVAWQSIKTIGVKTQEVADEVNTLLQSATHKPRVIVKPEWYY
>MBY0134324.1	MHSNTFIYHMTHYRNLSKILSSNGLVCVSSIMNNGQTYCNIANNDIQSRRAFYSVPVEPFGTLHKYVPFYFAPKSPMLYSIYKGNVIQYNEGQEPLIYFVSSAQKIKQNGVPFCFTDGHGIMHFTEYYNDLKELHNIDWDIMKSKYWHDTIEDNDRKRRRMAEFLVYQYVPLECIIGIAVYSQKYKEEIEKILTEHNVSLPVKLKPNWYY
>AOB42289.1	MHSNTFIYHMTHYRNLSKILSSNGLVCVSNIMNNGQTYCNIANNDIQNRRASYSVPVEPFGTLHNYVPFYFAPKSPMLYSIYKGNVIQYTEGQEPLIYLVSSAQKIKQNGIPFCFTDGHGIMHFTEYYNDLKELHNVDWDIMNSKYWHDTIEDNDRKRRRMAEFLVYQYVPLDCIIGIAVYSQKYKEEIENILTEHNVSLPIELRSNWYY
>MRB12530.1	MHSNTFIYHMTHYRNLSKILSSNGLVCVSNIMNNGQTYCNIANNDIQSRRASYSVPVEPFGTLHKYVPFYFAPKSPMLYSIYKGNVIQYNEGQEPLIYFVSSAQKIKQNGVPFCFTDGHGIMHFTEYYNDLKELHNIDWDIMNSKYWHDTIEDNDRKRRRMAEFLVYQYVPLDCIIGIAVYSQKYKEETEKILTEHNVSLPVKLKPNWYY
>WP_198919871.1	MTRKPEDVLIYHITDIANLPGIIASGLQSDAVMVKSGQHSVIGYDHIKLRRLQEISVDCCGPRYVGEFVPFYFCPRTPMLYTVNMGNTGKPKGCQRDIVHLVSSVGTGVELQRQWAFSDGNAGAYHTDFYNDIGKLADLDWSTINAKYWGEKRHQKQSEFLVAEQFPWQGIHFIGCHDQAAVERVQAIMRDSTHQPEVRVKNDWYF
>MBP7780255.1	MIHRPDQTLIYHITDVANLPGILASGGLHSDVAMAQLNTEVIGYVHIKQRRMTEIRVSCCGNRFVGEFVPFYFCPRSPMLYTINRGNTGRPAGCQSSIVHLVSTLAVGMSQDRPWAISDGNAGAFHTTYSSDPAALAGLDWTAIRATQWQGKTHQKSAEFLKADFFDWTGFHAVGCYNDAVAQQVQNMLSHQVHRPNVRLEPTWYY
>MCU0661755.1	MPGQIPSPTQILRLVHVDNLPVVIERGGIDAPNHVPSGGLDYRTIHDVEVQVKRHQRPIACGPGGVIHDYVPFYFGPRSPMLLRLKTGQVESYTDGQEPLVYLVSSAQAVAESGTKFVFSDGHGLAAYTEWFDDLSRLDRIDWAMVQEKYWADTVEDPDRQRRKQAEFLIHEFCAWPLVRGIGVLNQAMANRVQDILEHGSSDHRPVVKVKKNWYY
>MCE9575085.1	MDARADAVDAISATNASAARFPPDTVRPYREWRGFSARQRGHRRAARSLPRWSSQMSDSEVPANPKIFHVTKVDNLPSIIAAGGLWSHAKCIERGVAVANIGNRGIKDKRMKRTVDTTQNGKLGEYVPFHFCCRSRFLYAIDRGHADYPGGQADVVHLVSSVERATSLGRAWAFSDRHPLPAYAQHFDDLRFLNEVRWDVMPLKYWSEVGEERDAEFLVKDFFAWEAIGAIGVLSDAVAARVCDLLAPLPTRATVAVRPQWYY
>MBL8718636.1	MDNLPAIVRQGGLLSDAAILARGGPAATIGMGTIKQRRLSLPVSCHAGLHVGDCVPFYFCPRSIMLFVIHCANHPELTYRGGQVPIVHLEADLGSVVAWANQLPRRWAFSLSNAGALYAQFRSSLNDLRDVDWDAVGSNNFSAGSRTPSGSQVREGKQAEFLVHDDFPWSLVQRIGVASQAIAGQAQAAIASAGHRPPIVIQPTWYF
>NJL66757.1	MPTPIYHITHIDNLESIISAGGLLAYNTMHTARIHYTNIACENIQYRRATFRVPCGVGGVLHDYVPFYFAPRSPMLYSINKGYVASYTQGQEPVIHRVSDVFNIENVGLDFVFTDGHAVMKLTTFFDNLYELYQIDWDVMEARYWNDTDEDNDRKRRRQAEFLVRNFFPWQLIAQIGVINSAIQAQVENILQNFTRQTCCNSPSKLVLLK
>WP_252017492.1	MTIPDPVRLYRLVHIDCLATLLQRQALHAPNFAPEDGLIYKTIHDVAIQERRHHKTVPCGPGGVVHDYLPFYLGPLSPMLYKLSKSGVGDYHEGQAPLIYLVCWAHEIADADARFVFTDGHGIAAFTQWYDDLAQMDQLDWPLILHREWADTLEDNDRKRRKQAEFLIHQSLPWSMVKGIAVINDEMADRVRETLNRFTDTYSPPVRVVPQWYYQS
>WP_181111465.1	MKSRPQDVLIYHITDIANLPRIIASGLQSDAVMIQSGQHSVIGYDHIKLRRLQEIVVDCCAPRYVGEFVPFYFCPRTPMLYTVNMGNTGKPPGCQRDIVHLVSSVGTGLGLQRHWAFSDGNAGSYHTDFYNDIGKLAELDWSSINARYWGEKRHQKQSEFLVAEQFPWEGIHFIGCHNQAAVERVQEVLRNSAHKPEVKVKNDWYF
>WP_000555977.1	MHSNTFIYHMTHYRNLSKILSSNGLVCVSNIMNNGQTYCNIANNDIQSRRASYSVPVEPFGTLHKYVPFYFAPKSPMLYSIYKGNVIQYNEGQEPLIYFVSSAQKIKQNGVPFCFTDGHGIMHFTEYYNDLTELHNIDWDIMKSKYWHDTIEDNDRKRRRMAEFLVYQYVPLDCIIGIAVYSQKYKEETEKILTEHNVSLPVKLKPNWYY
>WP_038156496.1	MTVKVSHITHINNLKGILLEGCLWSDAKRIELGLDSKNIGYSHIKERRLQHKVNVAAGGTIGEYVPFNFCPRSVMLYVIHQGHDDFNGGQNEIVHLISDTQTVITSNSNCFFTDIHADLAFAEQIDDFSRLNELDFKKIHAKYWQQFKEEKQAEFLAHETVSWNCIRQIGVKTPELADKVEQIIANSQHQPDVLVKPEWYY
>AQY42683.1	MHSNTFIYHMTHYRNLSKILSSNGLVCVSNIMNNGQIYCNIANNDIQSRRASYSVPVEPFGTLHKYVPFYFAPKSPMLYSIYKGNVIQYNEGQEPLIYFVSSAQKIKQNGVPFCFTDGHGIMHFTEYYNDLKELHNIDWDIMNSKYWHDTIEDNDRKRRRMAEFLVYQYVPLDCIIGIAVYSQKYKEETEKILTEHNVSLPVKLKPNWYY
>PFN52278.1	MHSNTFIYHMTHYRNLSKILSSNGLVCVSNIMSNGQTYCNIANNDIQSRRASYSVPVEPFGTLHKYVPFYFAPKSPMLYSIYKGNVIQYNEGQEPLIYFVSSAQKIKQNGVPFCFTDGHGIMHFTEYYNDLTELHNIDWDIMKSKYWHDTIEDNDRKRRRMAEFLVYQYVPLDCIIGIAVYSQKYKEETEKILTEHNVSLPVKLKPNWYY
>NNN07235.1	MTQIYHITHVSNLTGILKAEGLWCDSNRHEHEFRVVGIAHQNIKDRRAKRLVPVAAAGTLADYVPFYFAPRSPMLYAIHRGAVEGYQGGQAAVVHLVSTVESASAVGRPWCFTDGHAEMAMTEFCDDARKIGEHVNHEIMQSQYWNDTPDQPDRKRRRQAEFLVHEFFPWELFHEVGVFNSEIALKVAEILNPEKHRPRIAVHSDWYY
>MBX9755229.1	MAMPPNPTWLYRLVHVDNLATLLSRGALHAPHCTPADGLPYRPIHDVAVQENRHIQPIPCGPGGTVHDYLPFYFGPHSVMLLNLKTGRVAGYNEGQAPLVYLVTKAQTLVEAGNRFVFSDGHGLARFTGWYDDLSQLDAVDWSIVGERYWSDNQQDNDRQRRKQAEFLVWQQLDWSLIVGIGVLNDAVKQRVETILNQFPQRHRPPVKLMPQWYY
>WP_241474340.1	MTSRPEDVLIYHITDIANLPGIIASGLQSDAVMVQSGQHSVIGYDHIKLRRLQQIGVDCCGSRYVGEFVPFYFCPRSPMLFTVNMGNTGKPKGCQSDIVHLVSSVGIGMGLQRQWAFSDGNAGAFHTDFYNDITKLADLDWSAINAKYWGEKRHQKQSEFLVAEQFPWQGIQFIGCHNPRAAERVEQIMSHSQHRPEVRVKNDWYF
>WP_200194687.1	MTVPYPTPILRLIHIDNLALCLARGGLHAPNHQPGDGLEYRAIHCLAVQASRHDRAIPCGPGGSMHDYVPFYFGPLSPMMLNLKTGRVAGYEEGQEPLIYLISTAQKVQESGAEFVFSDGHGLAAFTEWFDDLDFLGQIDWQVVAARYWADSANDMDRQRKKQAEFLVHRFCPWALIGEIMVLNQRMKERVEAVLTEYPATPDIAVSVRPDWYYH
>WP_210627924.1	FIYHMTHYKNLSKILSSNGLVCVSNIMNNGQTYCNIANNEIQNRRASYSVPVEPFGTLHNYVPFYFAPKSPMLYSIYKGNVIQYTEGQEPLIYLVSSAQKIKQNGIPFCFTDGHGIMHFTEYYNDLKELHNVDWDIMKSKYWHDTIEDNDRKRRRMAEFLVYQYVPLDCIIGIAVYSQNYKEEIEKILTEHNVSLPIELRSNWYY
>MBN9901651.1	MHSNTFIYHMTHYRNLSKILSSNGLVCVSNIMNNGQAYCNIANNEIQNRRASYSVPVEPFGTLHNYVPFYFAPKSPMLYSIYKGNVTQYTEGQEPLIYLVSSAQKIKQNGIPFCFTDGHGIMHFTEYYNDLKELHNVDWDIMKSKYWHDTIEDNDRKRRRMAEFLVYQYVPIDCIIGIAVYSQKYKEEIQNILTEHSVSLPIELRSNWYY
>WP_044798631.1	MHSNTLIYHMTHYRNLSKILSSNGLVCVSNIMNNGQTYCNIANNDIQNRRASYSVPVEPFGTLHNYVPFYFAPKSPMLYSIYKGNVIQYTEGQEPLIYLVSSAQKIKQNGVPFCFTDGHGIMHFTEYYNDLKELHNVDWDIMKSKYWHDTIEDNDRKRRRMAEFLVYQYVPLDCIIGIAVYNQKYKEETEKILTEHNVSLPIKLKSNWYY
>WP_079402563.1	MTVKVSHITHINNLKGILLEGCLWSDAKRIELGLDSKNIGYSHIKERRLQHKVNVAAGGTIGEYVPFNFCPRSVMLYVIHQGHDDFNGGQNEIVHLISDTQTVITSNSNCFFTDIHADLAFAEQIDDFSRLNELDFKKIHAKYWQQFKEEKQAEFLAHEAVSWNCIRQIGVKTPELADKVEQIIANSQHQPDVLVKPEWYY
>WP_121852347.1	MTVKISHITHIDNLTSILKQGCLWSDSKRIELELVNQNIGYSHIKDRRLRRPVRVSAGGTIGQYVPFNFCPRSVMLYVIHRGYADFEGGQDRILHLISNTDKVRQTNSGCFFTDIHADLDYAEQIDDFSRIHELDIDKISKERFWSAIKEEKQAEFLAFESVNWNVIQYIGVKTDEMAQEVNILLEGANHQPKVIVKPDWYY
>WP_121377899.1	MTSTDAKPTLLYRLVHIDNLASLLQRGALHAPNNTPDDGLPYRTIHDVGVQANRHLHTIPCGPGGTAHDYVPFYFGPLSVMLLKLKSGQVEGYDEGQQPLLYLVAKAEALSAAGCRFVFSDGHGLARFTGWYDDLAQLDAVDWGLVGERYWSDRPEDNDRQRRKQAEFLVWQELDWSQVAGIAVYDEASRQRVVDILQGFPQRHQPPVKVMRHWYY
>WP_101039414.1	MTTKVSHITHIDNLTGIIEQGCLWSDAKRIELGLVSQNIGYSHIKERRLAHPVVVAASGFIGEYVPFNFCPRSVMLYVIYQGHDNYNGGQDGILHLISDTDTILQTNPSCFFTDIHADLAYAEQIDDFKRLNELDYQKIHSKYWQNYKEEKQAEFLAHQSVAWNCIRQIGVKTPELAEEVTRLLINAKHKPEVVVKPEWYY
>WP_090751289.1	MPPNPTPILRFTHVDNLDTIIRRGGLHAPNHVPNDGLSYRFCHSAAIQSARAQTSIRLGPGGTIHDYVPFYFGCLSPMLLNLKTGRVEGYSEGQDPLVYLVSSAQALETAGIRFVFSDGHGLVTFSQWFDNLDKLDAVDWTLVNERYWTDTIDDMDRKRKKQAEFLVHQCCPWSLIQEIVVIDGRMKQRVETILAAFPAGQRRVVRVDRNWYYW
>MCK5323608.1	MPKNIKLYHITHIRNLTGIVESGLLLSQSQVHAERVAFINIAHNTLQDRRAFTRVPCGPGGTLHDYVPFYFASRSPMLYSINQGNVEGYDEGQRPVLHLVTSIKNVLDAGLGFVFTDGHGIMDFTDFYDDLKDLDHVDWDVMKATYWADTEDDTDRRRRRQAEFLIHEKFPFQYIEEIGVIDRTVQAEVEFLMRASVFRPGVAVRRGWYY
>WP_206374734.1	MTVKVSHITHINNLKGILLEGCLWSDAKRIELGLDNKNIGYSHIKERRLQHKVNVAAGGTIGEYVPFNFCPRSVMLYVIHQGHDDFIGGQNEIVHLISDTQTVITSNSNCFFTDIHADLAFAEQIDDFSRLDELDFKKIHAKYWQQFKEEKQAEFLAHEAVSWNCIRQIGVKTPELADKVEQIIANSQHQPDVLVKPEWYY
>WP_197871633.1	MTRKPEDVLIYHITDIANLPGIIASGLQSDAVMVNSGQHSVIGYDHIKLRRLQEISVDCCGARYVGEFVPFYFCPRTPMLYTVNMGNTGKPKGCQRNIVHLVSSVGAGVELQRQWAFSDGNAGAYHTDFYNDIGKLADLDWSTINAKYWGEKRHQKQSEFLVAEQFPWQGIHFIGCHDQAAVERVQKIMRDSTHQPEVRVKNDWYF
>WP_008318634.1	MPVWLYHITPISNLATIVQAGTLLAKNRLQANEADYTSIAYEHIQDRRYSKTVPCGPGGVLHDYVPFYFAPRSPMLGAIHIGNVTGYTSGQRSILHLVTTAEAIAEASLGFVFSDGHAVMGYTSFYDDLNEIDAAIDWDIMQTKYWRDTEEDGDRKRRRQAEFLVHQAVPWPLIRGIGVMDEAIAAEVNQILRQFGQTMTARLRPQWYYS
>GGK73488.1	MTLIYHITHVGNLASMIDRDLICDHDRQTGVLPSVNIGHTHIKERRSRRAVPCGAGGTLADYVPFYFAPRSPMLYAVHRRNVEGVTARQEDIVYLVTTCESVLTAGLAFAFTDGHAIMGFSGFYDDLRHLDKIDWEVMAARYWNDTDGTGERPRKRQAEFLVHKRFPWSLITEIGVMTEAARRRVGSIITEIEHQPEIIVRREWYY
>WP_027882226.1	MKLPVLIYHITHIENLRGILEEGCLWAKNHLPRLCTSIAYEHIQEERAQRTVPVGPGGVLHDYVPFYFCPRSPMLYALHNPLEGQMPYRGGQRPILHIVSSVERVEQAGLPFVFTDRHAKKKYADFFTHKTDFARLDWQAIRARSWFDTPEEPFRKEKKQAEFLVHRYFPWELVEGIGVLDSGMAREVRQILEDFPREIWRKVWVKRGWYY
>WP_012592531.1	MPAPAQPKIYHIIHSDRLASIIADGFLWPDAAMAQRQGVGTTIGMSNIKARRLNELTLSCHPHLRVGHCTPFYFCSRSVMLYLIYRRNEELTYKGGKSRSSIWKLISTRRLLGRNRTIGAGRLLCRMPVRITLRTGRTLRSLAINWDAVQARQWSGNAVSRSVKEGKQAEFLIERAFPWRLVERIGVFSQGYVQPVSQAMQGAAHRPEIEIRRDWYY
>WP_268241539.1	MWAAEDDASPWRPEREQGLTLIYHITHVGNLASMIDRDLICDHDRQTGVLPSVNIGHTHIKERRSRRAVPCGAGGTLADYVPFYFAPRSPMLYAVHRRNVEGVTARQEDIVYLVTTCESVLTAGLAFAFTDGHAIMGFSGFYDDLRHLDKIDWEVMAARYWNDTDGTGERPRKRQAEFLVHKRFPWSLITEIGVMTEAARRRVGSIITEIEHQPEIIVRREWYY
>WP_106651170.1	MTVKVSHITHIDNLISILTQGCLWSDHKRIELGLVNQNIGYSHIKQRRLVRPVNVATGGTIGQYVPFNFCPRSVMLFVIHKGHDDYQGGQERVLHLISDIDTIRLTNDNCFFTDIHADLDYAEQIDDFTRINELDLKRINERYWSDFKEEKQAEFLAFESVAWHTIRQIGVKTQAIAEEVSVLLQAVQHKPEVVVRPQWYY
>PEX03843.1	MHSNTFIYHMTHYRNLLKILSSNGLVCVSNIMNNGQTYCNIANNEIQNRRASYSVPVEPFGTLHNYVPFYFAPKSPMLYSIYKGNVIQYTEGQEPLIYLVSSAQKIKQNGIPFCFTDGHGIMHFTEYYNDLKELHNVDWDIMKSKYWHDTIEDNDRKRRRMAEFLVYQYVPLDCIIGIAVYNQKYKEEIEKILTEHNVSLPIELRSNWYY
>MCC6727726.1	MSRPPANPKVYHVLHLDRLPHVLRAGFLFSDAIMRTRPGTGTTIGLGDVKQRRLRNRLASHPDLCVGRCVPFYFCPRSVMLYVLYKRNMHGLSYQGAQQSIVHLELDLRRMVAWCDQQGLRWAFTLSNAGAVFFEDRSDLSQLDQIDWEAVRATQWADPDANEGKQAEFLVENQIDWSLVECIGAEDQSVVERVHQALGGRSPSPVVPMERSWHYP
>WP_071543259.1	MTSRPEDVLIYHITDIANLPGIIASGLQSDAVMVQSGQHSVIGYDHIKLRRLQQIGVDCCGSRYVGEFVPFYFCPRSPMLFTVNMGNTGRPKGCQSDIVHLVSSVGIGMGLQRQWAFSDGNAGAFHTDFYNDITKLADLDWSAINAKYWGEKRHQKQSEFLVAEQFPWQGIQFIGCHNPRAAERVEQIMSHSQHRPEVRVKNDWYF
>WP_182538021.1	MVPNPTFIYHITSIENLSSILRNAGLVCINQLNKSASSFVNIAYEQIQSRRSEKQVPLPPYGNLHDYVPFYFAPRSPMLYTINQGNVTQYQGGQQQIIYIVSTVQRVLSERIPFVFTDGHAIMSYSEFFNDPGDLEQIDWGIMSSRYWNDTTEYPDRKRKRQAEFLAFEFFSLNSVLEICVINDAFQDQVIKILQNNSINIPVNVRREWYY
>MCL6586707.1	MLDKKWLYHITHYSNLPSIFAHGGLVAYSMIKRNRVPYVNIAHARIQDKRSTTFVPLPPHGILHDYVPFYFAPKSPMLYAIHKGRVEGYEKGQDEIVYLVSRTDLICRSGLAYMFTDGHAIMGFTDFYNDLMDLNKIDWEVMQSQFWFDTEEDPDRKRRRQAEFLVHQFVPVELIVGIAVKHNGSKQTVEKLLQQCHYDKQVAVRPHWYY
>KXY47203.1	MHSNTFIYHMTHYRNLSKILSSNGLVCVSNIMNNGQTYCNIANNEIQNRRASYSVPVEPFGTLHNYVPFYFAPKSPMLYSIYKGNVIQYTEGQEPLIYLVSSAQKIKQNGVPFCFTDGHGIMHFTEYYNDLKELHNVDWDIMKSKYWHDTIEDNDRKRRRMAEFLVYQYVPLDCIIGIAVYSQKYKEEIEKILTVHNVSLPIELRSNWYY
>WP_065193923.1	MSVKVSHITHVSNLNNIIAEGCLWSDAKRIELNLTNENIGYSHIKARRLQHPVTVAAGGYIGEYVPFNFCPRSVMLYVIHHGHENYQGGQEQILHLISDVDTIRATNSDCFFTDIHADLAFAEQIDDFSRIDELDSKKIHAKYWQDCKEEKQAEFLANQSVSWNCIRQIGVKTPELAEEVKKIIASSNHQPDVVVKPEWYY
>PZV10248.1	MPVWLYHITPISNLATIVQAGTLLAKNRLQASEADYTSIAYEHIQDRRYSKTLPCGPGGVLHDYVPFYFAPRSPMLGAIHIGNVTGYTSGQQSILHLVTTAEAIAEADLGFVFSDGHAVMGYTSFYDDLNEIDTAIDWDIMQTKYWRDTDEDGDRKRRRQAEFLVHQAVPWPLIRGIGVMDEAIAAEVNQVLRQFGQTMTARLRPQWYYT
>WP_210229604.1	MSNIPDPLWLFHITHISNLPNILLQGGLLANNAISGQYTNIAHQEIQTRRHSKQIPCGIGGVLHDYVPFYFCRQSPMLYAISKNRVEGYSGGQAEVLYLAVKFSDIQQAGLPWVFTDGHAAMDFSEFYTDPTHFDQVDWELMQAQYWSDTDDDPDRKRRRQAEFLVHQCVPWACITGIGVYDAAQQSRVESILDNAPSVHKPNVKVLRKWYY
>WP_140111929.1	MTVKVSHITHIKNLKGILLEGCLWSDAKRIELGLDNKNIGYSHIKERRLQHKVNVAAGGTIGEYVPFNFCPRSVMLYVIHQGHDDFNGGQNEIVHLISDTQTVITSNPNCFFTDIHADLAFAEQIDDFSRLDELDFKKIHAKYWQQFKEEKQAEFLAHEAVSWNCIRQIGVKTPELADKVEQIIANSQHQPDVLVKPEWYY
>MBN2085821.1	MTAIFHITHLANLSNIIRDGGLWCDRESRERGAAQVCIAHRHIKNRRSQKAVDCGPGGTLDDYIPFYFAPRAPMLFSIHHGNVQGYHGGQAAVLHLVTSTERVAEAGLDFTFTDGHAEMAISRFFTDLQDLEKIDWEIMRSKYWHDTDQDGDRKRRRQAEFLVHHFFPLRLIESIGVISQSVGNQVMGLLQPVPEKSPITVHRDWYYD
>MBU3019029.1	MPTYPVPTPIYHFTHIDNLARLLGTGMLLCKNEMTAQNYEYRSSAFETVQAHREGFPVPVSRRGTIHDYVPFYFNSRSPMLFTIKCGNVNDIIMQDLVFFKTSAQTVVASGSDFAFTDGHGIMALSDYYDDLADLEEVPWNVINARYWNDFLDGKRLRQSEFLVYKCFNWSLVEVVGVYNQEMKERVEQLIANLQQPPVVEVRRNWYF
>WP_064221027.1	MIDKKWLYHITHYSNLPSILCHGGLVANNVAKVKSVSYVNIAHTRIQARRSIISVPLPPYGTLHDYVPFYFAPRSPMLYAINKGRVDGYAKGQDEIIYLVSRTDVIHHRGLGYVFTDGHAIMKFTDFYNDLKDLDKIDWNVMHSQFWFETEENPDRERRRQAEFLVYQFVPIDMILGIGVKNDKMKQKVEEIMYQCHCHKPIAVRPHWYY
>WP_066322775.1	MLDKKWLYHITHYSNLPSIFGHGGLVAYSMIKRNHVPYIDIAHARIQDKRSTTFVPLPPYGTLHDYVPFYFAPKSPMLYAIHKGRVEGYEKGQDEIVYLVSRIDLIRRSGLAYMFTDGHAIMGFTDFYNDLMDLNKIDWEVMRSQFWFDTEEDPDRKRRRQAEFLVHQFVPVELIVGIAVKHNGIKQTVEEFLQQCHHYKQVVIRPHWYY
>MBD3175700.1	MARGMPTTADKTRHLSIEPPPLPRAARYGAERAEVRCREGLGLRVGRAAATRRSLARLRRIGVDPMEGLLTRPPTARGRARGCMPGEIPHPTWIYRIIHVDSLDTCLRRRGLHAPRHVPQDGMAYRSIHRSDIQEGRRERPVPCGPGGTLSDYVPFYFGRRSVMLYQLKTGRVPGYSEGQEPILYLVSSVQLVADAGASWVFSDGHGLKVYTQWYDDLAKLHEVDWNVVNADYWADTIEDPDRQRRKQAEFLVHRFCDWNLIHGIGVYSSGMEARVQDIMSGHPKEPHPPVKVLKKWYY
>MBX3036002.1	MTHIYHITHIRNLPNIIKDGGLWCDHIVSERRLSYVGIAHQHIKERRATKQIPVSVGGVLADYVPFYFAPRSPMLYSIHRGNVKGYSDGQKPILHLVSSAETIQSVNIPFAFTDGHAPMDISQFFDKLENLNQVDWKIMKEIYWADTVEDGDRTRRRQAEFLIYRFFPFHLLDFIGVINKQIFTEVTGLIQQLDKKPEVKVIPTWYY
>MCO2549221.1	MPMRARSMTSRPEDVLIYHITDIANLPGIIASGLQSDAVMVQSGQHSVIGYDHIKLRRLQQIGVDCCGSRYVGEFVPFYFCPRSPMLFTVNMGNTGKPKGCQSDIVHLVSSVGIGMGLQRQWAFSDGNAGAFHTDFYNDITKLADLDWSAINAKYWGEKRHQKQSEFLVAEQFPWQGIQFIGCHNPRAAERVEQIMSHSQHRPEVRVKNDWYF
>MCK5717021.1	MSSIIQNDCLWCDIEMQKRPKLGTKIGMEDIKSRRRSILLKSHPALYVGACVPFYFCPRSIMLYLISRANHPKLSYCDGQIPIVHLECDLYTVVKWANENNQRWAFTLSNAGSRYFEDRCDLRQLDQINWDAVQSKWFQDKKEGKQAEFLVEQRFPWDLVERIGVLKKEIYMEAAHALTVNRKKAKTKIEIKTEWYYD
>NER98925.1	MEIFHITHIKNLPSILKAKKLLANSQLQPNQYTDIAHNNIQDRRAKIQVPCAAKGTLHDYVPFYFAPRSPMLYAIHRGNVTDYRDGQEPILHLVVDIKPIVEHDFSFTFTDGHAVMAYSEFYEDLSLLNEVIDWDLMKSRYWFDTEDYPDRKRCRQAEFLIYEHCPWDFVTKIVVINNQIANDVKDILQQNGHSTPIHIYPDWYY
>OUB25912.1	MHSNTFIFHMTHYRNLSKILSSNGLVCVSNIMNNGQTYCNIANNEIQNRRASYSVPVEPFGTLHNYVPFYFAPKSPMLYSIYKGNVIQYTEGQEPLIYLVSSAQKIKQNGVPFCFTDGHGIMHFTEYYNDLKELHNVDWDIMKSKYWHDTIEDNDRKRRRMAEFLVYQYVPLDCIIGIAVYSQKYKEEIEKILTVHNVSLPIELRSNWYY
>MBO5438677.1	MIKLRQKNKWIFHMTHIRNLDSILKAGGLMCDRDIVQSSRRHTNIGYGHIKKRRMDTVIPCLDPVTIGECVPFYFCVRSPMLYVIHKHPPELDYQGGQREIIYLAAKIPDVVQNRLTWCFTDSNAAGGFASFYNELDDLSKLDWKAIEKDKWADRDNPDSPGLKERKQAEFLVHRFFPWTLITCIVVYDEEILERVKEILPDEDNKKNEIYVKKDWYYD
>GBD97749.1	MTVPEQPKIYHIVHVDRLPSIISDGYIWCDAEIVQRKPPGTSIGMNGIKQRRLTELTLDSYPELHVGDCVPFYFCPRSIMLYLIYQGNHPELDYTRGQEHIIHLEADLYTVAQWATQNNQRWAFTLSNAGAYYFEDRCDLEQLDEINWDAVQANQWGGRDVSPSVKEGIPYRTQPPLALGRAYWRAVESDLSAVGECYIC
>WP_107228578.1	MSVKVSHITHVSNLNNIIAEGCLWSDAKRIELNLTNENIGYSHIKARRLQHPVTVAAGGYIGEYVPFNFCPRSVMLYVIHHGHENYQGGQEQILHLISDVDTIRATNSDCFFTDIHADLAFAEQIDDFSRIDELDSKKIHAKYWQDCKEEKQAEFLAHQSVSWNCIRQIGVKTPELAEEVKKIIASSNHQPDVVVKPEWYY
>WP_017302301.1	MPVWLYHITPISNLATIVQAGTLLAKNRLQVSEADYTSIAYEHIQDRRYSKTVPCGPGGVLHDYVPFYFAPRSPMLGAIHIGNVTGYTSGQQTILHLVTTAEAIAEADLGFVFSDGHAVMGYTSFYDDLNEIDTAIDWEIMQTKYWRDTEEDGDRKRRRQAEFLVHQAVPWPLIRGIGVMDEAIAAEVNQILRQFGQTVTARLRPQWYYT
>KSO48444.2	MPMRARSMTSRPEDVLIYHITDIANLPGIIASGLQSDAVMVQSGQHSVIGYDHIKLRRLQQIGVDCCGSRYVGEFVPFYFCPRSPMLFTVNMGNTGRPKGCQSDIVHLVSSVGIGMGLQRQWAFSDGNAGAFHTDFYNDITKLADLDWSAINAKYWGEKRHQKQSEFLVAEQFPWQGIQFIGCHNPRAAERVEQIMSHSQHRPEVRVKNDWYF
>RZR25915.1	MTIASNCLVPYNCEILVFKESSVAQVPLPTPIYHFTHFSNLSSLISSGGIICKNGVDSSSITYQSSAYESVQGHRESFEVPVDPGGVIHDYVPFYFNSLSPMLYAVHRGNIPGVDMREVVFFKTTAQTVDGAGKLFVFTDGHGIMALTDYYNDLTELSEVPWNVVNAKYWNNFVDGSRLRQSEFLVHSKLDWELIETIGVYNQTMKDRVESLIQHLVHKPSVEIKLGWYF
>WP_004892636.1	MIYKKWLYHITHYSNLPSILCHGGLVANNVAKVKSVSYVNIAHTRIQARRSIISVPLPPYGTLHDYVPFYFAPRSPMLYAINKGRVDGYAKGQDEIIYLVSRTDVIHHRGLGYVFTDGHAIMKFTDFYNDLKDLDKIDWNVMRSQFWFETEENPDRERRRQAEFLVYQFVPIDMILGIGVKNDKMKQKVEEIMYQCHCHKPIAVRPHWYY
>TXK90077.1	MIYKKWLYHITHYSNLPSILCHGGLVANNVAKVKSVSYVNIAHTRIQARRSIISVPLPPYGTLHDYVPFYFAPRSPMLYAINKGRVDGYTKGQDEIIYLVSRTDVIHHRGLGYVFTDGHAIMKFTDFYNDLKDLDKIDWNVMHSQFWFETEEDPDRERRRQAEFLVYQFVPIDMILGIGVKNDKMKQKVEEIMYQCHCHKPIAVRPHWYY
>MBO2669133.1	MNPSVSHITHLDNLAGIIQQGCLWSDAKRIELGLMNQNIGYNHIKQRRLIRPVRVAAGGTIGQYVPFNFCPRSVMLYVIHKGHADFQGGQDQILHLVSNVETVRLSNQHCFFTDIHADLDYAEQIDDFSRLNELDLQRIINERYWQDFKEEKQAEFLAFESVSWNNIIRIGVKSEGVAQKVNQQIANCAHKPIVEVKPGWYY
>WP_243889525.1	MVDRFKGLIVNPSVSHITHLDNLAGIIQQGCLWSDAKRIELGLMNQNIGYNHIKQRRLIRPVRVAAGGTIGQYVPFNFCPRSVMLYVIHKGHADFQGGQDQILHLVSNVETVRLSNQHCFFTDIHADLDYAEQIDDFSRLNELDLQRIINERYWQDFKEEKQAEFLAFESVSWNNIIRIGVKSEGVAQKVNQQIANCAHKPIVEVKPGWYY
>WP_000555978.1	MHSNTFIYHMTHYRNLSKILSSNGLVCVSSIMNNGQTYCNIANNDIQNRRAYYSVPVEPFGTLHKYVPFYFAPKSPMLYSIYKGNVTQYNEGQGPLIYFVSSAQKIKQNGVPFCFTDGHGIMHFTEYYNDLKELHNIDWDIMKSKYWHDTIEDNDRKRRRMAEFLVYQYVPLDCIIGIAVYSQKYKEETEKILTEHNVSLTVKLKPNWYY
>WP_049626421.1	MIYKKWLYHITHYSNLPSILCHGGLVANNVAKVKSVSYVNIAHTRIQARRSIISVPLPPYGTLHDYVPFYFAPRSPMLYAINKGRVDGYTKGQDEIIYLVSRTDVIHHRGLGYVFTDGHAIMKFTDFYNDLKDLDKIDWNVMHSQFWFETEEDPDRERRRQAEFLVYQFVPIDMILGIGVKNDKMKQKVEEIMCQCHCHKPIAVRPHWYY
>WP_107189802.1	MSVKVSHITHVSNLNNIIAEGCLWSDAKRIELNLTNENIGYSHIKARRLQHPVTVTAGGYIGEYVPFNFCPRSVMLYVIHQGHENYHGGQEQILHLISDVDTIRATNSDCFFTDIHADLAFAEQIDDFSRIDELDSKKIHAKYWQDCKEEKQAEFLAHQSVSWNCIRQIGVKTPELAEEVKKIIASSNHQPDVVVKPEWYY
>MBW1716435.1	MPTPVYHLTHVVNLSSIIQSGGCLSFNQKQDREISHVDIAYERIQDRRARTLVPCGPRGCLHDYVPFFFAPRPPMLYAIHAGYVEGYEQGQAPLIHLVTTAQAVNNSGSEWVFADGHATMTVTEFFDDLDDLDQVDWEVMESRYWNDTPTLPDRKRRRQAEFLVKDFCPWELFSEIGVINSKIESRVKRMVENSRHQPVVQIHRDWYY
>WP_063164748.1	MIYKKWLYHITHYSNLPSILCHGGLVANNVAKVKSVSYVNIAHTRIQDRRLTTLVPLPPYGTLHYYVPFYFAPRSPMLYAINKGRVDGYTKGQDEIIYLVSRTDVIHHRGLGYVFTDGHAIMKFTDFYNDLKNLDKIDWNVMHSQFWFETEEDPDRERRRQAEFLVYQFVPIDMILGIGVKNDKMKQKVEEIMYQCHCHKPIAVRPHWYY
>WP_147664937.1	MTVEKLLYHITDLDNLESILQQGGLLANNVVNEKGVEYENIAHNNIQDRRSMKTVPLPPNGDLHDYVPFYFAPRSPMLYAIYKGQVEGYELGQEHIIYLVSRTDVIHNAQLKYVFTDGHAVMVFTEFFKDLQELDKIDWDVMNSRYWFDTEEDPDRKRRRQAEFLVHKGIPIDILLGFAVKNEEMKRKVEDVIHKYNFNKPVAIRDWYY
>WP_233072561.1	MTVKVSHITHIDNLASVLSHGCLWSDAKRIELGLINRNIGYSHIKNRRLVRPVTVAAGGTLGQYVPFNFCPRSVMLFVIHKGHEDYQDGQERVLHLISDTDSIRLTNEHCFFTDIHADLDYAEQIDDFERLGELDIARIIREKYWQDFKEEKQAEFLAFEFVPWHAIAQIGVKTQEIADEVDLLLNGAQHRPEVVVRPEWYY
>WP_058561234.1	MTVKVSHITHIDNLASILGQGCLWSDAKRIELGLVNQNIGYSHIKQRRLVRPVKVAAGGTIGQYVPFNFCPRSVMLYVIHCGHDDFDGGQDKVLHLISDTETVRLGNQHCFFTDIHADLDYAEQIDDFTRINELDIKRIINERYWQDFKEEKQAEFLAFESVQWTVIRQIGVKTQDVANEVNMLLQNAQHKPEVVVRPQWYY
>WP_107198222.1	MSVKVSHITHVSNLNNIIAEGCLWSDAKRIELNLTNENIGYSHIKARRLQHPVTVAAGGYIGEYVPFNFCPRSVMLYVIHQGHENYHGGQEQILHLISDVDTIRATNSDCFFTDIHADLAFAEQIDDFSRIDELDSKKIHAKYWQDCKEEKQAEFLAHQSVSWNCIRQIGVKTPELAEEVKKIIASSNHQPDVVVKPEWYY
>HHE46872.1	MRDNNNLREIFHITHIRNLPGVIRSGGLWSDTERLKQKLNTTSIAHQHIKDRRARKMVDKAAFGFLSDYVPFYFAPRSPMLYAIKCGFVEGCEDGQEAVIHLVSTIDLAIETGNAWCYTDGHAEMRITRFFDELEKIDEVVDWRLMKNQFWFDTDTDPNRKWRRQAEFLVHRFFPFESIIEIGVIDRESAAKVEETVGNLEYKPAVKVRRGWYY
>WP_165387850.1	MAQVPLPTPIYHFTHFSNLSSLISSGGIICKNGVDSSSITYQSSAYESVQGHRESFEVPVDPGGVIHDYVPFYFNSLSPMLYAVHRGNIPGVDMREVVFFKTTAQTVDGAGKLFVFTDGHGIMALTDYYNDLTELSEVPWNVVNAKYWNNFVDGSRLRQSEFLVHSKLDWELIETIGVYNQTMKDRVESLIQHLVHKPSVEIKLGWYF
>WP_274052038.1	MTHVDNLASIVAQGGLVSTAALEASAMGHTNIAYSSIQQQRAAKAVPCGPGGSLHDYVPFYFTRRSPMLYTINRGNVPCAGGQENIIHFVATAQHVAGLGLEFAFTDGHGIMSYTDFYDDLGNLGEVDWDVISATYWHDTVEDGDRKRRKQAEFLIRDYCPWTAISHIVVRSQARVVQVNGIIAHLPHQPQVVARSDWYY
>WP_205424663.1	MIYKKWLYHITHYSNLPSILCHGGLVANNVAKVKSVSYVNIAHTRIQARRSITSVPLPPYGTLHDYVPFYFAPRSPMLYAINKGRVDGYTKGQDEIIYLVSRTDVIHHRGLGYVFTDGHAIMKFTDFYNDLKDLDKIDWNVMHSQFWFETEEDPDRERRRQAEFLVYQFVPIDMILGIGVKNDKMKQKVEEIMYQCHCHKPIAVRPHWYY
>HHD63601.1	MQITRPTPIYRLLHIDNLAAILDCGGMHAPNHPPEGACNYRAIHNVDIQMIRRQRPIACGPGGTVHDYVAFYFGPRSPMLLQLHPGRVEGYDEGQEPPIYAVSTVETIVDAQLEFVFSDGHGIAAYTQWFDDLNDLDKVDWDMVYAHYWADTVDDMDRQRRKQAEFLVHRFCQWEAINRIGVLNNTAKARVERILKQKNISTPVEVRRQWYY
>WP_130841885.1	MEAVFAYGTLQRGERNHPLVAGLVRGVLPGHVEGFALYHLLPGRGRPYAYPAMVPGEGRVYGEVLLLPREALPLLDRLEEEGVEYRRARVRVATGEGVLEAWAYLYLGDPREGLPLPQGAWRDGGGYPAPTPIYHLTHADNLRGILVEGGLRPKAQAPPTVQSVAYPHIQARRAGIKVPLPPGGTLHEYVPFYFCPRPPMLYALAHPRPSELPYQGGQRPILHLVSSVQRVARADLRFVFTDRHATVRYAAFLGRLEDLARLDWGTIGARNWANTKELPDRKERKQAEFLVHGLFPWELVEEIAVMDPGVAAEVRKILQAFPRAPHPPVRVRREWYY
>MBX3635365.1	MPPAAVPQPTRIYRMVHVDSLPTILARGALHAPTSTPNDGLPYRTIHNTQVQANRRVKAVLCGPRGTVHDYVAFYFGPLSVMLLNLKTGRVAGYDEGQAPLIYLVSTAQAVAAAGCRYVFTDGHGLAGFTQWFDDLTQLSAVDWNLVGERYWADTPADNDRQRRKQAEFLVWQQMDWSLVGGIGVLNAAMKDRVEDILRQHPHRKQVGVKVAPGLYY
>WP_107295863.1	MSIKVSHITHVSNLNNIIAEGCLWSDAKRIELNLTNENIGYSHIKARRLQHPVTVAAGGYIGEYVPFNFCPRSVMLYVIHQGHENYHGGQEQILHLISDVDTIRATNSDCFFTDIHADLAFAEQIDDFSRIDELDSKKIHAKYWQDCKEEKQAEFLAHQSVSWNCIRQIGVKTPELAEEVKKIIASSNHQPDVVVKPEWYY
>WP_275336882.1	MAVWLYHITPISNLATIVQAGTLLAKNRLQASEADYTSIAYEHIQDRRYSKAVPCGPGGVLHDYVPFYFAPRSPMLGAIHIGNVTGYTSGQQSILHLVTTAEAIAEAGLGFVFSDGHAVMGYTSFYDDLNDIDTAIDWEIMQTRYWRDTEEDGDRKRRRQAEFLVHQAVPWPLIRGIGVMDEAIAAEVNQILRQFEQTMTARLRPQWYYT
>HCG6311401.1	MTAYPNPTPIYHFTHIDNLQSLVSSGGLISKNAVDAQSIQYKNSAYASVQGHREQFPVPVAPYGVIHDYVPFYFNSRSPMLYTVKMGNIPGVDMRDVIFFQSTAQTIESAGKAFVFTDGHGIMSLTDYYNKLSDMHNVPWQVVQAQFWGSYPDGKRERQAEFLVQNYVEWALIDTIGVYNQAMKLRVENIIQNLAYRPKVEIKLGWYF
>WP_261592062.1	MTVKVSHITHIDNLASILGQGCLWSDAKRIELGLVSQNIGYSHIKQRRLVRPVKVAAGGTIGQYVPFNFCPRSVMLYVIHCGHNDFDGGQDKVLHLISDTETVRLGNQHCFFTDIHADLDYAEQIDDFTRINELDIKRIINERYWQDFKEEKQAEFLAFESVQWAAIRQIGVKTQDVANEVNMLLQTVQHKPEVVVRPQWYY
>WP_028760101.1	MTVKVSHITHIDNLISILTQGCLWSDHKRIELGLVNQNIGYSHIKQRRLVRPVNVATGGTIGQYVPFNFCPRSVMLFVIHKGHDDYQCGQERVLHLISDIDTIRLTNDNCFFTDIHADLDYAEQIDDFTRINELDLKRINERYWSDFKEEKQAEFLAFESVAWHTIRQIGVKTQAIAEEVSVLLQAVQHKPEVVVRPQWYY
>MBY0310916.1	MPPAPANPNAAGVPNPTPIYRIVHIDNLATLVARGMIHAPSRVPADGHPWRGIHAVEVQAQRGNKPVPCGPRGVINDYVGFYLGPRSPMLYRIHTGYNVEKVDQANIAYMVCTAQAVARAGLGFVFTDRHSLAAVASFHDDLARLDRVDWAICGGTQWNNTAQHPDRQEKKQAEFLVHGSMAWNLIESIGVCNQAAKARVEQILAAGRHRPPVSVRGAWYY
>GHE45111.1	MQNPVPNRPIYHITHIRNLRGILDQGGLFSDNTAALNTLTDTEIGMPSIKQRRRATLIDCGPGGTPADYVPFYFGYRSPMLYSIHKGNVPTYREGQGPVIYLTSSLTAVRNAGLPAVFSEGNAGATFVDFHTDSPELCEKLIDWPLMKAEWWHDAPDDPNRASRRQAEYLVHRFFPVNLIASIVTKSERCATEVRNILAEYSASIPTMVYPQWYY
>QDN79466.1	MPNMVPNRPIYHITHIRNLPKVLIQGGLFSDNLAARQNLTDTDIGMPGIKQRRRTTSVDCGPGGTPADYVPFYFCYRSPMLASINYGNVPTYREGQEPVLYLTSTLTAARNSGLPAVFTEGNAGATFVDFHADDVELCEKLIDWPLMTQKWWNDIPEDPNRASRRQAEYLVHDFFPISLVASVVVHNESRANEARTILAEHGVSIPVMVYPEWYY
>WP_086597670.1	MTVKVSHITHIDNLGSILAQGCLWSDSKRIELGLVNQNIGYSHIKQRRLVRPVNVAAGGTIGQYVPFNFCPRSVMLFVIYKGHPDFQGGQDRVLHLISDTDTIRLSNQHCFFTDIHADLDYAEQIDDFDRIGELDIQRIINEKYWQDFKEEKQAEFLAFESVQWITIQQIGVKTQAIADEVNALLQVAQHKPEVVVRPEWYY
>WP_115117541.1	MAPSIYHIVHLDNLESIFNDRFIYSHKHMIQREGSWVDIGMNHIKERRLYQRRLTSHPGLYVGECVPFYFCPRSIMLYVIHKKRSPHLDFKGGQENIIHLVSSMREADAWAKYHNQRTAFTDNNAGSSCFNDYSDLGDLNRLNWDAIYHKGYWGDNETIKSAKQSEFLIEDKFPLELITGIGVYSEKQGRAVAKLISEFGFGFNNIQLRRDWYY
>WP_033103550.1	MTVKVSHITHIDNLVSILGQGCLWSDAKRIELGLVNQNIGYSHIKKRRLVRPVKVAAGGTIGQYVPFNFCPRSVMLYVIHCGHGDFGGGQDKVLHLISDTETVRLGNQHCFFTDIHADLEYAEQIDDFTRINELDIKRIINERYWQDFKEEKQAEFLAFESVQWAAIRQIGVKTQDVANEVNMLLQNAQHKPEVLVRPQWYY
>WP_081933887.1	MTTDPAKTRIYHITDVANLQSIIDEGALLSDAAMRASGKDVTEIGYATIKWRRLNTYRVDCCEGRFVGEFVPFYFCPRSPMLFTINKGNTGRPPGCQTTILHLVSNVNRAWSLQQPWAISDGNAGAAYTTFSNATDALEHVAWEVVRSDAWSGDRMNKKATEFLIEKSFPVDSLLGIGVHNEKIAAQVNKILVKNNIDLRVIVKKDWYFP
>WP_206405707.1	MKSRPEDVLIYHITDIANLPGIIASGLQSDAVMVQSGQHSVIGYDHIKLRRLQEICVDCCESMYVGEFVPFYFCPRTPMLYTVNMGNTGKPAGCQCDIVHLVSSVGTGIELQQQWAFSDGNAGAKHTDFYNDISKLADLDWFTINAKYWGEKRHQKQSEFLVAGQFPWQGIHFIGCHNQAAVERVREVMRNSTHQPEVSVRNAWYF
>WP_274292237.1	MAVSISHITHLDNLAGILEQGCLWSDAKRIELGLVNQNIGYSHIKQRRLVRPVNVAAGGTIGQYVPFNFCPRSVMLFVISRGHDDYRGGQDNILHLISDVDTVRLSNQHCLFTDIHADLDYAEQIDDFSRINELDLNKIINERYWQDFKEEKQAEFLAFEAVQWQTIQRIGVKSQEVAERVRDLIQGQAHQPDIVVKPDWYY
>WP_065195574.1	MSVKVSHITHVSNLNNIIEEGCLWSDAKRIELNLTNENIGYSHIKARRLQHPVTVAAGGYIGEYVPFNFCPRSVMLYVIHQGHENYHGGQEQILHLISDVDTIRATDSDCFFTDIHADLAFAEQIDDFSRIDELDSKKIHAKYWQDCKEEKQAEFLAHQSVSWNCIRQIGVKTPELAEEVKKIIASSNHQPDVVVKPEWYY
>WP_261923192.1	MNPSVSHITHLDNLAGIIQQGCLWSDAKRIELGLMNHNIGYNHIKQRRLIRPVRVAAGGTIGQYVPFNFCPRSVMLYVIHRGHADFQGGQDQILHLVSNVETVCLSNQHCFFTDIHADLDYAEQIDDFSRLKELDLQRIINERYWQDFKEEKQAEFLAFESVSWNNIIRIGVKSEDVAQKVNQQIANCAHKPIVEVKPGWYY
>WP_238777492.1	MTVKVSHITHVDNLAGILREGCLWSDAKRIALNLNNKNIGYNHIKQRRLLHRVNVAAGGTIGEYVPFNFCPRSVMLYVIHQGHDDFHDGQDNIVHLISDVPTITAINPNCFFTDIHADLAFAEQIDDFSRLDELDFQKIHAKYWQQFKEEKQAEFLARDSVPWNCIRQIGVKTPELADTVKQIIAFSQHQPDVLVKPEWYY
>MCC6561014.1	MTAIYHITHIDNLSALVGRGALLSDTRIREQGLTPQNIAYGNIKARRAATAVTLPPRGVISDYVPFYFCPRSPMLYAVHRDQVPGYEGGQTNVVHLVADAERLVAAGLNCLHTEGHAAVQPIAFHRGCEGFPLLDWPLIRSASWANTVEDGDRKRRKQAEFLVHGSVPWTAISQIGVIDATIASQVSTLLASAAHCPDVVVQPQWYYT
>MCK6683885.1	MTVPVPTPIYRMTHVDNVALLLSRRAMHAPNFAPDDRLLYKSIHDQEIQGRRRDREIPCGPKGVIADYVGFYFGPRSPMLYRLSKGNVAGFKGGQGDVLYLVSNAQFIASTGAGFVFSDGHSIMSYTEWYEDLAHLDALDWNVIYAEIWNSTIEDMDRKRRKQAEFLVYRECPWRVITEIGVLDAKAKRTVEGVQAAFPPELRRPVNVRPEWYY
>WP_113658314.1	MNIGKIYIFHMTHISNLPLILEKRGLLCKNMVVNKRIEYVNISNTSVQNKRYAKNVPIEPYGILHDYVPFYFCTLNPMLYAIYSGKVDTYTEGQENVIFLVSTIPQVTQAKLNFVFTDGHAIMALTQFFKDIADLDKLNWEVIKAKYWPEFTDGSRLRQAEFLVHKFFPWEHILGIGVLNNQSRNKVIEILRKGEKGKIRPVVIKPDWYF
>MCU0784093.1	MTPIYHITHIANLPAILQEDGLLCDAEAERRGLCAQSIAYDTIKERRKRRRVENLKGQPVAAGGVLADYVPFYFCNRSPMLGAIHKGSVPAYQGGQRDVVYLVAQAEAVAAALPNWCFTDGHAVEAVTDFCSELKDLNRVDWNAVQTWRWGGRWRLADPDVTRRKQAEFLVHGRFPWSQLHSIGVLDQTMAAQVRAALAQAAHKPRVTTEPNWYYNL
>WP_168368979.1	MIYKKWLYHITHYSNLPSILCHGGLVANNVAKVKSVSYVNIAHTRIQARRSIISVPLPPYGTLHDYVPFYFAPRSPMLYAINKGRVDGYTKGQDEIIYLVSRTDVIHHRGLGYVFTDGHAIMKFTDFYKDLKDLDKIDWNVMHSQFWFETEEDPDRERRRQAEFLVYQFVPIDMILGIGVKNDKMKQKVEEIMYQCHCHKPIAVRPHWYY
>OLF93917.1	MNAMDPVLIYHITHINNLESILLKGGLLCVNEINITKSPVSIAHQSIQDQRAEFKVPVSPYGCLHDYVPFYFAPRSPMLYTINRGNVMGYNEGQGPIIYLVTNVNEIANKSIPYCFTDGHGIMHFTAYYEDLRDLKEIDWAIMKEKYWGDTPEDPDRKRRRQAEFLVYNFVPIECIQKICVINNKYKTKIQQILSEKKVEIPVNIESSWYY
>WP_036973939.1	MAVKVSHITHIDNLASILGQGCLWSDAKRIELGLVNQNIGYNHIKQRRLVRPVKVAAGGTIGQYVPFNFCPRSVMLYVIHCGHDDFDGGQDKVLHLISDIETVRLGNQHCFFTDIHADLDYAEQIEDFTRINELDIKRIINERYWQDFKEEKQAEFLAFESVQWAAIRQIGVKTQDVANEVNKLLQTVQHKPEVVVRPQWYY
>MCD9479385.1	MSVKVSHITHVSNLNNIIAEGCLWSDAKRIELNLTNENIGYSHIKARRLQHPVTVAADGYIGEYVPFNFCPRSVMLYVIHQGHENYHGGQEQILHLISDVDTIRATDSDCFFTDIHADLAFAEQIDDFSRIDELDSKKIHAKYWQDCKEEKQAEFLAHQSVSWNCIRQIGVKTPELAEEVKKIIASSNHQPDVVVKPEWYY
>HCG8439960.1	MTVKVSHITHIDNLGSILAQGCLWSDSKRIELGLVNQNIGYSHIKQRRLVRPVNVAAGGTIGQYVPFNFCPRSVMLFVIYKGHPDFQGGQDRVLHLISDTDTIRLSNQHCFFTDIHADLDYAEQIDDFGRIGELDIQRIINEKYWQDFKEEKQAEFLAFESVQWITIQQIGVKTQAIADEVNAMLQVAQHKPEVVVRPEWYY
>MBM3217002.1	MTPIYHMTHGKNLESILRCGGILCDNLMRARDDMPTEIGYQDLKARRRAQDVPMSPGGTLGDYVPFYFAPRSPMLYVIHDPNAQRRISVPGGQAGVIYLVTTIAAVRGARVPFLFTDGHPVSHSLSSFYDNALHLNRVDWEVIASHDWANTTDDPDRKRRREAEFLVHKSLPWSLVTEIGVIREKVADRVQEILSNASHQPTVSVRRDWYF
>VVN78960.1	MAYHCVPHGRHRSQCPPPAYRASRRQDQDFKDARHRRKLMTFKPHEKLIYHITDITNLPAIMESGLLSDAVMAARGGHEIIGYPHIKQRRLEVITVDCCNSKYVGEFVPFYFCPRSPMLYTINRGGTGRAAGCQTEIIHLVSSVGRALPDDRDWAFSDGNAGACHTSFYHDLTAMADLDWSAINARSWQGKTHEKQAEFLVEEHVQWNRFHGIGCHNASVAQRVGAVLQNSTHRPEVKVKNDWYY
>WP_108756728.1	MAARPAYHITDVSNLPSILSTGGLLSDARMQGASVTVIGYSHIKERRLTVAQVDCFADRPFVGEFVPFYYCYRSVMLYTVNNGNVGRPAGCQNTIVHLVTNTDALIAIGRQWAISDGNASASHTSFFSDVAALDQLNWNAINATYWSGQQHQKCAEFLVKDFVPWSAISHIGCYDANVAAQVEATLDSVSASHRPQVIVKREWYY
>WP_237498711.1	MGPSATPCSRAAGRGAVLPDRLIYHFTHIRNLPNIIQSGALFADSQTRDLMQVEVGDRGVKSRRRGLLVPTPPGGVPADYVPFYFAPRSPMMLCIKSGRVPEYQEGQGPLVYLVSTVETMAEKGIKFLFTDGNCASRITSYYDDLTHLDQVDWDIMEAYLWRDTADDPDRKRRRMAEFLMHKTAPLSGMLGIATMTEETANSVRTILAQHSHSMDVRVRREWYY
>WP_033026280.1	MIYKKWLYHITHYSNLPSILCHGGLVANNVAKVKSVSYVNIAHTRIQARRSIISVPLPPYGTLHDYVPFYFAPRSPMLYAINKGRVDGYTKGQDEIIYLVSRTDVIHHRGLGYVFTDGHAIMKFTDFYNNLKDLDKIDWNVMHSQFWFETEEDPDRERRRQAEFLVYQFVPIDMISGIGVKNDKMKQKVEEIMYQCHCHKPIAVRPHWYY
>MBM4093820.1	MPVPVPTPIVRIMHVDNLRVILGRGGLHATNFTPDDGLVYRTIHNTDIQQKRRIRQVRCGPKGVIHDYVPFYFGYLSPMILQLKTGQVPGYDEGQEPLIYLVSTAQTIDDAGCGFVFSDGHGIAAFTHWYDDLAELDKVDWGMVYQRYWADTLEDMDRQRRKQAEFLVHRFCDWSLIHEIAVIDERMKTRVEQVCARVPSRHRPPVTVRGEWYYH
>WP_257225730.1	MSDSIVSQNQFGGTVIGLSHIKQRRLTELTLSCYPNLYVGECVPFYFCPRSVMLYMINQGNSDLTYDGGQSGIIHLRFDMHECVQWAIANRRRWVFTSTNAGSRFFEDYNNLSDLSLLDWNAISSRYWSSCRDQKQVEFLIENSISWNLVKEIGVYNQAMLNRVNVLLVGQTHRPHVRIQQDWYY
>WP_049460471.1	MAARPAYHITDVSNLPSILSTGGLLSDARMQGASVTVIGYSHIKERRLTVAQVDCFADRPFVGEFVPFYYCYRSVMLYTVNNGNVGRPAGCQNTIVHLVTDTDALIAIGRQWAISDGNASASHTSFFSDVAALDQLNWNAINATYWSGQQHQKCAEFLVKDFVPWSAISHIGCYDANVAAQVEATLDSVSASHRPQVIVKREWYY
>EGQ9060103.1	MTIASNCLVPYNCEILVFKESSVAQVPLPTPIYHFTHFSNLSSLISSGGIICKNGVDSSSITYQSSAYESVQGHRESFEVPVDPGGVIHDYVPFYLNSLSPMLYAVHRGNIPGVDMREVVFFKTTAQTVDGAGKLFVFTDGHGIMALTDYYNDLTELSEVPWNVVNAKYWNNFVDGSRLRQSEFLVHSKLDWELIETIGVYNQTMKDRVESLIQHLVHKPSVEIKLGWYF
>MCL5961180.1	MTQIDNLRSIIGLNGLLCDGNLTNRGLTFTDIAHAHIKARRSQKAVPIGAGGTLCDYVPFYFAPRSPMLFAIHKDAVVGYNRGQEGILHLVTSVEDVVRGGLPFVFTDGHAAMAISQFFADLSSLDRVDWPLMDATYWNDTYQDGDRKRRRSAEFLVHQFVPWSLFSEIGVMNSRMALQVGTILASSLHRPAAVVRRGWCY
>MBP7433698.1	MVEFTGVKNIVPHNPNQIPLFHITHVDNLYAIIKSGGLWCDRERIIQGFSSANIAHKPLKDRRMATKVPLYLPKTLGDFVPFYFTTRSPMLFSVHTGSVDDCSYGQESIIYLITTTENLTTCQRNWCFTDGHAVEAISEFYNNLNDMDKVDWNLINDWSWHNTLEDSDRKRRKQAEFLVEKSVPFSAFIEISVINEEMERKIHKILEMAKINLAVSVKPKWYY
>WP_006086666.1	MTVKVSHITHIDNLVSILTQGCLWSDHKRIELGLVNQNIGYSHIKQRRLVRLVNVAAGGTIGQYVPFNFCPRSVMLYVIRRGHDDYQGGQERVLHLISDIDTIRLTNDNCFFTDIHADLDYAEQIDDFTRINELDLERIINERYWSDFKEEKQAEFLAFESVAWHTIRQIGVKTQAVAEEVSVLLQAVQHKPEVIVRPKWYY
>MBI2856758.1	MPPVPTPIFRMIHLDNLGVCLSRGGCHSPNHEPQDGLTYRAIHNIEIQGIRHVSKVECGPKGVVHDYVPFYFGYLSPMLLQLKTGRVPGYCEGQEPLIYLVSTAQAVAESGIGFVFSDGHGIARFTDWYDDLRDLDKVDWDMVYQRYWKDDANDGDRQRRKQAEFLVHKFFPWNLVEQIAVVNTNVKGQVEQVLAGFLQSRQPVVAVRPAWYYY
>MCK5241328.1	MKHPREKYIFHITHIRNLPGIIRTGGLYCDNERLSRGINNLSIAHQEIKDRRARRQVSVAAHGTVADYVPFYFAPRSPMLCAIHHGNVVGYQDGQEKVVYLITNITEACNCGQAWCFTDGHAEMLPSEFYDDLNQLSQINWNVMRSKYWNDTPDAPDRKRQRQAEFLVHKCYPWSKVLAIAVMNNMATTEVEKHISMADFKPRIVVKSGWYF
>WP_165744680.1	MTVKVSHITHIDNLASILGQGCLWSDAKRIELGLVNQNIGYNHIKQRRLVRLVKVAAGGTIGQYVPFNFCPRSVMLYVIHCGHDDFGGGQDKVLHLISDTETVRLGNQHCFFTDIHADLDYAEQIDDFTRINELDIKRIINERYWQDFKEEKQAEFLAFESVQWTAIRQIGVKTQDVADEVNMLLQAVQHKPEVLVMPQWYY
>TVQ32121.1	MDPPNPTPIYHITHIENLRGVIDAGGLLSDARRAQGEFTAVRIGYEHIKQRRMKRRVRVASEGVLGDYVPFNFCPRSVMLHSIWRRLIDGCDASQDQIVHLVSTAQAASSSGRMWAFTDRHAEPPESNYFVDLSRLSQLRWDIIGSNNWGGDERRPFKQAEFLVHGEFPWTEVLQIGVKTEEAASAAKLLLQRSSHCPVIKVRPDWYY
>WP_039426410.1	MPLDPTIYHITEISNLPSIIHNGLVSDALLANVPHAVIGYSNIKERRMTEYRVPCCGNRFVGEFVPFYYCPRSPMLYTINNGNTGKPAGHQKEIVHLVTTVSRVAHLGRAWAISDGNAGAAAVSFASDMNALERMLDWDAIKALDWRGRTRQKMAEFLVADAVPWTSIFGVGVIDQTAAQRVHEVLNGVAHQPEVKVLRNWYY
>WP_050634624.1	MTAYPNPTPIYHFTHIDNLQSLVASGGLISKNAVDAQSIQYKNSAYASVQGHREQFPVPVAPYGVIHDYVPFYFNSRSPMLYTVKMGNIPGVDMRDVVFFQSTAQTIESAGKAFVFTDGHGIMSLTDYYNKLSEMHNVPWQVVQAQFWGSYPDGKRERQAEFLVQNYVEWALIDTIGVYNQAMKIRVESVIQNLAYKPKVEIKLGWYF
>PSD20567.1	MAARPAYHITDVSNLPSILSTGGLLSDARMQGASVTVIGYSHIKERRLTVAQVDCFADRPFVGEFVPFYYCYRSVMLYTVNNGNVGRPAGCQNTIVHLVTNTDTLIAIGRQWAISDGNASASHTSFFSDVAALDQLNWNAINATYWSGQQHQKCAEFLVKDFVPWSAISHIGCYDANVAAQVEATLDSVSASHRPQVIVKREWYY
>WP_132012285.1	MKKKILIFHITHIENLDSILRCQGIFCKNRQPEGCRNIAYESIQERRASTVVPLFPYGILQDYVPFYFAPRAPMLYTLHKGNVAGFAEDQGRIIHIVSSVETVEKTGLAYVFTDGHPIMGLSEFYADPSDFDKIDWEIMNTDYWADIPEDGDRKRRRQAEFLIHQFFPVGAILGIGVFDQNIRNETAAIVARNGMEIRVEIRRNWYY
>WP_075223400.1	MDPVLIYHITHINNLESILLKGGLLCVNEINITKSPVSIAHQSIQDQRAEFKVPVSPYGCLHDYVPFYFAPRSPMLYTINRGNVMGYNEGQGPIIYLVTNVNEIANKSIPYCFTDGHGIMHFTAYYEDLRDLKEIDWAIMKEKYWGDTPEDPDRKRRRQAEFLVYNFVPIECIQKICVINNKYKTKIQQILSEKKVEIPVNIESSWYY
>WP_266804852.1	MPNSVPNRPIYHITHIRNLPGILSRGGLFSDNTAALNNLTDTEIGMPGIKQRRRTTIVDCGPGGTPADYVPFYFGYRSPMLLSIHRGKVPTYREGQEPVVYLTSSLAAVRSAGLPAVFSEGNAGATFVDFHADNPDLCEKLIDWPLMTEKWWHDTPEDPDRASRRQAEYLVHKVFPTRLISSIVTHNERRASEVRNILAEYGASISTMVYPQWYY
>WP_198781894.1	MTVKVSHITHIDNLFSILTQGCLWSDHKRIELGLVNQNIGYSHIKQRRLVRLVNVAAGGSIGQYVPFNFCPRSVMLFVIHKGHDDYQGGQERVLHLISDIETIRLTNDNCFFTDIHADLDYAEQIDDFTRINELDLERIINERYWSDFKEEKQAEFLAFESVAWHTIRQIGVKTQAVAEEVSVLLQAVQHKPEVIVRPQWYY
>WP_199529979.1	MTVSVSHITHIDNLASILGQGCLWSDAKRIELGLINRNIGYNHIKQRRLVRPVKVAAGGTIGQYVPFNFCPRSVMLYVIYCGHDDFDGGQDKVLHLISDIETVRLGNQNCFFTDIHADLDYAEQIDDFTRIHELDINRIINERYWQDFKEEKQAEFLAFESVQWAAIRKIGVKSQVVADEVNALLQNAQHKPEVLVMPQWYY
>MBL8252139.1	MLNAAHPYPTRLYRLVHVDNLTTLLTRGALHAPNCAPNDGLPYRTIHSAAVQASRQVKPVPCGPGGTVHDYVPFYFGPLSVMLLNLKTGRVPDYHEGQAPLIYLVTTAQAVQQAGCRFVFSDGHGLARFTHWYDDLTRLDEVDWAIVGARYWSDQPDDNDRQRRKQAEFLVWQVLDWSLIRGIAVLDNAMRQRVESILDQFPQRAHPKVSPKPDWYY
>WP_037459489.1	MTVKVSHITHIDNLFSILTQGCLWSDHKRIELGLVNQNIGYSHIKQRRLVRLVNVAAGGSIGQYVPFNFCPRSVMLFVIHKGHDDYQGGQERVLHLISDIETIRLSNDNCFFTDIHADLDYAEQIDDFTRINELDLERIINERYWSDFKEEKQAEFLAFESVAWHTIRQIGVKTQAVAEEVSVLLQAVQHKPEVIVRPQWYY
>WP_089098106.1	MIYKKWLYHITHYSNLPSILCHGGLVANNVAKVKSVSYVNIAHTRIQARRSITSVPLPPYGTLHDYVPFYFAPRSPMLYAINKGRVDGYTKGQDEIIYLVSRTDVIHHRGLGYVFTDGHAIMKFTDFYNNLKDLDKIDWNVMHSQFWFETEEDPDRERRRQAEFLVYQFVPIDMILGIGVKNDKMKQKVEEIMYQCHCHKPIAVRPHWYY
>MBN2002053.1	MNIPAPTPIYRIVHVENLTTILIRGGMHAANYAPDDALSYRTIHNVDIQKERHVRCIPCGPGGVIHDYVPFYFGYRSPMLLQLKTNHVSGYTEGQQPLIYLVSTVQRVATSGCGFVFSDGHGIAAFTEWHDDLKQLTAVDWDMVYQRYWADTPDDMDRQRRKQAEFLVYQFCPWTLITEIGVVDSVAKARVETLFAGFDAHLRRPVHIQAAWYY
>WP_230064936.1	MKSRPEDVLIYHITDIANLPGIIASGLQSDAVMVQSGQHSVIGYDHIKLRRLQEISVDCCESMYVGEFVPFYFCPRTPMLYTVNMGNTGKPAGCQRDIVHLVSSVGTGIELQRHWAFSDGNAGARHTDFYNDIDKLADLDWSTINAKYWGEKRHQKQSEFLVAGQFPWRGIHFIGCHSQAAVERVQEVMRESTHQPEVSVKNAWYF
>WP_039977412.1	MAVSISHITHLDNLAGILEQGCLWSDAKRIELGLVNQNIGYSHIKQRRLVRPVNVAAGGTIGQYVPFNFCPRSVMLFVISRGHDDYRGGQDNILHLISDVDTVRLSNQHCFFTDIHADLDYAEQVDDFSRINELDLNKIINERYWQDFKEEKQAEFLAFEAVQWQTIQRIGVKSQEVAERVRDLIQRQAHQPDIVVKPDWYY
>WP_269217109.1	MAARPAYHITDVSNLPSILSTGGLLSDARMQGAAVTVIGYSHIKERRLTVAQVDCFADRPFVGEFVPFYYCYRSVMLYTVNNGNVGRPAGCQNTIVHLVTNTDTLIAIGRQWAISDGNASASHTSFFSDVAALDQLNWNAINATYWSGQQHQKCAEFLVKDFVPWSAISHIGCYDANVAAQVEATLDSVSASHRPQVIVKREWYY
>GIW99313.1	MKIPYPTRIFRFLHVDNLEVCLRRGGLHAPSFTPDDGLVYRTIHNVDIQQQRRVARIPCGPRGVVHDYVAFYFGYLSPMLLQLKTGRVEGYGEGQEPLIYLVSTAQAIAQSGTQFVFSDGHGIAAFTNWYDDLAELSQVDWDIVCQKYWADTVDDMDRQRRKQAEFLVHQECRWDLITEIAVLNRTMKDRVAKILGRFPTQMQRNVVVKPNWYY
>APR84568.1	MAPRPTRILHFTEIDNLNRIVAAGEVQCTADLRAAGTDYRSIALANIQDRRGTTIVPCGPRGCLHEYVPFYFAPRSPMLYLIKCGGVAGVSPQQERIVYLVSSVEAVQAAGLPFVFTDGHATMTLTDFFMDLERLDAIDWPLMRAKYWNDTATDGDRKRRRQAEALVHRRMPWHLVEEVVVKTARADAAVRASLTGAAHIPTVRIDPSWYFDGP
>MBI5513281.1	MTVQVPRNPWIYHITHVSNLTAILTVGGLWSDAQIRAGNASATNVGYAHIKARRMSRQVLCAARGVVGDYVPFYFCPRSVMLYVLHRGHEGYQGGQRDIVHLVSSVNAAIAPGRPWFFTDRHADLGYAQQFASLDRLDQVSWDVMSERRWGNDDDLKQRRQAEFLVHEFFPWSAVLGIGVHDEEVAVKVRAVVAQATPKSGVHTRRNWYY
>WP_198808394.1	MPVWLYHITPLSNLTTIVQSGTLLAKNRLQATEADYTSIAYEHIQDRRYSKTVPCGPGGVLHDYVPFYFAPRSPMLGAIHIGNVPGYTSGQRSILHLLTTAEAIAEAGLGFVFSDGHAVMGYTSFYDDLNEINTAIDWDIMKTKYWRDTAEDGDRKRRRQAEFLVHQAVPWPLIRGIGVMDQGIATEVNQILRQFEQTMTASLRPQWYYS
>MCC5876811.1	MQPPIPTSIYRFFHIENLPIILARGGFHAPAITPRDGLAYRPIHNIDIQQTRRVRRIPCGPGGVIHDYVPFYFGPRSPMLLQLHTDRVPGYTEKQGPLVYAVTTVEAVTSASLGFVFSDGHGIAAFTKWFDDLSDLARVDWEAVSSTWWRDTPEDMDRQRRKQAEFLVHRFLPWDQVERIGVVDAVWRAQVEDVLGAHPAAMQRPVEVRPEWYY
>WP_154903827.1	MTVSVSHITHIDNLASILGQGCLWSDAKRIELGLVNQNIGYNHIKQRRLVRPVKVAAGGTIGEYVPFNFCPRSVMLYVIHCGHDDFGGGQDKVLHLISDTETVRLGNQHCFFTDIHADLDYAEQIDDFTRINELDIKRIINERYWQDFKEEKQAEFLAFESVQWAAIRQIGVKTQDVANEVNMLLQTVQHKPEVVVRPQWYY
>WP_077540692.1	MNISNAKIYHITHINNLDNIIRNRAVYSDARLSKMDINTEVVGMESIKYRRLHEIKVKCYPHTTVGQYVPFNFCPRSIMLYILHKSNHENIKYSGGQAPILHLQADFHNAVEWAEKNNVKWAYTDINASTFYANFYNKLNNINENINWQAVNSKHWQDKEIKERKQAEFLFYDLFPLELIEKIGVFSKEQKLLVSKKVNNIDVSIETSWYY
>WP_166110035.1	MTVSVSHITHIDNLASILGQGCLWSDAKRIELGLVNQNIGYTHIKQRRLVRPVKVAAGGTIGQYVPFNFCPRSVMLYVIHCGHDDFDGGQDKVLHLISDTGTVRLSNQHCFFTDIHADLDYAEQIDDFTRINELDIKRIINERYWHDFKEEKQAEFLAFESVQWAAIRQIGVKTKDVADEVSALLQNAQHKPEVLVRPQWYY
>OGK76026.1	MTHPIGELEGRLPDDGSTAERKPVESVDIIQPMPTLPTGPTTIARKSPEKRSGSLYASTSGQLLVSVEEELEVDRQPGTKVGDYVPFYFCPRSVMLFVIHRANHPELTYRDGQGPIVHLEADLHAVVQWAKESGRRWAFSLSNAGAYYTEFRSRLDELDQLDWQVIAATDFRPAEVKERKQAEFLLHGRFPFELIERIGVRSADIQERAATALAGTRHRPPIEVHREWYF
>WP_080176434.1	MSVKVSHITHVSNLNNIIAEDCLWSDAKRIELNLTNENIGYSHIKARRLQHPVTVAAGGYIGEYVPFNFCPRSVMLYVIHQGHENYHGGQEQILHLISDTDTIRATNSDCFFTDIHADLAFAEQIDDFSRIDELDSKKIHAKYWQDCKEEKQAEFLAHQSVSWNCIRQIGVKTPELAEEVKKIIASSNHQPDVVVKPEWYY
>MBN8965438.1	MRTKKRFTHVDIAEPGDHLLIKQRRLQLPVPCHVGTTVGQYVPFYFCSRSIMLYVIHCANHAELAYRGGQGPIIHLEADLNQVVEAADASNVRWAFSLSNAGAAYTQFRDTLAGLPEINWDAIANPDFRSADVKEGKQAEFLVYESFPWSLVSRIGVRSIGVRTQVEAALHGVGHHPPVELRPEWYY
>WP_138740181.1	MTVSVSHITHIDNLASILGQGCLWSDAKRIELGLVNQNIGYNHIKQRRLVRPVKVAAGGTIGQYVPFNFCPRSVMLYVIHCGHDDFGGGQDKVLHLISDTETVRLRNQHCFFTDIHADLDYAEQIDDFTRINELDIKRIINERYWQDFKEEKQAEFLAFESVQWAAIRQIGVKTQDVANEVNILLQNAQHKPEVVVRPRWYY
>MYS33867.1	MPDRLIYHFTHIRNLPNIIQSGALFADSQTRDLMQVEVGDRGVKSRRRGLLVPTPPGGVPADYVPFYFAPRSPMMLCIKSGRVPEYQEGQGPLVYLVSTVETMAEKGIKFLFTDGNCASRITSYYDDLTHLDQVDWDIMEAYLWRDTADDPDRKRRRMAEFLMHKTAPLSGMLGIATMTEETANSVRTILAQHSHSMDVRVRREWYY
>MBI3775033.1	MSYRPDQILIYHITDLQNLPSILANGRLRSDAAMAQHNPAVIGYGHIKKRRMTEIRVDCCGGRFVGEFVPFYFCPRSPMLYTVNLGNTGRPPGCQRTIVHLVSTLAAGIGQNRAWAISDGNAGALHATFSANLSALAGLDWDAIRATQWQGQTHQKSAEFLLADFFDWSGFHKVGCYNNEAALQVQNMTAQHVHRPTVSVESNWYY
>WP_045027632.1	MSIKVSHITHVSNLNNIIAEGCLWSDAKRIELNLTNENIGYSHIKARRLQHSVTVAAGGYIGEYVPFNFCPRSVMLYVIHHGHENYQGGQEQILHLISDIDTIRATDSDCFFTDIHADLAFAEQIDDFSRIDELDSKKIHAKYWQDCKEEKQAEFLAHQSVSWNCIRQIGVKTPELAEEVKKIIASSNHQPDVVIKPEWYY
>RAJ60837.1	MSESDVRGGGHRRLAPATGPHTPPWSGRPSHPEAPISELRALSVPRETVWLRALPLQMGPSATPCSRAAGRGAVLPDRLIYHFTHIRNLPNIIQSGALFADSQTRDLMQVEVGDRGVKSRRRGLLVPTPPGGVPADYVPFYFAPRSPMMLCIKSGRVPEYQEGQGPLVYLVSTVETMAEKGIKFLFTDGNCASRITSYYDDLTHLDQVDWDIMEAYLWRDTADDPDRKRRRMAEFLMHKTAPLSGMLGIATMTEETANSVRTILAQHSHSMDVRVRREWYY
>MCH7871628.1	MSVPDPTRIVRFVHVDNLEVCMRRGGLHAPNHTPNDGLTYRTIHNVEIQAKRRVERIPCGPRGTIHDYVSFYFGYLSPMMFQLKTGRVPGYSDGQEPLIYLVTTAQAVQAAGVDYVFSDGHGIAVFTNWFDDLADLDKVDWSMVEQRYWSDNVNDMDRQRRKQAEFLIHGTCDWVLISEIAVIDGSMKARVDAILADFAESLRQPVVVRNDWYYH
>WP_045039534.1	MSVKVSHITHVSNLNNIIAEGCLWSDAKRIELNLTNENIGYNHIKARRLQHSVTVAAGGYIGEYVPFNFCPRSVMLYVIHQGHENYHGGQEQILHLISDVDTIRATDSDCFFTDIHADLAFAEQIDDFSRIDELDSKKIHAKYWQDCKEEKQAEFLAHQSVSWNCIRQIGVKTPELAEEVKKIIASSNHQPDVVIKPEWYY
>WP_161454861.1	MTVKVSHITHIDNLGSILAQGCLWSDSKRIELGLVNQNIGYSHIKQRRLVRPVNVAAGGTIGQYVPFNFCPRSVMLFVIYKGHPDFQGGQDRVLHLISDTDTIRLSNQHCFFTDIHADLDYAEQIDDFDRIGELDIQRIINEKYWLDFKEEKQAEFLAFESVQWITIQQIGVKTQAIADEVNALIQVAQHKPEVVVRPEWYY
>WP_243532244.1	MTVSVSHITHIDNLASILGQGCLWSDAKRIELGLVNQNIGYNHIKQRRLVRPVKVAAGGTIGQYVPFNFCPRSVMLYVIHCGHDDFGGGQDKVLHLISDTETVCLGNQHCFFTDIHADLDYAEQIDDFTRINELDIKRIINERYWQDFKEEKQAEFLAFESVQWAAIRQIGVKTQDVANEVNMLLQTVQHKPEVVVRPQWYY
>WP_258927668.1	MPIPRPTPIYRLLHIDNLAVILDCGGMHAPNHPPEGACDYRAIHNVDIQQIRRQRPIACGPGGTVHDYVAFYLGLRSPMLLQLHTGRVEGYDEGQEPLIYAVSTVETIVQAELEFVFSDGHGIAAFTQWFDDLKDLDKVDWDMVYADYWADTVDDMDRQRRKQAEFLVHRFCPWEVVNRIGVLNEAVKERVERILNRKNVSMPVEVRRQWYY
>MBF4391456.1	QNAVGTTIGMNTIKQRRLNELTLDSHPGLHVGQCVPFYFCPRSIMLYVIYRADSDELAYKGGQGPIIHLQADLHATVQWAQQQGHRWAFTLSNAGSYFFEDRNDLALLHELNWPAINATQWQSCKDGKQAEFLIEHSFPWHLVEAIVVNSDNVYH
>WP_190499955.1	MPVWLYHITPISNLATIVQTGTLMAKNRLQTSEATYTSIAYEHIQDRRYSKTVPCGPGGVLHDYVPFYFAPRSPMLGAIHIGNVPGYTSDQRSILHLVTTAEAIAEAGLGFAFSDGHAVMGYTSFYDDLNDINTAIDWDIMETKYWRDTQEDGDRKRRRQAEFLVHQAVPWPLIRGIGVMDEGIATEVNQILRQFGQTMTARLRPQWYYS
>WP_263257073.1	MTVKVSHITHIDNLISILTQGCLWSDHKRIELGLVNQNIGYSHIKQRRLVRPVNVATGGTIGQYVPFNFCPRSVMLFVIHKGHDDYQCGQERVLHLISDIDTIRLTNDNCFFTDIHADLDYAEQIDDFTRINELDLKRINERYWSDFKEEKQAEFLAFESVAWHTIRQIGVKTQAIAEEVSVLLQAVQHKPEVVVRPQWYC
>WP_252021804.1	MAVKVSHITHIDNLSSILDHSCLWSDSKRIELGLLNQNIGYSHIKQRRLVRPVSVAAGGTIGQYVPFNFCPRSVMLFVIHKGHDDYQGGQDRVLHLISDIETIRLTNQHCFFTDIHADLDYAEQIDDFDRIKELDIKRIINERYWQDFKEEKQAEFLAFESVRWSTIHQIGVKTQEVANEVLALLGGAEHHPEVIVRPEWYYD
>PUF85599.1	HITHYSNLPSILCHGGLVANNVAKVKSVSYVNIAHTRIQARRSIISVPLPPYGTLHDYVPFYFAPRSPMLYAINKGRVDGYTKGQDEIIYLVSRTDVIHHRGLGYVFTDGHAIMKFTDFYNDLKDLDKIDWNVMHSQFWFETEEDPDRERRRQAEFLVYQFVPIDMILGIGVKNDKMKQKVEEIMYQCHCHKPIAVRPHWYY
>WP_239894648.1	MHIDLNKIRLFHITDISNLPSIVSNGGIFSDAAMRIAHADHSVIGYGDIKDRRLNQITVSCCDNRYVGEFVPFYYCPRSPMLYTINMGNTGRQPGCQKDIVHLVTTAIAGMSTGRDWAISDGNAGAFYTSFYNSPDSLINLNWEVINSNDWGGNRRNQKSSEFLVAEYFPWSEIKGIGCYNQEALERVKSAIANSPHNVPVRVLSDWYY
>WP_206208997.1	IPMQPKIYHIVHVDRLASILASNGLLCDARIIAQGAAGTTIGMNSIKQRRLTELTLSSYPDLYVGQCVPFYFCPRSIMLYVIHRADSDELAYKGGQGPIVHLQADLHSCVKWAQKNQRRWAFTLSNAGSYYFEDKNNLSDLNQLEWSAINA
>MCC9004161.1	MSDAAPPNPTRLYRLVHVDNLATLLTRGALHAPHRTPNDSLPYRTIHSAAVQANRQVKPVPCGPGGTVHDYVPFYFGPLSVMLLNLKTGRVPDYHEGQAPLIYLVTTAQTVRQAGCRFVFSDGHGLARFTHWYDDLTRLDEVDWAIVGERYWSDQPDDNDRQRRKQAEFLVWQILDWSLIHGIAVLDNAMRQRVETILNQFPQRAHPKVSPKPDWYY
>RYF37825.1	MYYILHYENLSEVIRDGGLLSDKAVRSKSIGHTNIGMSRIKEARMLKSVPCHPGTVVGDYVPFYLCPRSVMLYVIHCANHPGLTYRGGQGPIVHLEFDAAAVVNWARDRGHPWAVSYGNAAAAIARFATGIGCMDGMNWEAIGAQWFNKPDVQEAKQSEVLAFGSVPWHLVERIGVVNQAMRQRIVEVLGSATHRPAIAIRPDWYF
>RPH74929.1	MAPPNPTPIYRFVHIDNLDTLIRRGALHAPNHVPSDGLPYRFCHDPEVQAARADVSVDVGPGGTVHDYVPFYFGYLSPMMLKLKTGQVVGYNEGQEPLIYLVSNAQDVENANVRFVFSDGHGLARFTEWFDQLSQLGAVDWNMVCQRYWSDNVNDMDRQRRKQAEFLIHRTCPWFLITEIAVINESMRQRVLLIQNAFATGDRRPVKVEPNWYY
>MCD9542513.1	MSVKVSHITHVSNINNIIAEGCLWSDAKRIELNLTNENIGYSHIKARRLQHSVTVAAGGYIGEYVPFNFCPRSVMLYVIHQGHENYHGGQEQILHLISDVDTIRATNSDCFFTDIHADLAFAEQIDDFSRIDELDSKKIHAKYWQDCKEEKQAEFLAHQSVSWNCIRQIGVKTPELAEEVKKIIASSNHQPDVVVKPEWYY
>MCU0808704.1	MSTTAPPNPTWLYRLVHVDNLPTLLTRGALHAPHTTPNDGFHYRPIHNVSVQANRHVKTIPCGPSGTIHDYVPFYFGPLSVMLLNLKTGRVTGYNDGQEPLIYLLTTAQMIQQAGIRFVFSDGHGLATFTAWHDDLARLDQVDWEIVGARYWRDTPDDNDRQRRKQAEFLVWQSLDWSLLRGIAVLNAVMKQRVEAILNQFPQRTRPQIAVKSNWYY
>MCF3651350.1	MFTDAESTLVYHITDVANLPSILNDGRLISDAAMEQHDPNIVIGYDHIKLRRLREIHVPCCDERFVGEFVPFYFCPRSPMLFTINKGNVPNRPAGCQRSIVHLVSTLQRMIDLDQRWAVSSGNAGAFHTTFDDQLMAVNMLDWEAIQAISWSGRGHQKSAELLVADFVPWSAFHQIGCYNSAIAGQVTELLADIEHRPTIRVERDWYYA
>WP_126187536.1	MAPPYPYPTLIYHITHIKNLASILETGGLLPLNRSPRHQSIAYEHIRERRGQTRVPLKPGGTLNDYVPFYFCPRSPMLYAVHTGSTDYWGGQTPILHLVSSVQAVHAKGLDFVFTDQHAVLLHARFFNNPQDLSKLDWGAIQASFWSQVKAQKQAEFLVYDFFPWDLVQEIGVIDDKIAQEVRQILQRFPNRRHPPVRVRRDWYY
>NLX57134.1	MEARHIYHITHVDNLPSILQHGRLWSDAQRIAKRLTTTNIGHSHIKARRLRRRVAVAARGMLGDYVPFNFCPRSVMLYVIHRDSVEGYDGGQEPIIHLVSSVGVAIATGRPWAFTDRHAELGYARYFDSIDREAQVDWSVMPRNYWAESDEMKEKRQAEFLVHEWFPFDAVEQIGVVNERMRSRVQKILATSVFSPPVIVERSWYY
>WP_237033116.1	MSVKVSHITHVSNLNNIIAEGCLWSDAKRIELNVENQNIGYDHIKMRRLKHPVTVAAGGYIGDYVPFNFCPRSVMLYVIHQGHENYHGGQEQILHLISDVDTIRATNSDCFFTDIHADLAFAEQIDDFQRIDELDPRKIHAKYWKECKEEKQAEFLAHHSVSWNCIRQIGVKTPELAEQVKKIIASSNHQPEVVIRPDWYY
>BAC91311.1	MIDCGCIWSDVQMIARGLANLNIGISDIKERRRKLQVHCNPGTKVGEYVPFYFCPRSIMLYILHCKNHKDLKYTGGQQPILHLESKLKVVVQWAEANQKPWAFSTRNAGTHYADFYNDLRDLYRINWSAVSATDFRDATIKEGKQAEFLLFESFPLTFVDRVGVFDSQVEQQIESLFEGTKYNPVVVVQRNWYY
>WP_065599566.1	MTVKVSHITHIDNLGSILGQSCLWSDAKRIELGLVNQNIGYSHIKQRRLVRPVNVAAGGTIGQYVPFNFCPRSVMLFVIHKGHPDFQDGQDRVLHLISDTDTIRLSNQHCFFTDIHADLDYAEQIDDFDRIGELDIQRIINEKYWQDFKEEKQAEFLAFESVQWTTIQQIGVKTQAIADEVIVLLQAAQHKPKVVVRPEWYY
>MBN9375656.1	MPPPTPTWLYHFTHLDHLPSIVREGLIADTEVQARGLVVREAGDREIKGRRRRRAVSVGPRGTVGDYVPFYFAPRSPMLYSISHGNVLTFQGRTSDLVYLGTTVELLEDFGADLVFTDRNAVLGYTEFTADRTVWTAGGFIDWGLMRETYWNNTAEYPDRKERRMAECLVHRGVPWNAILTVGVFDAQRKDLVEQVLVGAAHVPPVHVRRSWYF
>MBI2492071.1	MSRGVNTSDGSRPDAILRDGGLKPCAQLRQEGIAYTDIAHQNIQDRRQWTPVPCGPDGLLHDYVPFYFAPRSPMLYVISQGGVEGYAEGQAPVVHLVSTAQAVQTAGHSFVFTDGHGIMAMTDFFDDLMQLDTIDWQVMEMRYWHDTPTDGDRKRRRQAEFLVHQSFPWALVHEIGVMTPAIAERVDQALQGQPYRPPVVVRREWYY
>WP_110118896.1	MTHIGNLDAIFARGALSATAKLQARGTQFTNIAYSSIQGQRATKQVPCGPGGCLHDYVPFYFTTRSPMLYTINRGNVPCEGGQDALVHLVSTAQKVAAAGLGYAFSDGHGIMAYSSFYDDLAQLDEVDWGVIGSRQWADTVEDGDRKRRKQAEFLVWDSFPMRLLSGIAVRSPQRRQQVETLLERHGLELKVVDKPAWYY
>WP_102461079.1	MTVKVSHITHIDNLGSILQQSCLWSDDKRLELGLVNQNIGYNHIKQRRLVRPVNVAAGGTIGQYVPFNFCPRSVMLFVIHKGHPDFQGGQERVLHLISDTDAIRLSNQHCFFTDIHADLDYAEQIDDFDRIGELDIQRIINEKYWQDFKEEKQAEFLAFESVQWTTIKQIGVKTEALAGEVNALLQAEQHKPEVVIRPEWYY
>WP_074043107.1	MISKKWLYHITHYRNLHSIFAHGGLLANSLAKTKNIPYINIAHASIQSHRLTTFVPLPPYGTLHDYVPFYFAPRSPMLYAINKGHVEGYTGGQDEVVYLLSRTDIIHSSGLKYVFTNGHAIMAMTDFYNDLKDLNQIDWHIMRSIYWRDTEDDPDRKRRRQAEFLVYGFVPIHLLVAVAVKSSEWESKVKQIVLQYGYKGSVVIRPDWYF
>WP_246506103.1	MTVPPKVRLFRLTHIDNLDTLLRREALHAPLHTPHDGLPYRTIHDASIQEKRYQRSIPCGPSGVIHDYLPFYLGPLSPMLYKLGKGGVEGYDEGEEPLIYLIARAEEVASRNMGFVFSDGHGIAAFTQWFDTLDSLGKLDWPVILGRVWADTTEDNDRKRRKQAEFLIHKSLPWDMIQGIAVLNEIMADKVKAILAQFPDLHHPPVHPVPQWYYQGG
>WP_261271660.1	MTVKVSHITHIDNLISILTQGCLWSDHKRIELGLVNQNIGYSHIKQRRLVRPVNVATGGTIGQYVPFNFCPRSVMLFVIHKGHDDYQGGQERVLHLISDIDTIRLTNDNCFFTDIHADLDYAEQIDDFTRINELDLERIINERYWSDFKEEKQAEFLAFESVAWHTIRQIGVKTQAVAEEVSVLLQAVQHKPEVIVRPKWYC
>WP_017102410.1	MTVKVSHITHIDNLGSILQQSCLWSDDKRLELGLVNQNIGYNHIKQRRLVRPVNVAAGGTIGQYVPFNFCPRSVMLFVIYKGHPDFQGGQDRVLHLISDTDTIRFSNQHCFFTDIHADLDYAEQIDDFDRIGELDIQRIINEKYWQDFKEEKQAEFLAFESVQWTTIKQIGVKTEAIAGEVNALLQAEQHKPEVVIRPEWYY
>WP_108162662.1	MAVKVSHITHINNLDGILTEGCLWSDSKRIDLKLNSKNIGYNHIKERRLQHRVEVAAGGTIGEYVPFNFCPRSVMLYVIHQGHDDFHDGQDKIIHLISDTQTITTSNQSCFFTDIHADLAFAEQIDDFSRLDELDFKKIHAKYWQQFKEEKQAEFLAHKAVSWNCIRQIGVKTPELADKVKQIIANAQHQPDVLVKPEWYY
>WP_107214042.1	MIQYPVPTPIYHFTHINNLQSLMNCGGLICKNAIETNGITYTNSAYASVQEHRQQFKVPLPPFGVIHDYVPFYFNSRSPMLFTIHKGNLPGVDMRDVIFFQTTAQHVEQAGKSFVFTDGHGIMAFTDYYNDISDINNVPWNVIQAQYWTNFPDGSRERQSEFMVHNTVEWNLIHTIGVYNQSMKQFVENAMQHLPHKPTVEIKLGWYF
>TKB73599.1	MTPIPTPILRFTHVDNLDTIIRRDGLHAPNHVPEDGLTYRFCHSAEVQSARADVPIHLGPGGTIHDYVPFYFGYLSPMMLNLKTGRVEGYNEGQEPLIYLVSSAQAIEEAGIKFVYSDGHGLATFTGWFDDLDKLDAVDWTVVNLRYWKDDIDDMDRQRKKQAEFLVHQCCPWSLIQEIVVIDSTMQQRVDSILADFPKEQRIVVRIDRDWYYW
>CAB3665727.1	MSDIKRRRLEELTLENSHPELFVGECVPFYFCPRSVMLFLIHMRNHELAYKGGQGPIVHLEADLYEAVEWAEEHDKRWAFTLSNAGSYYFEDRCSLDDLEEINWDAVRALDWRGGLKEGKQAEFLVENHFPWRLVRRIGVHSERVYRQVLNLLPDDGHRPTVEIKNDWYY
>WP_171311434.1	MLVKVSHITHVDNLLGIISEGCLWSDSNRILHQLNNENIGYSHIKQRRLQHPVTVSAGGTIGEYVPFNFCPRSVMLYVIHLGHDEYHGGQEQIVHLISDVDTIIAVNPHCFFTDIHADLAFAEQVDDFSRLNELDAKKIHAKYWHEFKEEKQAEFLAYNSVPWKCIRQIGVKTPELADRVSQLIATSDHKPEILVKPEWYY
>WP_225002006.1	MTEEKLLYHITDINNLDSILQQGGLLANSIVKDKGVEYENIAHTNIQDRRLTTNVPLHPNGNLHEYVPFYFSPRSPMLYAIHKGRVEKYEKGQSQIIYLVSRTDIIHNAGLEYVFTDGHAIMWFTEFYKDLKNLDKIDWDVMASHYWSDTPEDPDRRRRRQAEFLVHNIVPIDLFLGIAVKNEEMKQKVLKVLNKYNFDKLVLRKGSWYY
>WP_249275245.1	MTHYRNLSKILSSNGLVCVSNIMNNGQTYCNIANNDIQSRRASYSVPVEPFGTLHKYVPFYFAPKSPMLYSIYKGNVIQYNEGQEPLIYFVSSAQKIKQNGVPFCFTDGHGIMHFTEYYNDLKELHNIDWDIMNSKYWHDTIEDNDRKRRRMAEFLVYQYVPLDCIIGIAVYSQKYKEETEKILTEHNVSLPVKLKPNWYY
>WP_102450787.1	MAVKVSHITHINNLDGILTEGCLWSDSKRIDLKLNSKNIGYNHIKERRLQHRVEVAAGGTIGEYVPFNFCPRSVMLYVIHQGHDDFHDGQDKIIHLISDTQTITTSNQSCFFTDIHADLAFAEQIDDFSRLDELDFKKIHTKYWQQFKEEKQAEFLAHKAVSWNCIRQIGVKTPELADKVKQIIANAQHQPDVLVKPEWYY
>WP_236830346.1	MTHYRNLSKILSSNGLVCVSNIMNNGQTYCNIANNDIQNRRASYSVPVEPFGTLHNYVPFYFAPKSPMLYSIYKGNVIQYTEGQEPLIYLVSSAQKIKQNGIPFCFTDGHGIMHFTEYYNDLKELHNVDWDIMNSKYWHDTIEDNDRKRRRMAEFLVYQYVPLDCIIGIAVYSQKYKEEIENILTEHNVSLPIELRSNWYY
>WP_248956809.1	MTVKISHITHIDNLASILEHSCLWSDSKRIKLGLANQNIGYSHIKKRRLLRLVNVAAGGTIGQYVPFNFCPRSVMLFVIHKGHPDFQDGQDRVLHLISDTDTIRLSNQQCFFTDIHADLDYAEQIDDFDRIGELDIQRIINEKYWQDFKEEKQAEFLAFESVQWVTIQQIGVKTQALADEVSALIQTAQHKPEVVVRPQWYY
>MBW1668645.1	MPVPNPTPIYRLIHVDNLHVCLQHGGLHAPNYTPNDGLRYKTIHNVDIQLQRRVVRIPCGPGGVIHDYVGFYFGFLSPMMLQLKTGQVEGYNEGQEPLIYLVSTAQAVVDSGVGYVFSDGHGIAAYTEWYDDLSDLGKVDWNMVYQRYWADNIDDMDRQRRKQAEFLVHRFCDWKLIHEIGVINNTVSVKVDNVLNRFPNRSHPPVRVRREWYYW
>PHV08410.1	MPIDPRSTLIYHITHAENLADILTAGGLYSDVQLKLMGRDNSQIGYSHIKQRRMEEYRIAVCGQRFVGEFVPFYYCPRSPMLYAINKGNTGREPGCQTEILHLVSNAGVAMAMGRAWCVSDGNAGAAYTDFATGANALETVNWSVVNSNDWGGSRMHAKASEFLVADFYPISAFTAIGCHNERTAERTRSILQQYGVAIPVTVQRNWYY
>MCD9514185.1	MSVKVSHITHVSNLNNIIAEGCLWSDAKRIELNLTNENIGYSHIKARRLQHSVTVAAGGYIGEYVPFNFCPRSVMLYVIHQGHENYHGGQEQILHLISDVDTIRATDSDCFFTDIHADLAFAEQIDDFSRIDELDSKKIHAKYWQDCKEEKQAEFLAHQSVSWNCIRQIGVKTPELAEEVKKIIASSNYQPDVVIKPEWYY
>WP_150330761.1	MTVKVSHITHIDNLGSILEQECLWSDDKRIELGLVNQNIGYSHIKQRRLVRPVNVAAGGAIGQYVPFNFCPRSVMLFVIYKGHPDFQGGQDRVLHLISDTDTIRLSNQHCFFTDIHADLYYAEQIDDFDRIGELDIQRIINEKYWQDFKEEKQAEFLAFESVQWTTIHQIGVKTEAIADEVNALLQATQHKPEVVIRPEWYY
>WP_125560881.1	MTVKVLHITHIDNLGSIVQQACLWSDAKRIELGLVNQNIGYSHIKQRRLVRPVKVAAGGTIGQYVPFNFCPRSVMLFVIHKGHLDYQGGQDRILHLISDTDTIRLTNQHCFFTDIHADLDYAEQIDDFSRITELDINRIINERYWQDFKEEKQAEFLAFESVPWATIQQIGVKTQAIANEVNAFIHMAAHKPEVVVKPQWYY
>WP_017104914.1	MTVKVSHITHIDNLGSILEQECLWSDDKRIELGLVNQNIGYSHIKQRRLVRPVNVAAGGAIGQYVPFNFCPRSVMLFVIYKGHPDFQGGQDRVLHLISDTDTIRLSNQHCFFTDIHADLDYAEQIDDFDRIGELDIQRIINEKYWQDFKEEKQAEFLAFESVQWTTIHQIGVKTEAIADEVNALLQATQHKPEVVIRPEWYY
>WP_017084292.1	MTVKVLHITHIDNLGSILEQECLWSDDKRIELGLVNQNIGYSHIKQRRLVRPVNVAAGGAIGQYVPFNFCPRSVMLFVIYKGHPDFQGGQDRVLHLISDTDTIRLSNQHCFFTDIHADLDYAEQIDDFDRIGELDIQRIINEKYWQDFKEEKQAEFLAFESVQWTIIHQIGVKTEAIADEVNALLQATQHKPEVVIRPEWYY
>MBZ5567175.1	MAAPLPTMVYHITHVDNLSAILDEGALRCCGDLLREGTDYVNIAHQNIQDRRGRTQVPCGPRGTLHDYVPFYFAPLSPMLCAIHHGRVEGYAGGQSDVIYLVSNAQLVARRDSKFVFTNGHGTMALTDFFDDLDKLDEVDWEVMRLQYWNDTPKDPDRKRRRNAEFLVHGSFPWTLVSDVVVMTNAIKARIEALLDGKAIDHRPDITVCRGWYY
>MCC6322729.1	MARAPANPPAFVVPNPTPIYRIVHIENLATLAARDMIHAPSRVPADGRAWRGIHATETQADRGNKRVPCGLRGVINDYVGFYFGPRSPMLYRIHTGYNVEKIDQSNIAYLVSSAQAVAGAGLGFVFTDRHSLAAVAAFHDDLARLDRVDWGQCAATRWNNTPQQPDRQEKKQAEFLVHGSMAWNLIEAIGVCNQAAKARVERLLAGAGHRPPVAVRAEWYY
>WP_274167885.1	MTVNVSHITHIDNLASILGQGCLWSDAKRIELGLVNQNIGYNHIKQRRLVRPVKVAAGGTIGQYVLFNFCPRSVMLYVIHCGHDDFGGGQDKILHLISDTETVRLRNKHCFFTDIHADLDYAEQIDDFTRINELDIKRIINERYWQDFKEEKQAEFLAFESVQWAAIRQIGVKTQDVANEVNKLLQTVQHKPEVVVRPQWYY
>MBC8507197.1	MSQNSTPVYHITHTRNLPSIIANGGLLAWSHLNQQRVNYENIAYQHIQDRRANTQVPLPPGGNLHDYIPFYFAPRSPMLYTINRGNVEGVENQRSILHLVVHAQEVETKEIPFLFTDGHAVMAFSEYFNQLEKLNQIDWEIMKARYWNDTIEDNDRSRRRQAEFLVHQFCPWELILEIGIISAQARDWVLKQVENQSHQPVVNIQRNWYY
>MCB1282923.1	MTTPQNGLLFHFTHIENLPSIIANGRRADSAVQTADALKVEVGEDRIKKARRSRPVPIPPGGVVADYVPFYFAARSPMLYTIHCGNVASYQGGQDPIVYLVSEISTVVDGGCTAVFTDRNAYYPYATFDADARRAYDEVDWPLMRASMWNNTGNEPDRMERRMAEMLVHDAVPFSLVVEIAARSEAMLAQVNDLLASVEHRPALAVRTNWYF
>NLD35239.1	MPQEKTLIYHITHINNLKGIIERDGLVAQSIIARESIEYCNIAHNTVQDRREHTNVPLQPGGNLHDYVPFYFAPRSPMLYAINMKNVADCMATQLDIVYLVSSVENVAQSNVEFVFTDGHAIMAISDFYRDLDDLRLVDWKIMEEKYWADTDDDPDSKRRRQAEFLVYKVFPWENIEYMAVKSNPIKTKVENIIANASIKHHVLVKPDWYY
>NER36024.1	MTTPIYHIPHVNNLESIIKSGRLLSYSTMQKERIQYKNIAHQNIQNRRATTFVPCGSGGKLHHYVPFYFAPRSPMLYAIHKGNVEGYPGQELVAYLVSTAQAVQEAKLPFVFTDGHAIMEITNFFDTLTQLDKIDWHLMKEKYWNDTNQDMDRKRRRQAEFLVHSFLPWELVTEIGVFNLQNITKIEQSLQKSQNVMHKPIVKMRKEWYY
>WP_209052669.1	MTVKVSHITHIDNLGSIVRQACLWSDAKRIELGLVNQNIGYSHIKQRRLARPVKVATGGTIVQYVPFNFCPRSVMLFVIHKGHLDYQGGQDRILHLISDTDTIRLTNQHCFFTDIHADLDYAEQIDDFSRITELDINRIINERYWQDFKEEKQAEFLAFESVPWATIQQIGVKTQAIANEVNALIHMAAHKPEVVVKPQWYY
>WP_265845573.1	MVKISHITHFDNLDSILSQGCLWSDAKRIELGLINQNIGYSHIKQRRLVRPVSVAAGGTIGQYVPFNFCPRSVMLYVIHRGHDDYRGGQDSILHLISDVDTVRLSNQYCFFTDIHADLDYAEQIDDFSRINELDIKRIINERYWHDFKEEKQAEFLAFESVQWHTIHCIGVKNQEMSDRVRLALEGQAHQPEIVVKPSWYY
>MCR6783614.1	MTHYRNLSKILSSNGLVCVSNIMNNGQTYCNIANNDIQSRRASYSVPVEPFGTLHKYVPFYFAPKSPMLYSIYKGNVIQYNEGQEPLIYFVSSAQKIKQNGVPFCFTDGHGIMHFTEYYNDLTELHNIDWDIMKSKYWHDTIEDNDRKRRRMAEFLVYQYVPLDCIIGIAVYSQKYKEETEKILTEHNVSLPVKLKPNWYY
>WP_129811247.1	MTAPPPNRPIYHITHMRSLPDIFTARALLCESEVVRRRVTYTDIGMPSIKDRRRRTPVDCEPGGTPCDYVPFYYGPRSPMLYSIFRGNVPSYQEGQDPVVYMVTTLAAVRAIGNPAVFTEGNAGAAFVRFHKDEPVLLENTIDWPLMKARYWFDTLKDPTMANRRQAEFLVHNSVPLEAIQSIVVRNEPRAAEVKSISERFGISIPAMVYNDWYY
>WP_125779433.1	MTVKVSHITHIDNLGSIVRQACLWSDAKRIELGLVNQNIGYSHIKQRRLVRPVNVAAGGTIGQYVPFNFCPRSVMLFVIHKGHLDYQGGQDRILHLISDTDTIRLTNQHCFFTDIHADLDYAEQIDDFSRITELDINRIINERYWQDFKEEKQAEFLAFESVPWATIQQIGVKTQAIANEVNALIHMAAHKPEVVVEPQWYY
>WP_075594224.1	MTVSVSHITHIDNLASILGQGCLWSDAKRIELGLVNQNIGYNHIKQRRLVRPVKVAAGGTIGQYVPFNFCPRSVMLYVIHCGHDNFGGGQDKVLHLISDTETVRLGNQHCFFTDIHADLEYAEQIDDFTRINELDINRIINERYWQDFKEEKQAEFLAFESVQWAAIRQIGVKTQDVANEVNMLLQTVQHKPEVLVMPQWYY
>WP_197205592.1	MDSKFLYHITHYRNLPSILENGELLAYSKISYDKISYNDIAHQNIQSRRSTTTIEVSPYGMLHDYVPFYFAPRSPMLYAINNGKVEGFKGTQDDIIYLVTKTNKILDSGRDFVFTDGHAIMALTEFYNDLTYLDEIDWSVMESKYWNDTDEFPDRKRRRQAEFLVHESVPLEFLIGIGVRNERIKTIVEEFIKDYSVNMKILQKPSFYY
>NYT32852.1	MPAPDPTAIFHITAIDNLSLIAASGQLLSKNLLTAQQIVSASIAYEHIQQRRASTLVPIAPGGNLHDYVPFHFAPRSPMLNTINQGNVQGCDYRQDDIVHLVSTAQAVAAFPLPFVFTDYHAVMQMATFYGDLQDLGNIDWPLFFEAPLSAGYCRYWHNPSSKVRYATRMETRQAEFLVHSAVPLALIPQIGVRSQAMAQRVQTALVNSPWQPNIQIIPGWYY
>WP_077765210.1	MTVKVSHITHIDNLAGILEHACLWSDAKRIELGLINQNIGYSHIKQRRLVRPVSVAAGGTIGQYVPFNFCPRSVMLFVIHKGHADFQGGQDRVLHLISDVDTIRLSNQHCFFTDIHADLDYAEQIDDFDRITELDIQRIIHEKYWQDFKEEKQAEFLAFESVQWGTIHQIGVKTQAIADEVNQLLQVAQHKPEVVVRPEWYY
>WP_051551455.1	MEVVVPTSIYHITHADNLRSIAELGLLCDSEVALGTPFHSIAHNEIKQIRAETEVPCEPGGTLDEYVPFYFAPRSPMLYTINKGNVASVTDGQKQIVHLVLSADDLMDEQECVFTNGHAIMDLSDFFTDLTDLTELDWAAVNSQKWGHYYDPTDETKRKKQSEFLAKTAVAWEHVQSIGVPSDACAERVLALLAGCAHIPPVEIHKDWYY
>QUW68438.1	MHSNTFIYHMTHYRNLSKILSSNGLVCVSNIMNNGQTYCNIANNDIQSRRASYSVPVEPFGTLHKYVPFYFAPKSPMLYSIYKGNVIQYNEGQEPLIILYRQRKKIKQNGVPFCFTDGHGIMHFTEYYNNLKELHNIDWDIMKSKYWHDTIEDNDRKRRRMAEFLVYQYVPLDCIIGIAVYSQKYKEETEKILTEHNVSLPVKLKPNWYY
>WP_246697964.1	MFAIFVIYSIFVKPYGSGYEDLILMPAPDPTAIFHITAIDNLSLIAASGQLLSKNLLTAQQIVSASIAYEHIQQRRASTLVPIAPGGNLHDYVPFHFAPRSPMLNTINQGNVQGCDYRQDDIVHLVSTAQAVAAFPLPFVFTDYHAVMQMATFYGDLQDLGNIDWPLFFEAPLSAGYCRYWHNPSSKVRYATRMETRQAEFLVHSAVPLALIPQIGVRSQAMAQRVQTALVNSPWQPNIQIIPGWYY
>WP_106223448.1	MSVKVSHITHVSNLNNIIAEGCLWSDAKRIELNVENQNIGYDHIKMRRLKHPVTVAAGGYIGDYVPFNFCPRSVMLYVIHQGHENYHGGQEQILHLISDVDTIRATNSDCFFTDIHADLAFAEQIDDFQRIDELDPRKIHAKYWKEYKEEKQAEFLAHQSVSWNCIRQIGVKTPELAEQVKKIIALSNHQPEVVIKPEWYY
>WP_023930950.1	MSVKVSHITHVSNLNNIIAEGCLWSDAKRIELNVENQNIGYDHIKMRRLKHPVTVAAGGYIGDYVPFNFCPRSVMLYVIHQGHENYHGGQEQILHLISDVDTIRATNSDCFFTDIHADLAFAEQIDDFQRIDELDPRKIHAKYWKEYKEEKQAEFLAHQSVSWNCIRQIGVKTPELAEQVKKIIALSNHQPEVVIRPEWYY
>WP_185912078.1	MTQDAVIYHFTHIDNIPNIIAAGGLLADGQTNGRMQVEVGDQAIKTRRRELVVPKSPGGVPADYVPFYFAPRSPMMLCIKSGRVPQYQEGQEPLIYLTSTARLMASQGIPYLFTDGNCASRVTSYYDDLSDLGKVDWSIMRATMWRDTADDPDRKRRRMAEFLMHRFAPLQAINGMATMTTRMESRLTSILAEHGHAMNVKVQREWYY
>WP_121481132.1	MTHVGNLQTILAAGELRATARLNAQGTAFTNIAYSSIQAQRAGKVVTCGPGGSLHDYVPFYFTRRSPMLYTINRGNVPCEGGQGALVHLVSNAQAVAAAGLGFAFSDGHGIMAYSSFYDDLAHLGEIDWDVIAAGQWADTVEDGDRKRRKQAEFLVRDRFPIALLQGAVVQTQARADQVNAIAASARQPLRVVVRPDWYY
>WP_240224488.1	MTMPKPVRLFHITAIDNLPAIFQQGALFCKQQSQAAGINYQNIAHAGAQGVRSNKAVIDPPGGRIHDYVPFYFAPRSPMLMAIHGGKVAGCSYRQDDIVHFELLVRKVVQHTQDFVFFDRNATKVYSQAYTDPHQLKDVIDWELLTEPPLLDGFCKYFSDKPEPVRYSDRMEKRQAEFLVKQQVPIAWLTRIGVIDDTKAEQVRALITQFGLNLPVAVMPDWYFTGQ
>MUV37013.1	MPVTSRILSNSKSLEEIDIFIGKIADIGDLLFAWEITQLMGFSDIIEVRSSVAQNNIRSGEMDTKLLYHITHYSNLPSILKNGELLAYSKITSDNIPYSDIAHQTIQNRRSTTNIPVSPYGVLHDYVPFYFAPNSPMLYAIKNDNVEGFEGTQSDIIYFVTSTSEIAKSNYEFVFTDGHAIVALTEFYNDLTYLEEVDWSVVESKYWHDTNEYPDRKRKRQAEFLVYESVPVSRFIGIGVYNERIKSIVEEMLKEQSIDMKVVTRPQFYF
>WP_102522907.1	MTVKVSHITHINNLNGILAADCLWSDSKRIELNLTNKNIGYNHIKQRRLQHRVDAAAGGMIGEYVPFNFCPRSVMLYVIHQGHDDFHDGQEQIVHLISDTQTIMVANPNCFFTDIHADLAFAEQIDDFSRLNELDFKKIHAKYWQQFKEEKQAEFLAYNSVPWNCIRQVGVKTPELAEKVKLIIANSKHQPEILVKPEWYY
>RSS29035.1	MDACRWRSSSVAAAPPRTAQRRPSTAWHQHSLSALHETVRVGARCSDNAPCRSLTVGIEGRVEALTQDAVIYHFTHIDNIPNIIAAGGLLADGQTNGRMQVEVGDQAIKTRRRELVVPKSPGGVPADYVPFYFAPRSPMMLCIKSGRVPQYQEGQEPLIYLTSTARLMASQGIPYLFTDGNCASRVTSYYDDLSDLGKVDWSIMRATMWRDTADDPDRKRRRMAEFLMHRFAPLQAINGMATMTTRMESRLTSILAEHGHAMNVKVQREWYY
>WP_036159856.1	MTVSVSHITHIDNLVHIISEGCLWSDAKRIELGLVNQNIGYSHIKQRRLLRPVNVAAGGMIGQYVPFNFCPRSVMLYVIHRGHADFQGGQDRVLHLISDTETISLSNEHCFFTDIHADLDYAEQIDDFSRLSELDIQRIINEKYWQDFKEEKQAEFLAYESVQWHTVKRIGVRSQTVADDVNLLLQSAQHKPVVQVRPEWYY
>WP_082584054.1	MPVDSRTTKIYHITDVANLQGIVTAGGLFSDAQVRASNRNITEIGYAHIKQRRLAEYTVPCCNNRAVGEFVPFYFCPRSPMLFTINKGSTGRPAGCQTSIVHLVSVVHHATALGRPWAISDGNAGAGYTSFSNDNDALDKVNWNIVRSNSWGGDRLHIKMTEFLIADFFPVTSFVEVGCHNEQVAEQVKQIMARQIPPLTVHVSPHWYY
>WP_083227533.1	MSIEQMIQKSCLYHITHYRNLPSIFAQGGLVANNLAKSKKISYVDIAHASIQDRRLTTWVPLPPFGTLHDYVPFYFAPRSPMLYAINKGRVEGYKGGQDEIVYLLTRTDLIHSSGLSYVFTDGHPVMKVTDFYQDLYELSQIDWDIMRSTYWHDTEEDPDRKRRRQAEFLVYQFVPIHLLAAIAVKSREWELIVRKIAAQHRYRGSIIVRPEWYF
>AOL36356.1	MIQKSCLYHITHYRNLPSIFAQGGLVANNLAKSKKISYVDIAHASIQDRRLTTWVPLPPFGTLHDYVPFYFAPRSPMLYAINKGRVEGYKGGQDEIVYLLTRTDLIHSSGLSYVFTDGHPVMKVTDFYQDLYELSQIDWDIMRSTYWHDTEEDPDRKRRRQAEFLVYQFVPIHLLAAIAVKSREWELIVRKIAAQHRYRGSIIVRPEWYF
>WP_269372395.1	MTVKVSHITHIDNLGSIIQQVCLWSDAKRIELGLVNQNIGYSHIKQRRLVRPVNVAAGGTIGQYVPFNFCPRSVMLFVIHKGHPDFQDGQDRVLHLISDTDTIRLSNQQCFFTDIHADLDYAEQIDDFDRIGELDIQRIINEKYWQDFKEEKQAEFLAFESVQWATIKQIGVKTQAIADEVSALIQTAQHKPEVVVRPQWYY
>MCD4727778.1	MMTMPPIFIYHITHISNLKRIIRTEGLWCDAERIRQRLVSVGIAYQSLKDRRSRTRVPVAVGGTLDDYVPFYFTNRSPMLCAIHYGQMEEYTDGQKQVIYLVSSVEKVVQGDRSWAFTDGHPVEKMTRFFDKLDGLNKIDWDRIKHWSWRNTETDPDRKRRKQAEFLVHRSVPWNWFDEIGVISQTMARQVQKVLDETEVEHHPRVAVEPKWYYDNR
>MCL4441413.1	MPTPTLIYHITHLDNLPQIIQSGGLYSWTILHRDNIQYTNIAHQTIQDRRSTTPVVLPPFGVLHDYVPFYFAPRSPMLCAIYNNKVDDYKGKQHEIIHLVSDAHVLQQAGVPFVFTDGHGIMFITNFYNNLQDLDKIDWGIMRAKYWADTNEDGDRRRRRWSLIIGIGVMNEQTLNRVNEILNTNQQITHKPFIKIKRAWYY
>NYS19497.1	MTMGYWVAGRDAVLPDRVIYHFTHINNLPNIIQSKALFADSQTRNLMQVEVGDRGVKSRRRGLLVPKPPGGVPADYVPFYFAPRSPMMLCINSGRVPEYQEGQGPLIYLVSTAQKMAAQGIPFLFTDGNCASRITTYYDDLAQLDQVDWAVMEARIWRDTAEDPDRKRRRMAEFLMHGTAPLSAMLGIAAMNEEVATSVRHILTQHSHPMEVRVRREWYY
>MSP68519.1	MTMRPGHRQADWHRAGRCDRCGDGGSMAGRIPFPTTIFHITHVRNLPRIIAAGGLHAVRSARRHALQFVNIGNLAIKDDRDHIPVPGYPGTTLGDFVPFYFAPRSQMLYMIANGHVEGYAEGEDPVVYRCARAQDVAARALPFVFTDRHARVATARFMNDLSDLGAIDWRLMTSRYWYATDADPDRKPRRQAEFLVQRFVPWDLVVSVATKTEAVRDAVRGAIAGAQHRPDDRVEPSWYYRAQE
>MBN2496738.1	MKAKTKTTRIYRMLHVDNLPVVLKRGGMHAPNHVPDDGLTYHTIHSLEVQAKRRVRLIPCGPGGTVHDYVPFYFGPLSPMLLQLKTDQVPGYDEGQEPLLYLVSAAELIASSGAGFVFSDGHGIAAITSWFDSLDDLDKVDWNMVGEKYWADKPSDNDRQRRKQAEFLVHRFCGWNLIQVVAVLDAQMKKRVEKILSQFVGHQPRVEVRRELYY
>MCK4826959.1	PRAVCLHGGGCLNSIPDPTPILRFIHVDNLEIYLRHGGLHAPNFTPNNGLHYKTIHNVNIQHSRHQRQINCGPGGVLHDYIPFYFGYRSPMMLQLQTGQVPGYNEGQEPLIYLVTTCQAIQASGTRFVFTNGHALAAYTDYFDDLAKLDQLDWDIVYERYWADNVDDMDRQRRQQAEFLPYRFCDWSLIEGIAVINLKMKKRVERILAKFQDTKQRPIIVKSKWYYY
>WP_245587644.1	MLIYHITHIENLRGILEEGRLWAKNLLPRLCTSIAYEHIQEERAQRTVPVGPGGVLHDYVPFYFCPRSPMLYALHNPVEGQMHYRGGQRPILHIVSSVERVEQAGLPFVFTDRHAKKKYADFFTQKADFARLDWQAIRARRWFDTPEQPYRKEKKQAELLVHRFFPWELVEGIGVLDSGMARGVRQVLEAFPKAMWRTVWVKRDWYY
>MCG3817384.1	MSVKVSHITHVSNLNNIIAEGCLWSDAKRIELNVENQNIGYDHIKMRRLKHPVTVAAGGYIGDYVPFNFCPRSVMLYVIHQGHENYHGGQEQILHLISDVDTIRATNSDCFFTDIHADLAFAEQIDDFQRIDELDPRKIHAKYWKEYKEEKQAEFLAHQSVSWNCIRQIGVKTPELAEQIKKIIALSNHQPEVVIRPDWYY
>OHB68290.1	MVQKPTWIFRIVHVDNLPGILQRGRIYAPNTTPDDGLTYKAIHHQSIQAQRAHTPVPCGPGGVIHDYVPFYFAPRSPMLYVISRDNVQGYDGGQEPIVYLVSNAQTIQSSGTGFVFTDGHSIMALSMFYDDLAHLDRVDWSVMRSKWWNDTDRAPDRKRQRQAEFLVHRYCEWPLVQGVVVFSEQRKEHVEDVLARFPQYPGVVVRVERGWYY
>WP_182455134.1	MTPGHEHALLHFTHLRNLPSILDEGFMVSDAQMQARGGVPAECGDRNIKAERRTRKIRVAPHGAPADYVPFYFAPRSPMLYVINKGRVATYQDGQPPLIYLATTVGSVVATGRPFVFSDGNCAAVITDHSNDLAEIDKFVDWPLMRAPRWANTTEDGDRMRRRMAEFLVHEHLPLAAIEGFGTYDERATNSVRALLAERGLATPVTVRRDWYY
>MBK8638995.1	MTQLPTPTWLYRLVHVDNLATLLMRGALHAPHATPEDGLPYHPIHNVSVQVSRHIQPISCGPGGTIHDYVPFYFGPLSVMLLNLKTGRVAGYDEGQEPLIYLMTTAQAVQQAGCRFVFSDGHGLAGFTEWFDDLARLDQVDWNLVSTRYWSDQPDDNDRQRRKQAEFLVWQSLDWTLIGGIAVLNPSMQRRVEDILDRFLQRSRPKVAVKQIWYY
>MBA2650111.1	MRNDYTHIPIYHITHIDNLSLILQENGLWSDAQRMERGLTSKNIAHSALKERRLNTQIPLLSGNTLGIYVPFYFCNRSPMLYSIHTESVDGYAGGQNEIVYLVSSVEQVVHHTNDWCFTDGHGVEAVTQFYANRNELCKIDWNVIDHWSWKNTQEDNDRKRRKQAEFLVKNFFPWSLIEKIGVYDNAYQGVVEKLLANGNYPKVNIEAKWYY
>NUM77962.1	MKPAPTPTPILRLMHQDNLHICLQRGGIYAPNHTPADGLTYKAIHNMEIQSRRQRTAIPCGPGGTIHDYVSFYFGFLSPMLLKLKTGQVSGYAEGQEPLIYLVATAQDVQQNGTPFVFSDGHGLASFTQWYNDLRDLDKVDWTAVNQRYWADTLDDMDRQRRKQAEFLVYQFCDWSLIREIVVMNAGIKTKIEKTLQRYRQEVWRPVRIRRDWYY
>WP_228161298.1	MTHYRNLSKILSSNGLVCVSSIMNNGQTYCNIANNDIQNRRAYYSVPVEPFGTLHKYVPFYFAPKSPMLYSIYKGNVTQYNEGQGPLIYFVSSAQKIKQNGVPFCFTDGHGIMHFTEYYNDLKELHNIDWDIMKSKYWHDTIEDNDRKRRRMAEFLVYQYVPLDCIIGIAVYSQKYKEETEKILTEHNVSLTVKLKPNWYY
>MBK9027718.1	MASRQIFHITHLRNLSNIIAEGALLPDAEIRKRSTPIQNIGYSHIKNRRMRRPIRTGMEGTLGQYVPFNFCPRSVMLFVIKNGHQDYDGGQDHILHLVSSVDAVDKAKRPFVFTDIHADLDYAQHFDDLGVLEEVVEWSVMEMRYWNDPEVKKRRQAEFLVWQQCPWEAIIEIGTKTQAVASDVKDALRNAEHQPRILVKPEWYYP
>WP_014196765.1	MSIEQMIQKSCLYHITHYRNLPSIFAQGGLVANNLAKSKKISYVDIAHASIQDRRLTTWVPLPPFGTLHDYVPFYFAPRSPMLYAINKGRVEGYKGGQDEIVYLLTRTDLIHSSGLSYVFTDGHPVMKVTDFYQDLYELSQIDWDIMRSTYWHDTEEDPDRKRRRQAEFLVYQFVPIHLLAAIAVKSREWELIVGKIAAQHRYRGSIIVRPEWYF
>WP_126969076.1	MANENLIPDDPAAYHITDIENLPAIIQTGALYSDGYLARNGHEPTVVGYSHIKQRRLEVCRVSCAQGQAFVGEFVPFYYCPRSVMLYTINKGKTGRPEGCQETILHLVTRSSALMNLGREWAISDGNASAAHALFYNSKAGFKQLNWAAIKATSWSGQQHQKAAEFLVRDLVPWEAFIGIGCQNKSIASKVGKIIEVGRHSHRPEVKVLPNWYY
>QDY75119.1	MIQKSCLYHITHYRNLPSIFAQGGLVANNLAKSKKISYVDIAHASIQDRRLTTWVPLPPFGTLHDYVPFYFAPRSPMLYAINKGRVEGYKGGQDEIVYLLTRTDLIHSSGLSYVFTDGHPVMKVTDFYQDLYELSQIDWDIMRSTYWHDTEEDPDRKRRRQAEFLVYQFVPIHLLAAIAVKSREWELIVGKIAAQHRYRGSIIVRPEWYF
>WP_081461864.1	MTHIGNLDEILAKGALSSTARLQAADARYNNIAYSSIQAQRAARQVPCGPGGCLHDYVPFYFTTRSPMLYTIHRGNVPCEGGQGALVHLVSTAQKVVEAGLGFAFTDGHGIMTYSSFFDDLGRLGEVDWDVVGSRQWADTLEDGDRKRRKQAEFLVRDAFPVTLLSGLAVQSAARKAEVEALLERRGVRMKVVEKSAWYY
>WP_229706123.1	MSKKWLYHLTHYRNLPSIFEQGGLVAHRMIKGSRIPYIDIANVGIQNKRSLTSIPIPPYGTLHDYVPFYFAPKSPMLYAIHKGYVEGYKEGQNEIVYLLSRTDLIHRSGLAYLFTDGHAIMKFTGFYHDLADLNKIDWKVMQSSFWFDTEEDPDRKRRRQAEFLVHQFVPVALIVAIAVKDREMKQKIDLILQQYRHDKQVVVRPHWYYGEGRWK
>WP_221415902.1	MTHIGNLDEILAKGALSSTARLQAADARYNNIAYSSIQAQRAARQVPCGPGGCLHDYVPFYFTTRSPMLYTIHRGNVPCEGGQGALVHLVSTAQKVAEAGLGFAFTDGHGIMTYSSFFDDLGRLGEVDWDVVGSRQWADTLEDGDRKRRKQAEFLVRDAFPVTLLSGLAVQSAARKAEVEALLERRGVRMKVVEKSAWYY
>WP_218422142.1	MSSAGNKSTLLYRLVHVDNLAHLLQRGAIHAPNRTPDDGLPYRTIHDVGVQANRHLHPIPCGPGGTVHDYVPFYFGPLSVMLLKLKSGQVEGYDEGQQPLVYLIAKAEVLAISGCRFVFSDGHGLARFTGWYDDLAQLDAVDWGLVGERYWSDQPEDNDRQRRKQAEFLVWQELDWALIAGIAVYDDAMRQRVEEILRRFPQRWQPPVKVVRRWYY
>MBI5308058.1	MPAPIPTPIFRFIHIDNLHIYLRRGGIYAPNNEPADGLRYRANHNIEVQDKRRIERIPCGPKGVIHDYVPFYFGYLSPMMLQLKTGQVPGYSAGQEPLIYLVSTAQKIQEYGTQFVFSDGHGLASFTQWFDDLGELDKVDWNMVYERYWKDEVDDSDRQRRKQAEFLVHRFCDWSLIQGIAVIDIRMEGRVKDILSEFSEEIQRTVRVQRDWYYY
>WP_113915621.1	MSVSVSHITHIDNLASIIGQNCLWSDAKRIELGLLNQNIGYSHIKARRLQKPVNVASGGMIGEYVPFNFCPRSVMLYVIHRRHKDFDGGQERVLHLISDTDTVRSTNQHCFFTDIHADLDYAEQIDDFTRISELDIQRIINERYWQDFKEEKQAEFLAYESVQWRAINRIGVRSQAVADEVHVLLQLARYKPLVEVRPEWYY
>MCA9855948.1	MTTPGFGLLFHFTHVDNLPAILEAGALLSDTVVEEHGLLATEAGDPAIKYRRRGQPVTCFPGGCVGDYVPFYFAARSPMMYVLWRGSVPSFTGDHRDLVYFVGEVDRLVDAGVAFAISDRNAAKAYAAFSDDVSVLGDLAAPVPQSTFIDWPLMKETMWKDTPDDPERMERRMAEFLVHGQVPLELLTGVAVRSDDRRAMVERMFVTSGCGLQVVVRPDWYFP
>MBK8963485.1	MNRRPEQIPIYHITHLDNLPGILSDGGLHSDKIMAQRNPTAIGYTHIKQRRLSEIRVGCCGGRFVGEFVPFYFCPRSPMLYTINQGNTGLAPGCQCTILHLVSTLAEGISQNRAWAISDGNAGASHVSFSADLAVLAELDWAAIHARQWQGRIHQKSAEFLLADFFAWTNLQRIGCHSNQIALQVLNLLKKSNTFPRR
>WP_156645388.1	MDTKLLYHITHYSNLPSILKNGELLAYSKITSDNIPYSDIAHQTIQNRRSTTNIPVSPYGVLHDYVPFYFAPNSPMLYAIKNDNVEGFEGTQSDIIYFVTSTSEIAKSNYEFVFTDGHAIVALTEFYNDLTYLEEVDWSVVESKYWHDTNEYPDRKRKRQAEFLVYESVPVSRFIGIGVYNERIKSIVEEMLKEQSIDMKVVTRPQFYF
>MBI2263605.1	MTVPVPTSLYRFLHVDNLPVCLSRGALHAPNHTPRDGLEYKTIHNLDIQQQRKIISIPCGPRGVVHDYVAFYFGYLSPMLLQLKTGQVEGYNEGQEPLIYLVSSAQIVEQNQVGFVFSDGHGIAFDTQWYDNLGNLDKVDWDMVYQRYWAADYETDMDRQRRKQAEFLVHHSCDWDLIQEIGVLNDRMTKKVERILARFHRRMNRPVNVRPLWYY
>QLE53284.1	MNLPSILKSNGLIANSRLRQKQRNYLDIAHENIQDRRAITPVPCGAGGYLHDYVPFYFAPHSPMLCAIHNRNVDGYSGGQKPIIHLVSQIETIVDSQIAFAFTDGHAIMAYADFYDDLNALEDVIDWELMESRYWFNTSDNPNRKCRRQAEFLLYEFCPWNLIKEIGVINLTMQTKVREILQKFNIQTPIKVYSNWYY
>EKY24094.1	MTHIGNLDEILAKGALSSTARLQAADARYKNIAYSSIQAQRAARQVPCGPGGCLHDYVPFYFTTRSPMLYTIHRGNVPCEGGQGALVHLVSTAQKVAEAGLGFAFTDGHGIMTYSSFFDDLGRLGEVDWDVVGSRQWADTLEDGDRKRRKQAEFLVRDAFPVTLLSGLAVQSAARKAEVEALLERRGVRMKVVEKSAWYY
>WP_087960236.1	MFYKKWLYHITHYSNLLSIFCHGGLVANNVAKVKSISYVNIAHTRIQARRSITSVPLPPYGTLHDYVPFYFAPRSPMLYAINKGRVDGYTKGQDEIIYLVSRTDVIHHRGLGYVFTDGHAIMKITDFYNNLGDLDKIDWNIMHSPFWFETEEDPDRERRRQAEFLVYQFVPIDMILGIGVKNDKMKQKVEEIMYQCHCHKPIAVRPHWYY
>OQB74578.1	MPIPSPTPIYRIIHIDNLDIYLHRRGLYAPNFEPTDGLDYRTIHNTDIQRQRQALCLNCGPCGVVHDYVPFYFGYLSPMLLQLKTDRVEGYYGGQEPIIYLVSTVQAIQRSGNGFVFSDGHGIAAFTEWYDDLANLNRVDWDMVYQRYWTDNVNDMDRQRRKQAEFLIHRFCDWNLICEIGVINATIKKRVEEVMNAYPSTLRKPIRVQNGWYYY
>MBW1745810.1	MTEIKRRRLFEIDVQCHPGTKVGDYVPFYFCPRSIMLFIIHKNNHIDMLYHGGQRPIIHMQIDMESTICWADQHGVRWAFSDRNAGSYYTDFYNNRNQLGEIDWDAVNETDFRVPLVKEGKQAEFLIHDTSPWHLVEKIGVLNEERLNEVNSILQNAQHKPVVTIERPWYY
>MCP4689192.1	MNIPDPTPIYRMIHVDNLPVCLQRGGFHAPNYTPDDDLSYRAIHNIEIQKTRHIRTIQRGPGGSIHDYVAFYLGPRSPMLLQLYTGRVDGYNEGQEPLIYIISTVQDVQRRNLKFVFSNGHGLAAFTSWFDDVRDLDQVDWNSVYADYWADTLEDMDRQRRKQAEFLVHRFCPLAVVSEIGVFNQRIRSKVLSILGQYSETLTVNIRKKWYY
>WP_242883410.1	MPEPRLIYHFTHLKNLPVILKEGALIADSLVQGTQKLQVEVGDLNVKSRRRTMQVTCNPGGCPSDYVPFYFAPRSPMLFKIHKGGVPHYQDGQEYLIYLVSNVDLIAESELQWVFTDGNCAADLTEYFNDVTQLEGAVDWPLMKEVMWKDTAEDPDRMRRRMAEFLVYKRFPLDLLHGIATMTNAVEDRVKAQLQEHGFAAYVGTRREWYY
>KJS47986.1	MDNLKAILSDGGLNANSVMQTNGLAYTNIAHDSIQDRRCNKRVPVQPFGTLHDYVPFYFAPRSPMLYTINRGFVQGYNDGQRSILHLVSNIEAVDGVRPWVFTDGHGIMAYSNYYNDLQDLDEVDWDVMESQYWNDTDQDPDRKRRRQAEFLVHKFFPWNLFQVIGVYNSNIARSVKAIIENAGYSIPIDVRSTWYY
>WP_263566757.1	MRTDHAAARRPEDLSSHPGLRVGGCVPFYFCPRSIMLYLIHCANHAELAYRGGQGPIVHLEADLRDSVAWADQNRSRWAFTLSNAGAYYFEDRADLGQLDAINWDAVQTNRWAGNGISRSVKEGKQAEFLMERAFPWQLVTRIGVRSQQVYGQVRAALQAAGHKLHVEIKPDWYY
>WP_103886111.1	MVYSLVVTLVGDRNLFHFTHLDNLPHILAEKRLVADSVMQGRGGVPMECGDRSIKSERRTRHITLPPYGCPADYVPFYFAPRSPMLYVISKGGVPTYSDGQNPLVYLVTSVDDAVSTGQPYVYSDGNCAAAITRHYTDLRSMDEVVDWDVIKATYWANTSDDGDRMRRRAAEFLVHEHLPISAIHTVAVYDHEHAQPVTHLLRGAGIELPVTVRRGWYY
>MBA8977430.1	MQSPVPNRPIYHITHIRNLRGILQRGGLFSDNFAVQNGIIDTDIGMAGIKQRRRTTAVGCGPGGTPADYVPFYFGYRSPMLRSIHVGNVPTYREGQEPVIYLTSSLAAVRNAGLSAVFSEGNAGATFVDFHADDAELCEKLIDWPLMTQKWWNDIPEDPNRASRRQAEYLVHRFFPVGLVASIVTQNERRAAEVGKILTDNGASISTMVYPQWYY
>MBF0606810.1	MNLYHITDIRNMETIIKSNGLYCDSIISINDIGHVGIAHKDIKDKRSRKKLPPGFAGVVADYVPFYFAPRSPMLFSIHKGYVTGYDKGQREIIYLVTSIEAIQNNNLKFVFTDGHPIMDITDFYTDIKDLDKIDWNVMIQEYWNDTVQDNDRCRRRQAEFLVFSFFPWTLVEQVGVINNTMAKRIAIILEKSGHKPKTIIEQKWYY
>MXV87475.1	MSRPHWIFVLAGMPSASPTSHRQRRERMMTPQRGLLFHITHLSNLASIAQHGLWCDSEMEASASAPREIGNLEIKEQRRRRSVPLPPGGSVADYVPFYFAARSPMLFSIHKGAVSSYQGGQKKIAYLVSSIDSIIEHGLQFVFTDRNAALGHARYGDDPASLAEHIDWELMEARMWKNTSSEPDRMERRMAELLVHGYVPWAAITSVVTKTEKRSRQASAALTTVGVTTPVSVNSDWYFS
>MBI2423598.1	MTEPVPEPTYILRMIHISNLSVCIQRRGLHAPNMTPLDGLFWRFIHSAEVQSKRKIQVIPCGPGGTVHDYVPFYFGPLSPMLLNLKTGRVSGYNEGQEVLVYLVSTVQAIESAKLRFVFSDGHGIARLTNWKNESSDLGCVDWAIVRERYWKDTVEDMDRQRRKQAEFLVHQFVPWNLISEIAVFDAKRKRQAEQLLSGNPDAAVPPVVVRRDWYYA
>WP_167263067.1	MERKLLYHITSYKNLPSILKSGQILAHSLVKDGEFSHSDIAHKRIQDRRSTTSVNASPFGRLHDYVPFYFAPRSPMLYAIKNNRVEGFEGEQSDIIYFVTDTEKIIQANKKFVFTNGHAIMALTDFYNDLNDLDKIDWDVMENTYWHDTDEFPDRKWRRQAEFLVHQTVELESFLGIGVFNSDMKNRVNNILQEHKEDMTVLIKPEFYF
>WP_250070933.1	MVQQLTSAGTLVVYSVPVMNVGEQQLFHFTHVRHLPDILTEKRLLSDSAMQGRGGVPMECGDRDVKAERRTRRVTVPPCGCPADYVPFYFAPRSPMLYVISRGGVSTYREGQPPLVYLVTSVNAVRASGRPYVFSDGNCANEITRHFNDLSMLPSVVDWEIMEARYWANTADDGDRMRRRMAELLVHEHLPVTALQEIATYDHDHAQEVRHLLREAGAEIPVTVRREWYY
>TVT67639.1	MSSAGSKSTLLYRLVHVENIAHLLQRGAIHAPNWTPDDGLPYRTIHDIGVQANRHLHPIPCGPGGTVHDYVPFYFGPLSVMLLKLKSGQVEGYNEGQRPLVYLIAKAEALDKSGCRFVFSDGHGLARFTGWYDDLAQLDAVDWGLVGERYWSDQPEDNDRQRRKQAEFLVWQELDWALIAGIAVYDDAMRQRVEEILQRFPQRWQPPVKVVRRWYY
>MBN5049005.1	MSTDKALYHITEIANLPSIIVDGLLSDASVGDRPNQVIGYSNIKERRLTQYTVPCCGDRFVGEFVPFYYCPRSPMLYTINNGNTGMPCGHQREIVHLVTSVHRVMGLNKEWAISDGNAGADAVSFSNQLTALQELDWDAINALDWRGRTRQKMAEFLVADSVPWSVFYGIGVIDQNALDRVANITRNIAHQPQIKILRNWYY
>MBA2664186.1	MTLILHITNISNLENILVNGGLWSINQMPATLTPHSSAHASIQLRRAQTKVPLNRGGFLHDYVPFYFGERSPMLYANHTGTVVGSNNGQNSIIYLVSSVQTVASFTNDWVFTDGHAIMVPLTSFFDDLAHLNQIDWKAVRATYWADTNDDPDRKRRKQAEFLVHQFVPFSWFTEFAVLNQEVAQQVQSILANANAALPVKVRRDWYY
>VVV04206.1	MTVSVSHITHIDNLKSILDQNCLWSDAKRIELGLINQNIGYSHIKNRRLLRTVNVAANGTIGQYVPFNFCPRSVMLFVIHKGHPDFEDGQDRILHLISDINTIRLTNDNCFFTDIHADLDYAEQIDDFNRISELDIKRIINERYWQNFKEEKQAEFLAFESVQWQTIHKIGVKTQAMADEVNLLLQTAKHQPEVVVRPEWYY
>WP_068382051.1	MNPDVFHISHINNLASIIQSGGLISDAIRINQKIGNQNIGYSHIKRRRLQHLVTVSQRGVIGNYVPFNFCPRSVMLYVVYRGHTDYNGGQQNILHLVTDVDRVRVHNPDCFFTDIHADLGYAEQITDFSRMKNLNWDYINRSNWRDPVIKETKQAEFLAFNSVPWAAIKEIAVINQQVAAQVSAMISNHPHQPVVSVKPQWYY
>WP_135966245.1	MSTDKTLYHITEIANLPSIIVDGLLSDASVGDRPNQVIGYSNIKERRLTQYTVPCCGDRFVGEFVPFYYCPRSPMLYTINNGNTGMPYGHQREIVHLVTSVHRVMGLNKEWVISDGNAGADAVSFSNQLSALQELDWDAINALDWRGRTRQKMAEFLVADSVPWNAFYGIGVIDQNALDRVANITRNIAHQPQIKILRNWYY
>NQU14477.1	MSVPEPTPVLRFIHVDNIPVYLTRGGLHAPNCTPDDGMAYKTIHNVDIQSHRRVKQINCGPCGVIHNYIPFYFGPLSPMMLQLKTGQVEGYSEGQDPLVYLVSTAQEVRESGTGFVFSDGHGIAAFTSWFDDLADLDEIDWDVVNERYWSDNVNDMDRQRRKQAEFLVHKYCNWSLIHEIVVIDGGMKSKVEQIFDQFPSHMRRRVRVDREWYYY
>WP_164108973.1	MSTDKTLYHITEIANLPSIIVDGLLSDASVGDRPNQVIGYSNIKERRLTQYTVPCCGDRFVGEFVPFYYCPRSPMLYTINNGNTGMPYGHQREIVHLVTSVHRVMGLNKEWAISDGNAGADAVSFSNQLSALQELDWDAINALDWRGRTRQKMAEFLVADSVPWNAFYGIGVIDQNALDRVANITRNIAHQPQIKILRNWYY
>WP_233477766.1	MHAPHGDHLAKGAAEVQSPVPNRPIYHITHIRNLRGILQRGGLFSDNFAVQNGIIDTDIGMAGIKQRRRTTAVGCGPGGTPADYVPFYFGYRSPMLRSIHVGNVPTYREGQEPVIYLTSSLAAVRNAGLSAVFSEGNAGATFVDFHADDAELCEKLIDWPLMTQKWWNDIPEDPNRASRRQAEYLVHRFFPVGLVASIVTQNERRAAEVGKILTDNGASISTMVYPQWYY
>WP_037423016.1	MTVKVPHITYIDNLISILNQGCLWSDYKRIELDLVNQNIGYSHIKQRRLVRPVNLAAGGTIGQYVPFNFCPRSVMLFVIHKGHADYQGGQERVLHLISDIDTIRLTNDDCFFTDIHADLDYAEQIDDFTRINELDLERIINERYWSDFKEEKQAEFLAFESVAWHTIRQIGVKAQAVAEEVSVLLQAVQHKPEVIVRPQWYY
>WP_104532470.1	MANDSLTPDDPAAYHITDIENLPAIIQTGALYSDGYLARNGHEPTVVGYSHIKQRRLEVCRVSCAQGQAFVGEFVPFYYCPRSVMLYTINKGNTGRPEGCQETILHLATRTSALMKLGREWAISDGNASAAHALFYNSKAGFKQLNWAAIKATSWSGQQHQKAAEFLVRDLVPWEAFVGIGCRSKSIASRVREIIDVGPHSHRPEVKVIPSWYY
>ETR68738.1	MEMGTNIGMEKIKQRRLQITFSSYRDMHVGDCVPFYFCPRSVMLYILSQKNHPEIDYKGGQEPIIHLVANFKRVIDWAGKNSKRWVFTDSNAGSHHFNDYNDTKYLSMIDWKAVHAKYWIDCREKKQAEFLIEDKLPWKLIESIGVYSKQYYNEVISLLSSQSHQPITRIKTDWYY
>MBS3966940.1	MRHPVPTPIYHITHVDNLTGILSSGGLFSKSALRVGVPQVDMSHFDLQERRLRCVVTCGPGGNLHNYVPFYFAPRSPMLYAIYRNNVAGYRGGQTPIVYLCSSVQRVRHHALPFVFSDGHPIMALSQFYERVDDLSRVDWAIMASDYWNDTIEHPKRKQLRQAEFLVYHFFPWDCVMEIVVRSVAIQGRVEALLVSHPRNIRRPVRVEARWYF
>WP_220119309.1	MSDPLRDLIERERELSRLMNPLTEVGANLGAYERSIVRAAAELDVMSLMRDRADIEARAAGFLSPDQHRNLALDLFQRMPTGSELLMQEMQRADALAREAAGLHGRSISELAVEAASLHQRWEEAFRLPSAMETARLYQEQVDALQAQSTLFHDRPGQIMAAMTSMTRPWLNDAMLDQSVLGMMEMQTIGAVLRHSDPFGADIGDLLRPALGDWRDAVMPTVDILTDPVAIIHMTHIGNLDEILAKGALSSTARLQAADARYNNIAYSSIQAQRAARQVPCGPGGCLHDYVPFYFTTRSPMLYTIHRGNVPCEGGQGALVHLVSTAQKVVEAGLGFAFTDGHGIMTYSSFFDDLGRLGEVDWDVVGSRQWADTLEDGDRKRRKQAEFLVRDAFPVTLLS…
>WP_074958923.1	MNWQPHPKDPEIFHISHLNNLQGVIVEGGLFSDGGIVRRKMSATNIGNTRIKTARLTKPVPSHPGTFVGDFVPFYFCPRSVMLYVVNRGSTGHPPGCQVDIVHLVSRVGSAMSLGKWAFTTTNAAADYTTQFHTSLVDLPRVQWHAMPQDDWKQCKEERQAEFLVLDFFPWTAIHEIWVHGPATQQKVRSLLGATAHRPPVHVRPDCYYP
>WP_237332099.1	MNTIKQRRLNELTLDSHPGLHVGQCVPFYFCPRSIMLYVIYRADSDELAYKGGQGPIIHLQADLHATVQWAQQQGHRWAFTLSNAGSYFFEDRNDLALLHELNWPAINATQWQSCKDGKQAEFLIEHSFPWHLVEAIVVNSDNVYH
>WP_120689890.1	MADTLGQPEPTLIMHFTHIDNLPAILKAGRLYSDSSVGPQLATNVGAVEIKTRRRQRLVPCPPGGSVADYVPFYFAPRSPMMYRIACDHRDGKSGCYPGGDDPLIYLVSSVEQVDAAGLSWVASDGNCAVGLTTFSAQLDELATLVDWPLLQEQIWRNIPEDMDRMRRRAAEFLVHREFPLDLLVGYAVRTEQRREQLRQVFREAGMIEPYVAVRPAWYYGYARREVRE
>EJB8463363.1	MTRPIPTRLFHMTAIDNLESILNQKALICKNQCRKNGISYGNIAHASIQDRRCQKIVPLPPHGTLHDYVPFYFAPRSPMLYAINQGNVEGCEYRQENIIYLQTTVERMVQLEKVYLFTDRNASLDFALFEKDYEKLNETIHWDYFTSSPQLDGYCKYFMTNSEYPDRGEIRQAEFLIHTSLPLEHIELIGVYDEASLEIVKTLLKAYDLDIPVSIKSSWYF
>WP_194577011.1	MTVPLQPKIYHIVHVDRLASILDANGLLCDAQIIAQNAVGTTIGMNTIKQRRLNELTLDSHPGLHVGQCVPFYFCPRSIMLYVIYRADSDELAYKGGQGPIIHLQADLHATVQWAQQQGHRWAFTLSNAGSYFF
>KAF3978439.1	MPEYPVPTEIYHFTHIDNLSGLINTGAILCKNEMTKDNVVYKSSAFNSVQEQRQTHPVPVSPNGTIHDYVPFYFNSLSPMLYIIKDRNIDGVEMQDLVFFKSTAQTVENSSCKFVFTDGHGIMMLSEYYNDLASLDKIPWNVVNARYWNVFPDGRRLRQSEFLVYNKFAWSLVQTIGVYNSNILNKIKILVNGLTHQPDVEIKGNWFF
>WP_091591771.1	MVTDAGRPEPTLIMHFTHIDNLPGVLKAGKLFSDSGVGSQLATNVGAAEIKARRRQRIVPCTPGGVVADYVPFYLAPRSPMMYRIACDYRDGRPGCYPGGDDPLVYLVSSVERVDAAGLDWVASDGNCSVGLTSFSARLDDLATLIDWPLLRARVWKDIPEDMDRMRRRAAEFLVHREFPLNLVIGYAVRTDERQEQVKQLLRDAGMIEPYVRVRPDWYYGYERREVRQ
>WP_154319674.1	MKTKPTPIFHITHKNNLEKIINSKGLHCVSSLSSKSNSYTNIAHNSIQDLRATTVVPVDPFGTLHEYVPFYFAPRSPMLYTIHRGNVTGYSDGQKPIVYLVTTIEEIEKQSIPFCFTDGHGIMYFTNYYKELTFLNQIDWEVMKMKYWSDTPEDNDRKRRRQAEFLIHSFLPLNSIKAICVINNSIKDDINKLLEIHNVTNIPVLVKDDWYY
>WP_038348164.1	MTRPIPTRLFHMTAIDNLESILNQKALICKNQCRKNGISYGNIAHASIQDRRCQKIVPLPPHGTLHDYVPFYFAPRSPMLYAINQGNVEGCEYRQENIIYLQTTVERMVQLEKVYLFTDRNASLDFALFEKDYEKLNETIHWDYFTSSPQLDGYCKYFMTNSEYPDRGEIRQAEFLIHTSLPLEHIELIGVYDESSLEIVKTLLKAYDLDIPVSIKSSWYF
>HAV4459554.1	MNFNMTRPIPTRLFHMTAIDNLESILNQKALICKNQCRKNGISYGNIAHASIQDRRCQKIVPLPPHGTLHDYVPFYFAPRSPMLYAINQGNVEGCEYRQENIIYLQTTVERMVQLEKVYLFTDRNASLDFALFEKDYEKLNETIHWDYFTSSPQLDGYCKYFMTNSEYPDRGEIRQAEFLIHTSLPLEHIELIGVYDEASLEIVKTLLKAYDLDIPVSIKSSWYF
>WP_106496404.1	MIVEKLLYHITDLNNLESILQHGGLLAHNTIEEKSVEYENIAHNSIQNKRTMKTVPLPPNGNLHDYVPFYFAPKSPMLYAIRKGQVEGYEHGQGHIIYLVSRTDIIHYAGLEYVFTDGHAIMGFTDFYKDLKHIDKIDWEVMQSKYWFDREDDPDRKRRRQAEFLVHKFIPFDFILGFAVKNESIKLQVENLIHKYDYDKFVAIRNWYY
>MBM4285654.1	MPAPNPTPIYRFIHVDNLHICLRRGGLHAPNHTPDNGLVDKTIHNVDIQNRRRIYGIPCGPRGVIHDYISFYFGYLSPMMLQLKTGQVEGYDEGQEPLIYLVSTAQAVRNAGLGFVFSDGHGIAAFTDWFDDLANLDKVDWRMVYERYWADNPRTDMDRQRRKQAEFLIHRFCPWLLIQEIVVMNAVMRSRVHAIMAEFPAGLRRTIRIKRNWYYY
>OFX14079.1	YHITHIQNLPQITGTGGLVCDSRLATLASVPTTVAYEDIKDKRTRKQVPCGPQGVVADYVPFYLAPRSPMLYTISRGNIPGRDQQDIVHLVSSAEDMRDRGLGFVFTDGHPIMAITSFFDNLDDLDKVDWEVMDSRYWYDIDADPDRKRRRQAEFLVRDSCPWELIRFIAVINEESRKRALKCLDTLRDRPNIQLRRDWYYG
>WP_141205778.1	MRQCIWGYTAATVCWWRSLTGGIEGRVEALTQDAVIYHFTHIDNIPNIIEAGALLADGETSGRMQVEVGDRAIKSRRRELVVPKGPGGVPADYVPFYFAPRSPMMLCIKSGRVPQYQEGQEPLIYLTSTVRLMAAQGIPYLFTDGNCASRFTDYYEDLSDLEQVDWAVMRATMWRDTADDPDRKRRRMAEFLMHRSAPLKAINGMATMTTSMESRLNEILAAYQYPMDVKVQRQWYY
>ULA65763.1	MIPRPTPILRFTHVDNLDTIIRRDGLHAPNHVPNDGLNYRFCHNAEVQSARADIAISMGPGGTIPDYVPFYFGCLSPMMLNLKTGRVKGYNEGQDPLIYLVSSAQAVETAGIKFVYSDGHGLASYTEWFDDLSELGNVDWNIVNQRYWRGDINDMDRQRKKQAEFLVHKCCPWSLIQEIVVIDSVMQDRAQTIQVAFPADQRRVVRVDRNWYYW
>WP_006712443.1	MPVPVQPKIFHIVHVDRLASILGSNGLLCDAQIIAQQAAGTTIGMNTIKHRRLTELTLDSHPDLYVGQCVPFYFCPRSIMLYVIHRADSDELAYKGGQGPIIHLQADLNATVQWAQRQGHRWAFTLSNAGSYYFEDRSD
>WP_209787401.1	MAVPVPTHLFHITAIANLAAIASSGALLSKERLTANGLSPTNIAYETIQDRRARTMVPIAPGGTLHHYVPFHFAPRSPMLMTIDKGNVPGCDLTQNDIVYLTTTAQIIANQGAPFVFTDYHAVMAIASFFSDLNDLNQINWSIFFENPLLGGYCKYWQNRSTPAHMMRMETRQAEFLVRDSVPLAVITQIGVKSPQMASQVQMALANTGWNPPIQIVPGWYY
>PNW17401.1	MNFNMTRPIPTRLFHMTAIDNLESILNQKALICKNQCRKNGISYGNIAHASIQDRRCQKIVPLPPHGTLHDYVPFYFAPRSPMLYAINQGNVEGCEYRQENIIYLQTTVERMVQLEKVYLFTDRNASLDFALFEKDYEKLNETIHWDYFTSSPQLDGYCKYFMTNSEYPDRGEIRQAEFLIHTSLPLEHIELIGVYDESSLEIVKTLLKAYDLDIPVSIKSSWYF
>UUZ72182.1	MPLHPIDTKLYHITDVNNLPAILSSGGLRSDVAMAGVIHEKIGYAHIKERRMTQYRVPCCGNRFVGEFVPFYYCPRSPMLFTINKGNTAKPAGCQTDIIHLVSNVGRAIEVGPTWAISDGNAGAGYTSFDNKLAALANLEWDIIHSNNWAGEVRRNKKSAEFLVADFFPWQGIDTVACHNSQIADRVSKLLTGQVQAPNVVVRTDWYY
>MXX43812.1	MSRPHWIFVLAGMPSASPTSHRQRRERMMTPQRGLLFHITHLSNLASIAQHGLWCDSEMEASASAPREIGNLEIKEQRRRRSVPLPPGGSVADYVPFYFAARSPMLFSIHKGAVSSYQGGQKKIAYLVSSIDSIIEHGLQFVFTDRNAALGHARYGDDPASLAEHIDWELMEARMWKNTSSEPDRMERRMAELLVHGYVPWAAITSVVTKTEKRSRQASAALTTVEVTTPVSVNSDWYFS
>MBN2290022.1	MQVPIPTPILRLIHIDNLQIYLQRRGLHAPNREPNNGLIYRTIHNIDIQLNRRIRRILLGPQGVIHDYVAYYFGPRSPMLFQLHTGRVEGYLEGQEPLIYLVSTAQAVQESGTGFVFSNGHGIVHYTDWFYNLNDLDKVDWETVYGKIWLNTVEDMDRQRRKQAEFMVYQFCDWSLIHRIAVINETVKSRVETILQGFPADLHKPVEIRREWYY
>MBS0149854.1	MHPNPTPILRFTHVENLDTIMRRGGLHAPNHVPNDGLPYRFCHSAEVQNARATVPILIGPRGTIHDYVPFYFGYLSPMMLNLKTGRVEGYNEGQEPLIYLVSSAQAVESAGIQFVFSDGHGLVTFTQWFSSLGALTEVDWLVVNQRYWTDTIDDMDRKRKKQAEFLVHQYCPWSLIQEIVVIDAGMRERVEAVQAAFPEAQRRVVRVDRNWYYW
>WP_243290293.1	MGEEKLLYHITDFNNLESILQHGCLLASNIVKEKDVENENIAHNNIQDRRLMKIVPLPPNGNLHDYVPFYFAPKSPMLYAIYKGQVEGYDKGQDQIIYLISRTDIIHDAGLEYVFTDGHAVMEFTDFFKNLEDLDKIDWEVMNSRFWFDTEDDPDRKRRRQAEFLVHEVVPINVLLGFAVMNQDMKRKVEEVINKYNIDKPVAIRHWYY
>BCW96593.1	MEYAKIRELLAVSRSIKGRMETTLYHMTHIDNLPGILQAGRIFCDRQAAAHQKRSVAYHSYKQCRRERVVPVEPGGMIADYVPFYFAPLSPMLYVIHIGRVDPSVRQSEIVYLTTTVRTIVQAQKPCVFSDRHPLRFSARFSNNIDQLDQYVDWSVMRSERWHDTPLQPNRKSLRQAEFLVHQAVEWTLVEQLGVYNDAMQQRVEAILQACDHRPPVVVKRNWYY
>MCC6955081.1	MPVPTPIFRMVHVENLATLLERQGLHSPNNQPNDGRPYRVIHDVEMQAKRQVRSLPCGPRGVIHDYVSFYFGPRSPMLLRLQTGRVQGYTGDQTPIIYLVSSVERIREMGVPFIFSNGHGVAYFTGWFDNEADLHKVDWEAVYAKRWNDTLEDMDRERRKQAEFLVHRFCAWEAVERIAVVNPQMKTFVETILAAAAPHLTRPVEVRADWYY
>MCH8963013.1	MAQTLIYHITHVDNLQRILTEGGLWCKAEQIARTVEYQNIAHQNIQDRRATTPVSCGPGGVLHNYVPFYFAPRAPMLYAIHNGRVQGYTGGQTAVVHLVSSVERIVEAQLPFVFTDGHGTVAYTSFFEHLDDLTKIDWKVMQARYWNNTLQDSDRKRRRQAEFLIHTFCPWERLLGIGVGVGLLSGLMGVGGGFLIVPALLWFTSLSLLSAMATSMAVIAVVSGGGFLLYLTDAEPPLPLLGGLALGGAFLVKYTIDQGLLGPKMRIFLGLLLSLAMIGTGEWVRRKGSLPEMLSRAPDYIPTALAAAGLFTAFATIYAAQALYGLIPPIVAFGLLAVVGFLGMALALLYGPLLAFLGLIVASAVPL
>MCA0436574.1	MAVPVPIRLFHITRLEHLPSIAQHGLCCDADAHAEGRLTVEIGNTEIKDRRKHRTVPAGPGGMVADYAPFYFAERSPMLFAIHRGNVSTYAEGQVGVVYLCSTLERVRALGLPWVATDRNAVLRLAKFTDDQNDLADLIDWDIMRVRYWSDSQDDKERRQAELLVHRRVPWEAIEFIGTRTEADLSRVRQALATLEVSHVPRSDVRGRWYF
>WP_187516854.1	MPYNRQQTLIYHITDISNLAGIVESGGLMSDAAMVGSGEHQVIGYDHIKRRRLEQIQVDCVDNRYVGEFVPFYYCPRSPMLFTINKGNTGRPEGCQSEIVHLVSTVAHGLALNSDWAFSDGNAGAFHTSFYDDIEELADLDWASIDSAYWSGKQHQKHSEFLVADFFPWNSVFKIGCYNQAAVDRVSAVLGGGQFPQVCVERRWYY
>MYG60462.1	MSRPHWIFVLAGMPSASPTSHRQRRERMMTPQRGLLFHITHLSNLASIAQHGLWCDSEMEASASAPREIGNLEIKEQRRRRSVPLPPGGSVADYVPFYFAAGSPMLFSIHKGAVSSYQGGQKKIAYLVSSIDSIIEHGLQFVFTDRNAALGHARYGDDPASLAEHIDWELMEARMWKNTSSEPDRMERRMAELLVHGYVPWAAITSVVTKTEKRSRQASAALTTVGVTTPVSVNSDWYFS
>MCS6829331.1	MERIRIYHITHHSNLPRILTAGGLLCDKEASDGCAVSIAYADLKQRREHVAVPCEPGGVLADYVPFYFAPRSPMLYAIHKGFVSHYAGGQNEIVYIASSVQTVQRRRLPFVFTDGHPVVRITRFFNRLNNLNQLDWQIMRARAWHNTEDDPDRKRRRQAEFLVYRFFPWEAVEMLGVVDLEMRERVLTYLHDHAQQSVPPVYLRSSWYY
>WP_141327652.1	MNWQPHPTNPEIFHISHLSNLPGIINAGGLFSDGGLARRNMVATNIGNTSIKTSRLTKPVPSHPGTFVGDFVPFYFCPRSVMLYVVNRGSTNHPPGCQVDIVHLVSRVGSVTSLGKWAFTTTNAAAAYTTQFHTSLVDLPLVQWHAMPQVKWQQCKEERQAEFLVFDFFPWTAIHEIWVHGPATQRKVTSLLGAAAHRPPVHVRLDCYYP
>WP_111133731.1	MSDTIGQPKPTLIMHFTHIDNLPAVLKAGRLFSDGSVGPQLATNVGAAEIKARRRERRVPCPPGGVVADYVPFYFAPRSPMMFRIACDHRDGKSGCYPGGDDPLVYLVSSVERVSDAGREWVASDGNCAVGLTSFSASLDELATLVDWPLLRAKVWKDIPEDMDRMRRRAAEFLVHREFPLDLLAGYAVRTEERREQVRQVFRDAGMIEPYVSVRPNWYYGYTRREVRE
>WP_194842363.1	MAAPVPTHLFHITAIANLAAIASSGALLSKERLTADGLNPTTIAYETIQDRRARTMVPIAPGGTLHHYVPFHFAPRSPMLMTIDKGNVPGCDLTQNDIVYLTTTAQIIANQGAPFVFTDYHAVMAIASFFSDLNDLNQINWSIFFEHPLLGGYCKYWQNRSTPAHMMRMETRQAEFLVRDTVPLAVITQIGVKSQKMAGQVQMALANTGWNPPIQIVPGWYY
>WP_272921179.1	MNVGGQQLFHFTHVEHLPAMLAEKQLVSDSAMRRRGGVPVECGDQSVKAERRERVITVPPYGHPADYVPFYFAPRSPMMYVISRGGVATYRGGQPPLVYLVTTVNEVVATGNPYVFSDGNCANAITAHFTDLAQMPRRVDWEIMAATYWANTTDDGDRMRRRMAELLVHESLPVSALTEIGTYDRVHAQQVQDALNAAGVDLRVTVRREWYY
>WP_029719052.1	MPAPKPTRLFHITAIANLPAILATGALLSKNRGAAAGINYQNIAHAGAQGARAVRAVPDPPGGVVHDFVPFYFAPRSPMLYAINGGRVEGCAWRQADIVHFETTVENVTALGQPFVFYDRNATLAFSAAYTDLAQLDTVVAWDLITERPQLDGYCRFWHTIQASERYAERMERRQAEFLVKDHTPLNCMTRIGVIDAERQALVQGLVAQAGLPLRVDVMPDWYF
>UCH93331.1	MTKICHITDKKNFLPILQHKGLYSKNKAKSSNISYINIAYEGIQERRADTIVPISPYGTLHDYVPFYFAPCSPMLYAIKSGIITGYRGGQEDIIYLVSDIESIAANEIPFVFTDGHAIMAFSNFYNQLNDLMKIDWKIMNEKYWADTQEDNDRKRRRQAEFLIKDFLPLHLISEIGVMTTDIQNELKTVAFKCGYDKIVHVKRKWYY
>MCB1921418.1	MSIASPPNPTWLYRLVHVDNLPTLLTRGALHAPHTTPNDGLPYRPIHNASVQANRHIKAIPCGPGGTIHDYVPFYFGPLSVMLLNLKTGRVADYNQGQEPLIYLLTTAQAIQQAGVQFVFSNGHGLATFTSWHDNLAQLDQVDWGIVNAKYWSDTPEDNDRQRRKQAEFLIWQSLDWFLLHGITVLNATMKQRVQTILNQFPQRKQPRITIRSNWYY
>TXH10033.1	MLYTNLNPQKALIWRIVHRDNLPWILDNGLHCGNSAVKAPNWVNIGNPELIDKRASHPVPLPPGGLLNDYVPFYFTPFSPMLRNIHTGWGGIQRRPNEEIVILVSSLHHIAGLGLPFLFTDSHAYYQWADFYTDLADLDKIDWPLLQARDFKRDPEDPAKFERYQAEALIHQHLPVGGLLGIVCYTEALKQRIEQEIQARNLNLPVYARTGWYF
>MCB1302193.1	MAVPVPIRLFHITRLEHLPSIAQHGLCCDADAHADGRLTVEIGNTEIKDRRKHRSVPAGPGGMVADYAPFYFAERSPMLFAIHRGNVSTYAEGQVGVVYLCSTLERVRALGLPWVATDRNAVLRLAKFTDDQNDLADLIDWDIMRVRYWSDSQDDKERRQAELLVHRRVPWEAIEFIGTRTEADLSRVRQALATLEVSHVPRSDVRGRWYF
>WP_035213292.1	MAAPVPTHLFHITAIANLAAIASSGALLSKERLTADGLNPTNIAYETIQDRRARTMVPIAPGGTLHHYVPFHFAPRSPMLMTIDKGNVPGCDLTQNDIVYLTTTAQIIANQGAPFVFTDYHAVMAIASFFSDLNDLNQINWSIFFEHPLLGGYCKYWQNRSTPAHMMRMETRQAEFLVRDTVPLAVITQIGVKSQKMAGQVQMALANTGWNPPIQIVPGWYY
>WP_267192891.1	MSLNLSPEQARIFRITHIDNMPWILRNGLHCPSSATRDPNFVMIGNPDIIGKRTSKCVPIPPDGVLEDYVPFYFTPCSVMLYNIVTGYNGLTRRDPDDIVIMVSSVARLQECGVDFVFTDRHALVQYAKFFSDVSALDTIDWELLRARDFARSDKDPGKVERYQAEVLAHQSVPVEALLGIACYSEASERRVLMMLAAAGSDLRVEVKRDWFF
>MBN8487934.1	MPAPRPTRLFHITAIANLPAILGTGALLSKNSGAVAGINYQNIAHAGAQSARAVRPVPNPPGGLVHDFVPFYFAPRSPMLFAIHGGRVDGCPWRQADIVHFETTVENVTALGQPFVFYDRNATLAFSTPYTDLAHLDTAVAWDLITEAPLLDGYCKFWQNRAAEPRYADRMERRQAEFLVRDQVPLHCMTRVGVINAQVQAQVHGLLAQAGVPLTVDVMPSWYF
>WP_206519509.1	MRSCDYRDSQFHEKSDPLSDKAPMAKPPNPKIYHIVNVDRLASIIKSGGLLSDSEIIKLKLPGTTIGMGSIKARRLELPVKCYSNATVGDFVPFYFCPRSVMLYVIHKANNPELAYKGGQGPIVHLQCDLNKVIAALDKAKRSWAFSGSNAGAVYSSFWNDPSKLSQLDWSHIGAKSWQEPEVRDAKQAEFLVYKKISLAFGGSNWSAESGHIQRCDECDRASCAQANSRYRDELVLLRRGEWSNSAPAISSTQTSTHW
>TXK85658.1	NLPSILCHGGLVANNVAKVKSVSYVNIAHTRIQARRSIISVPLPPYGTLHDYVPFYFAPRSPMLYAINKGRVDGYTKGQDEIIYLVSRTDVIHHRGLGYVFTDGHAIMKFTDFYNDLKDLDKIDWNVMHSQFWFETEEDPDRERRRQAEFLVYQFVPIDMILGIGVKNDKMKQKVEEIMYQCHCHKPIAVRPHWYY
>WP_218553642.1	MAEHYSKLNPKKALIWRITHRGNLPWILDNGLHCGNAAVQSSSWVSIGNPELIDKRSSHPVPLPPGGFLNDYVPFYFTPFSPMLRNIHTGWGGIQRRPNKDIVILVSSLHHVAERGWPFLFTDSHAYCQLASFYSDLSDLDKIDWPLLQARDFRRDPEDPAKFERYQAEALIHRHLPLDGLRGIVCYTDGLKQTIERQLQERNLKLPVHTRTGWYF
>WP_194589337.1	LDANGLLCDAQIIAQNAVGTTIGMNTIKQRRLNELTLDSHPGLHVGQCVPFYFCPRSIMLYVIYRADSDELAYKGGQGPIIHLQADLHATVQWAQQQGHRWAFTLSNAGSYFFEDRNDLALLHELNWPAINATQWQSCKDGKQA
>MBS3958828.1	MTAIYHITHVDNLPAILAAGALWSDSRLKSSSTPPKSIAHGNIKRNRDRAPVGLPPGGFVSDYVPFYFCPRSPMLAALHYGTVENAAGTQGDIVHLVLEAELLVKAGLECVHTDGHAAMQPLRFWPGVSGFAELPWDVIRSWSWKNKPDDNDRKRRKQAEFLVHDAVPWSHVQSIGVMTESTRDRTIAAIAAAAHRPPVTLQPDWYYR
>MCI0445688.1	IYRFIHIDNLPIYLQRGGLHAPNHSPTNGLIYKTIHNVEIQDERRKTKIPRGPGGVIHDYVGFYFGYLSPMLLQLHTGRVEEYNEGQEPLIYLVSSVQDVVTAGNSFVFSDGHGIAAFTDWYDDLNNLDQVDFDIVYKRYWKDRLDDMDRQRRKQAEFLVYRLCDWDLIKEVGVLNDKMKGTVEKVFSAFPHNLHRPVIVRRNWYYY
>WP_153168550.1	MANHYHSLNPEKALIWRIVHRDNLPWILDNGLHCGNSAVKAPDWVNIGNPELIDKRANHPVPLPPGGLLNDYVPFYFTPFSPMLRNIHTGWGGIQKRPNEEIVILVSSLHHIAGLGLPFLFTDSHAYYQWADFYADLTDLDKIDWPLLQARDFKRDPEDPAKFERYQAEALIHQHLPVSGLLGIVCYTETLKQRIEQEIQARNLNLPVYARTGWYF
>MCO5310394.1	MAVPVPIRLFHITRLEHLPSIAQHGLCCDADAHADGRLTVEIGNIEIKDRRKHRSVPAGPGGMVADYAPFYFAERSPMLFAIHRGNVSTYAEGQVGVVYLCSTLERVRALGLPWVATDRNAVLRLAKFTDDQNDLADLIDWDIMRVRYWSDSQDDKERRQAELLVHRRVPWEAIEFIGTRTEADLSRVRQALATLEVSHVPRSDVRGRWYF
>RYF30286.1	MPVPANPKIYHIVHVDRLASIIADKRLWCDAKMIEKAGAGTTIGMGSIKQRRLGLKLDCRPGLHVGDCVPFYFCPRSIMLYLIHCANHEELTYKGGQGPIVHLEFDMNEVVEWAEEKGRQWAFTLSNAGAYYFEDRCDLADLDERRSMMSGLLAEREGVAKGAGPRAV
>WP_093284820.1	MTLDINNVQAYHITDIENLPGIFASGGLLSDLALGPTAHSVIGYSHIKQRRMTVLRVPCCTGQPFVGAFVPFYYCPRSPMLFTVNKGSTGKPAGCQGSIVHLVTNVSVLTSLGSEWAISDGNAGAAHALFANSLTALKKLDWAAIRTSSWAQVMHQKAAEFLVRDFVPWNAVQSIGCFDAGAVAKVTALLTNTPHRPLVSVQRAWYY
>MYW29723.1	MPAVQGEFTVKQRRTRRLHVVYSSLVMNVGGQQLFHFTHVEHLPAMLAEKQLVSDSAMRRRGGVPVECGDQSVKAERRERVITVPPYGHPADYVPFYFAPRSPMMYVISRGGVATYRGGQPPLVYLVTTVNEVVATGNPYVFSDGNCANAITAHFTDLAQMPRRVDWEIMAATYWANTTDDGDRMRRRMAELLVHESLPVSALTEIGTYDRVHAQQVQDALNAAGVDLRVTVRREWYY
>MBT8224287.1	MTAPSSDRWIFHITHLRNLRSILAHGHLLCDSATGREGVLDTDIGMPSIKARRRATKVTCGAGGTPADYVPFYFGPRSPMLYSIWRGNVPTYGEGQDPVVYLATTVAAIRAARLRSVFTEGNAGAAFVQFHEDGPLLESSIDWPLMDERFWNDTPDDPGRANRRQAEYLVHHAVPVGVIRMLAARTDAWARQVRGIMGAGTLALPVSVRPD
>WP_265578377.1	MSNIKQRRLEELSLSSHPNLFVGQCVPFYFCPRSVMLYLIYRRNSELSYTGGQQPIIHLQLDLYDTIRWAQQQGRRWSFTLSNAGSNYFEDRCNLNQLNEINWSAVQSIQWGGDGGIKEAKQAEFLLERDVPWLLIEKVGVFSNTEHQQVADILRGLAHRPDIEIQRSWYY
>TAG28224.1	MVTQTPQRLAPAPEQIRLFHITAIENLPSIMRRGALLAKNVAQREGAAYANIAHAGAQGSRSRKLMPNPPGGQLHDYVPFYFAPRSPMLMAIHGGKVAGCAFKQDEIVHFETTVANVLTSGQAHVIFDRNATLDYSKAYTDVRHLSAVAWDLLHETPQLDGFCKYFQNRRDDLRYVDRMERRQAEFLTHTAVPLHCFTRIGVCTEAAAHRVRDILVAAGVRLHVEVCPQWYFLGQ
>WP_273000726.1	MEHPIYHITHLNNLTGIIESRKLLPKSELIKANKTGRYQNIDVSYDHIQSRRARTKVPVGRDGTLHDYVPFYFCPRPPMLYAIRYPKPGEMKYTGGQREIIHLVAVAEEVARRRDLDFVFTDRHAVKAYARFFEDLRYMNELRWEAIHTRYWSEGETRELKQAEFLVAPYFPWELIRIIGVIDREILKKVERVLDRYPNAHRPLIRVRRDWYY
>MCA9527367.1	MTPIYHLTHGRNLASILRAGGLWSPLHAPEGFRPASIAHENIQARRRLRLVPVPPGGSLHDYVPFYFGTRSPMLYANHRGWVEGNPDGQRPLVYLVSTIERAVAAGARWVFTDGHAAIRYTRFFCDLGRLSEVDWQVVHGQAWFDTLEDPDRKRRKQAEFLVSRFYPLAALEAVLVVDAGVQARVRGILSEHEVSLPVRVDPAAYY
>HAT1879868.1	MTIPVPSEIQLYRLTHINNLNLLMQRGGLHSPNNTPNDGYIYRTIHDATVQANRKVTPIPCGARGNVHDYVPFYFGTHSPMLLQLKTGQVAGYTEGQDPLIYLVTSLDLIISNGCRYVFSDGHGLATYTDWYDNLNDLDKIDWDIVKQKFWADTAEDGDRQRRKQAEFLVHSFCDWSLIKGIAVLNDQMKQNVEAIMANYPNRNQPPVKILPRYYY
>MXY10418.1	MVTRRRGLLYHFTHISNLASIAEAGLYSDTQIEAGQRAPTEIGNADVKQRRRNLAVPLPPYGWVANYVPFYFAARSPMLYIISQGDVPTYSGGQDEIVYLVTSVEKVVEEGLSFVFTDRNAALRIADYGDDLEDLDDYVDWDLMEGRMWNNTYEEPDRQERRMAELLVHDHVPWSAFIGVAARNDNKCRQAEHALSSVGIEIPVRPRPGWYF
>EHH03924.1	MFVIFAIFAIFNIKSSVNSYPRNISRMAAPVPTHLFHITAIANLAAIASSGALLSKERLTADGLNPTNIAYETIQDRRARTMVPIAPGGTLHHYVPFHFAPRSPMLMTIDKGNVPGCDLTQNDIVYLTTTAQIIANQGAPFVFTDYHAVMAIASFFSDLNDLNQINWSIFFEHPLLGGYCKYWQNRSTPAHMMRMETRQAEFLVRDTVPLAVITQIGVKSQKMAGQVQMALANTGWNPPIQIVPGWYY
>NOQ36518.1	MNPAIYHFTHLDNFSKLIKTGSILCKNQMIAENQRYQSAAYEDIQNQRKAHPVPVLPYGTLHDYVPFYFCSRSPMLYSIKQGNLINIQMDKLVFLKSSVQTVIAVNKAFVFTDGHAIMDFSDYYNNVADLKNVSWEVVNAHYWNDFDDGRRLRQAEFLVHQFVEWQLIETIGVYSQQIKDEIMQKIQGLSHKPDVQIKSSWFF
>MBN2528844.1	MSETPIRHHKLFRMIHIDNLDVYLKRGGAHAWNSAPNDGLHYHTIHYSTLQQHRHSRQIQIEGTDCGTLHDYVPFYFGPRSPMLLSLKNERVEGYSGGQEPLIYLVSSTEKMAEAQIPFVFSDGHGIMALTAWFRDLKDLNQVDWEMVKETNWADTIEDGDRKRRKQAEFLVKEFCPWSLIVGIGVYTEKMKARVENSLVQYPIDNQPVVKVKKEWYY
>MBX9611720.1	MATQTVYIYHITDTANLPSILAAGGLCSDSAMTAAQNKNRNIGYNHIKQRRAAMNVACHTPKVVADFVPFYFCPRTPMLYTINQGNVPGCPAGSQATIVHLVSSVNVAIATGKAWAFTNLSANASYPPKFYDDLAHLDQLQWSVIRSDQWSGRSQEKQAEFLVEDFFPFSAISTIGCHSPQIANQVAAMMNTLPNAPRVEHRPTWYY
>MRG67137.1	MFVIFVIFAIFNIKSSVNSYPRNISRMAAPVPTHLFHITAIANLAAIASSGALLSKERLTADGLNPTTIAYETIQDRRARTMVPIAPGGTLHHYVPFHFAPRSPMLMTIDKGNVPGCDLTQNDIVYLTTTAQIIANQGAPFVFTDYHAVMAIASFFSDLNDLNQINWSIFFEHPLLGGYCKYWQNRSTPAHMMRMETRQAEFLVRDTVPLAVITQIGVKSQKMAGQVQMALANTGWNPPIQIVPGWYY
>MCP5278383.1	MPCPNPVRLFHITAIANLPDICAGGALLCKNAGASAGINYQNIAHQGAQGARSQRNVPNPPGGLMHDFVPFYFAPRSPMLYAINGGRVAGCDLRQADIVHLETTVEKALAGGSPFVFYDRNATLAFSKPYTDLGQLGEAIAWNLITEAPTLDGFCKYWQNRPDSAHYTDRMERRQAEFLVKDRVPLTAFTRIGVLNADKAAEVRAILKTVGVILPVEVKCDWYFLGQ
>WP_080874434.1	MESKLLYHITDYRNLPSILVKGHLATHSFVSSKQMPYSDIAHQSIQYRRITKKVDVYPYGVLHDYVPFYFAPRSPMLYALSNGRVEGFQGTQDDIIYLVTSIDNIVNREKEFVFTDGHAIMFITEFYNDLNDLKELDWDVLKSRYWNDTNEDPDRKRRRQAEFLVYHSAELDLFLGIGVRNNDMKHKVNEILKEYNVDMQVLTRPSFYY
>HAU1152522.1	MTIPVPSEIWLYRLTHINNLNLLMQRGGLHSPNNTPCDGNIYRTIHDVTVQANRKVTPIPCGARGNVHDYVPFYFGTHSPMLLQLKTGQVAGYTEGQDPLIYLVTSLDLIISNGCRYVFSDGHGLATYTDWYDNLNDLDKIDWDIVKQKFWADTAEDGDRQRRKQAEFLVHSFCDWSLIKGIAVLNDQMKQNVEAIMANYPDRNQPPVKILPRYYY
>MBZ0258633.1	MVDIPFPTPIFRLIHIENLEILLRRGGLHAPKRTPNDGLVYKTIHNTEIQVKRNSKAIPCEPYGVIHDYVSFYFGYLSPMMLQLHTGQVANYSEGQTPLIYLVSNVQSVIKAGCEYVFSDGHGIAAISSWYNSTNDLDKIDWNVVCLRYWIDTVDDPDRQRRKQAEFLIYHFCEWSIIEKIVVLNEIMKTRVEAILKRFDSPLQTPVEIKREWYY
>WP_260291417.1	MAYTNLNPDKALIWRIVHRDNLPWILDNGLHCGNGGHHSPDWVSIGNPELIMKRATHPVPVNPGGVLNDYVPFYFTPFSVMLNNIHTGWGGITKRSNDEIVILVSSLYHVQEQGLPFVFTDSHAYYQWANFYTDLKDLDKVDWKILQQRDFKRDPDDPGKFERYQAEALIHQHCPISALLGVVCYTERLKEQVGQLLDERGIELPVYARRGWYF
>MCC3732023.1	MNITAGYHPTNRKIDTGKALKWWPVFVDHFTMIGMSNIKQRRLEELSLSSHPNLFVGQCVPFYFCPRSVMLYLIYRRNSELSYTGGQQPIIHLQLDLYDTIRWAQQQGRRWSFTLSNAGSNYFEDRCNLNQLNEINWSAVQSIQWGGDGGIKEAKQAEFLLERDVPWLLIEKVGVFSNTEHQQVADILRGLAHRPDIEIQRSWYY
>GEM90047.1	MIQKGGPPQAVGMSKIKRRRLEEIEVACYPGTKVGEYVPFYYCPRSIMLYILYKGGHPDIDFTEGQEPIIHLEADLYRAIEWAERKGAKWALSFGNAGAYAVEFGCNPGDFKRLDWDAIAATDFRGVDVKERKQAEFLVYEFFPFELIRRIGVYSEEIRRKVVQTLLQHGQAICLDVRVMKGWYY
>MCI5212772.1	MTVPAQPKIYHIVHVDRLQSIIADDCLLCDAEIARRTSSGTVIGMNSIKHRRRHMQLTSFPQLHVGDCVPFYFCPRSIMLYLIAQRNHPELVYRGGQAPIIHLEADFYTSVAWAQKYQRRWVFTLSNAGSYFFEDRCRLEQLHEINWEAVQADRWSGNGVEASISLGLAAFLLLIEHRA
>WP_149298886.1	MPAPRPVKLFHITAIANLPAILATGALLAKNAGAAAGINYQNIAHRGAQSTRASREVPNPPGGRIHDFVPFYFAPRSPMLYAIHGGQVDGCTLRQDDIVHWVTTVEAVTADGAPFVFYDRNATLRYSVASTDLAELDSLVAWDELLAEPRLDGYCQYWQNNAKHPDRMERRMAEFLVHERVPLQHMLGIGVYKQAKAEEVRAILDVHGLNLPVKVKQAWYF
>WP_178991403.1	MNYGRLNPGKALIWRIVHRDNLPWILENGLHCANSGVQATPYVNIGNADLIDKRRTRPVPIAPGGVLADYVPFYFTPFSVMMKNIHSGWSVQKRSNEEIIILVSSLHLVEQLGLPFVFTNAHAYPDWTSYYSDLAHLDEIDWNILQRRDFKRDADDPRKMERYQAEALIHHHLPITGLLGIMCYTDAMKQRIEQDLAARSLILPVHARPGWYF
>WBB88827.1	MGIVGRPKPTLITHFTHVDNLPRILKAGRLFSDSSVGPQLATDVGAVEIKARRRHRPVPCPPGGFVADYVPFYFAPRSPMMYRIACDHRDGKPGCYPGGDDPLVYLVSTVERVHAAGLRWVASDGNCAVGLTTFSTEVDELAALVDWSLLKAEIWRNIPEDMDRMRRRAAEFLVHREFPLRLLVGYVVRTADRQEQVRQVLRDAGMIEPNVRVIPDWYYGYKRREVR
>WP_030341677.1	MSTAVAVKDCRQGQYTEAWLTVNQLTWPVTAVVYSVLVMNVGERQLFHFTHVSNLRGILAEKQLVSDTVMQSRGGVLSECGDRAVKAERRLRQITVPPYGCPADYVPFYFAPRSPMLYVISRGGVATYQDGQAPLVYLVTSVDGIMESHRPYVFSDGNCASAITRHFTDLSMMPSVVDWEIMAARYWNNTADDGDRMRRRMAELLVHEYLPVTSVHEVAVYDHDHAQQVRHLLREAGAELPVTVRPEWYY
>HCU92161.1	MAGSAARGADHLIVHFTHVRNLPGILAAGCLHADNQVDRRSALTVEAADLEIKSSRRMIRVGLAPFGCVADYVPFYFAPRSPMLYKLAMGGVPTYTEGQDPLIYLVSTVGAITVAGLRWLFSDGNCAATVTQMFDDPGLLDSVVDWPLMAARMWSNTADDPDRMRRRMAEFLVHERVPLNCIAGIAVRTQGMKNQVEGLLRAGTKGSP
>WP_009515645.1	MPMPTRLFHMTAIDNLDSILNKGSLICKNSCTKDQIRYGNIAHSSVQNKRNSKNVPVPPHGSLHDYVPFYFAPRSPMLYVINQGNVDGCDYRQDSIIYLQTTVEKILETNNLYVFTDRNASLDYATFENDHTKLPQTVNWTYLTSPPAIDGYCKFFHDTVDYPQRREMRQAEFLVYNTFPIDLISAIGVHNNDALMFVKDSLRKYHLNIPVSIKPDWYF
>MCI0602492.1	MPVPIPTPVYRFIHIDNLEICLKRGGIHSPNDNPKNGLNYKTIHNIEIQTERRITRIPCGPGGVIHDYVAFYFGYLSPMLLQLKTGRVEGYSEGQEPLIYLVSSVQRIQGSGTQFVFSDGHGIAAYTDWYDDLKFLDRIDWSMVYQRYWKDTVDDMDRQRRKQAEFLAHRFCDWTLIEEIGVMNDRTKRLVEDVLRM
>HDH02747.1	MSIGGRWSPRRIRLGLGSRTASCVPVGLGWQPESAIKDHTNQSAIGRVIARPQPTWLYHFTHPRHLATVISDGMWCDTVMQENGLLETEVGHRGVKERRRSRPVDVGPGGVTADYVPFYYAPRSPMMYVINQGKVDEYQEGLDPLVYLVTTPEALSVTGCEMVVSDGNCANAITEFSADLDTLDEMVDWELMEATWWNNTDEDGDRMRRRAAEFLVHQHLPWSAIQRVATRTESILERAQTILDSHRATPQVELCPNWYY
>MCO5118229.1	MANHYPNLNPEKALIWRIVHRDNLPWILDNGLHCGNGSVQAPGWISIGNPELIDKRANHPVPLPPGGFLNDYVPFYFTPFSPMLRNIHTGWGGIQRRPNEEIVILVSSLHHVTAQGRPFVFTDSHAYYQWANFYSDLADLDRIDWLLLQARDFRRDPEDPAKFERYQAEALVHRHLPINGLLGIVCYTDNLKQSIERQLQTRSLKLPVYARTGWYF
>WP_203997575.1	MTTGIDSRPRPTWIMHFTHIDNLPRILKAGRLFSDAGVGPQLSTNVGAVEIKTHRRHRPVSCPPGGVVADYVPFYFAPCSPMMFRIACDHRDGKRGCYPGGDDPLVYLVSTVELVHAAGLSWVASDGNCASGLTTFSTKLDELTTLVDWPLMRAKVWKDIPEDPDRKRRRAAEFLVHREFPLRLLAGCAVRTAERREQVRQVFRDAGMIEPYVDVRPNWYYGYTRREVR
>MCE2652678.1	MGRIKQRRLERIEVTCHPGTTVGEYVPFYFCPRSVMLYILHMGNNADLEYRGGQSPIVHLQADLHASIAWARTNAVRWACSDRNASAYVASFVSRAEDLTAINWPAIASSDFRNPVTKEGKQAEFLMHTAFPWSLVEAVGVYDQQRLALAETAIARAVHRPRLAVRPDWYY
>OEZ80826.1	MAIDPSKTPIYHITDIANLESIIQNGGLHSDVALAQARVEPTNIGHANIKWRRMHVNKVQCCGDRFVGEFVPFYFCPRSPMLYTVNNGNTGRPVGCQTGILHLVSDVLRGSSLGRQWAVSDGNAGSAYPTFSNAPGVLDTVNWAIIKSNQWAGPRMNAKQTEFLVADFYPITSFTSIGCNTEQTAATTRAILFQHGIQIEVNVLPHWYY
>WP_154162949.1	MANHYPNLNPEKALIWRIVHRDNLPWILDNGLHCGNSAVKAPGWVNIGNPELIDKRANHPVPLPPGGLLNDYVPFYFTPFSPMLRNIHTGWGGIQKRPNEEIVILVSSLHHIAGLGLPFLFTDCHAYYQWADFYADLADLNKIDWPLLQRRDFKRDPEDPAKFERYQAEALIHQHLPVSGLLGIVCYTEALKQRIEQEIQASNLNLPVYARTGWYF
>RMH08128.1	MSIHIYHITHIENLVNIVKEGRLYCDVRAAQYMSHSIAYSHLKRKRKQRAVPIEPKGTLANYVPFYFAPRSPMLYAIHTGYVRNGLSQTEIIYLVTSVEAVARQGKPFVFTDRHPLSISTRFSNDLSHLDHYVDWNVMRSEYWSDSPNHPDRKSRRQAEFLVYQQLEWHLIEQIGVYDSTRLDAVLQLLRHATHQPPVAVRRDWYY
>WP_231921106.1	MIRQPQPTLIMHFTHIDNLSAILKAGRLFSDSSVGPQLATNVGAVEIKARRRERPVPCPPGGFVADYVPFYFAPRSPMMYRIACDHRDGKPGCYLGGDDPLVYLVSSVEQVHAAGLSWVASDGNCAVGLTTFSIEFDELATLVDWPLLQAEVWKNIPEDMDRMRRRAAEFLVHREFPLDLLAGYAVRTAERQEQVRQVFRDAGMIEPYVAVRPDWYYGYMRREVRR
>WP_092382143.1	MATGTDSRPRPIWIMHFTHIDNLPRILKAGRLFSDAGVGPQLSTNVGAVEIKTHRRHRPVPCPPGGVVADYVPFYFAPCSPMMFRIACDHREGRQGCYPGGDDPLVYLLSTVEEVHAAGLPWVASDGNCAAGLTTFSTDFDELATLVDWPLMRAKVWKDIPEDMDRKRRRAAEFLVHREFPLHLLAGYAVRTAERREEVRQVLHDAGMIEPYVDVRPNWYYGYTRREVR
>MBK7005686.1	MPVPNPVRLFHITAIANLPAICQAGALLSKNRGAANGVAYQNIAHGGAQGVRAAKPLPNPPGGAVHDYVPFYFAPRSPMLSAIQAGKVAGCTLAQQDIVHLETTVDHVMAQGARFVFYDRNATLAYSKPYTDLARLDAVAWELLTEIPRLDGFCKYFQNRHQEERYVDRMERRMAEFLVHDSVSLARFIRIGVCTPAKAAQVQAILDAAGVPLQAEVKTDWYFLGQ
>WP_250291534.1	GGAQFIMARPVPTRVAHFTHLDQLAAIAEQGLLPETVAIEADARRTEVGNLEIKAARRHRPVPVAPGGVVGDYAPFYFAPRSPMMYAIHRGRVATYAGGCDELAYLVTSVERLTGLGLALVFTDRNAVLEAATFRSDPADLDTLVDWPLMRARMWANTDAEPDRRERRMAECLVHGRVPWAAFSEVAVKNAVSRRRALATMGTAQPQPPVSVRPDWYF
>WP_237739880.1	MPIPVRLFHITAIDNLPAIFQQGALLCKQQSQAAGINYQSIAHAGAQGIRSAKAVIDPPGGRIHDYVPFYFAPRSPMLMAIHGGKVAGCSYRQDDIVHFELLVRVVVQHTQDFVFFDRNATKVYSQAYTDPHQLKDVIDWQLLTEPPQLDGFCKYFSDKPEPAKYTDRLEKRQAEFLVKHQVPLAWFTRLGVINDTKAEQVRALISQFGLNLPVAVMPDWYFTGQ
>MBK8437926.1	MGRPTPSWLYHFTHVDHVESIVRDGLVCDTTAQASGQLAHEVGNREVKERRRARVVDTAPGGVVADYVPFYFTARSLMLYQIHTGKVPSYRGGQNCLVYLCTTLERVVELGLPWVASNRNASTAIARFTADLQVLDGHVDWPLATTSTFNRTPEDPERPRRHQAELLVHRRLPWEAVKFVGVRDRHVMSRVEATLVTLAHQPERDVRPDWYF
>WP_091114857.1	MAETFGQPKPTLILHFTHIDNLPGILKADRLFSDSSVGPQLATNVGAVEIKARRRERRVPCPPGGFVADYVPFYFAPRSPMMYRIMCDHRDGKPGRYPGGEDPLVYLVSSVERVHAAGLRWVASDGNCAVGLTTFSTELDELSALVDWPLLRAEVWKDIPDDMDRVRRRAAEFLVHREFPLDLLLGYVVRTTERQEQVRRVFRDAGMIEPYGRVRPGWYYGNPRGEVRR
>KPA15249.1	MNLKIYHIVHVDKLPSIMSTGSLLSDAKLYKVMEMGTNIGMEKIKQRRLQITFSSYRDMHVGDCVPFYFCPRSVMLYILSQKNHPEIDYKGGQEPIIHLVANFKRVIDWAGKNSKRWVFTDSNAGSHHFNDYNDTKYLSMIDWKAVHAKYWIDCREKKQAEFLIEDKLP
>OBQ18503.1	MSTPIYHITHIDNLTSIITSGGLIANSRLKIQQTNYLDIAHGHIQDRRATTKVPCSAGGYLHDYVPFYFAPRSPMLYAIHKQNVDSYSGGQQPIIHLVSEAYTINSLKLKFAFTDGHPIMAYSEFYDDISDLQSVIDWELMKSKYWANTPDDPNRKWRRQAEFLVYENCPWSLIQEIGVITEMLNVVTKLYIFKYSSIIKGKNVNIS
>WP_111092646.1	MFTKVQLIAKEWVSVAERKIPTLALHFTHVDNLETIAGAELLPDTSAQSTGALRVEVGNTSIKERRRAQIVPLDPGGSVADYVPFYFGPRSPMMYAIASGNVPSYTSGTAELVYIVTTLEQLYFCGCKPILTDRNAALAYAEYREYRPDDLIGDGFIDWALMSAKYWTDFPDGRERRMAECLVASHVPWAAVQGLAVQNERIEKRVVDILARVGSDVPVKIRPTWYF
>TKS64372.1	MPPVPTPILRFTHVDNLDTIIRRGGLHAPNHVPDDGLTYRFCHSVEVHGARADVSISVGPGGTIHDYVPFYFGYLSPMMLNLKTGRVDGYSEGQEPLIYLVSSVQAVEGAGIKFVYSDGHGLARITEWFEDLNRLVAVDWTMVNERYWTDNINDMDRQRKKQAEFLVHQCCPWSLIQEIVVIDSTMQRHVETIQAAFHADQRRVVRIDRNWYYW
>WP_226379723.1	MAIPPPLEREIHHFTHVTNLPEMLAVGALVADSLVSDQLQCEVGDLGIKHTRRSLHVTCGARGHPCDYVPFYFAPKSPMLYKIAVGGVPHYQDGQDPLVYLSSTIGAVVDAGLPWVFSDGNCGAQLTEYFEDLAELDAAVDWPLQAAKMWNSTAEDPTRATRRAAEFLVHQRLPWPLVRQLVVRNETTASLVRAYLTAAGHQQPVIVRPTWYYQGAKFS
>GDY05093.1	MVPIPTPILRFVHVDNLPTIIRRGGLHAPNCIPNDGFIYRPILSPSIQAARSVIPIHCGPGGTIHDYVPFYFGPLSPMMLNLKTGRVTGYAQGQEPLVYCVASAQAIARAGIGFVFTDGHALATPITAWFDDLVDLEKIDWPLVTQRYWQDSTHDMDRKRRKQAEFLVQHSCPWHCIERLVVINQAMKLRVENVLAHFPTSDHKNIEVTRDCYNRE
>KAF0164291.1	MNIPNPVHLFHITAIANLPAICAAGALLSKNAGATAGIDYQNIAHQGAQGARAGRAVPNPPGGVVHDYVPFYFAPRSPMLGAIEQGRVVNCLWRQRDIVHLETTVERVVVGNVPFVFYDRNATLAFARPFTDLARLDAVAWDLLTEAPTLDGFCKYWHNKFNVERFADRMERRQAEFLVRDRVPLDRLVRIGVMDENCAAAVRTLLADGGVDLPVEVKPDWYFLGQ
>MCC6819874.1	MTPLYRITHIENLPGLLARGCDCSPNLAKAENITKRAISHKDIMDKREQAAIRVPPGGVVADYVPFYFGPKSPMLYAIKQGKVEGYQGQKEIIYLVTTAEAVAAQNLPFMFTDGHGIISYVNHYNRLEDLPKLYWDVIKAPYWNNFIDGRCRRQAEFMVKDRVPLELVQGIGVMDDEMRQSVETLVAASAFRPLISVHREWYF
>WP_250283529.1	MARPVPTRVAHFTHLDQLAAIAEQGLLPETVAIEADARRTEVGNLEIKAARRHRPVPVAPGGVVGDYAPFYFAPRSPMMYAIHRGRVATYAGGCDELAYLVTSVERLTGLGLALVFTDRNAVLEAATFRSDPADLDTLVDWPLMRARMWANTDAEPDRRERRMAECLVHGRVPWAAFSEVAVKNAVSRRRALATMGTAQPQPPVSVRPDWYF
>WP_150782735.1	MNYTSLNPEKALIWRIVHRDNLPWILDNGLHCANSKVLAPQYVNIGNVDLIDKRRSRRVPIAPAGSLADYVPFYFTPFSVMMKNIHSGWSVQQRSNDEIVILVSSLYRVEQLGLPFVFTNAHAYPDWTDYYSDLANLGEIDWSILQQRDFKRDPDDPQKMERYQAEALIHHHLPITGLLGIMCYTDAMKERIEQEVAARGLTLPVHARPGWYFQ
>WP_153328154.1	MIYNSLNPEKALIWRIVHRDNLPWILDNGLHCASSEVQAPHYVNIGNAELIDKRRTRRVPIEPSGMLADYVPFYFTPFSVMMQNIHSGWSVQQRGNDEIVILVSCLHRVAELGLPFVFTNAHAYPDWTDYYSDLDSLHEIDWPILQRRDFKRDPDDPRKMERYQAEALIHHHLPITGLLGIMCYTDAVKARIEQDVAARGLTLAVHARPGWYFQ
>WP_231241232.1	MVRPVPTRVYHFTHVDNLSTILREGIQCHAQAGASGLTAVDIGNRAIKASRASRQVPVAPHGLVGDYVPFYFATRSPMMSAIDNGRVPEYTDGSDRLIYLATTLEALTAGSAEIVLTDRNAALAFTEFHRLADGEPAEDFIDWPLMEARYWNNTNEYPDRRERRMAECLVHRSVPWESVLFVGARSQTVADQVDQIVGAAEWIPRVAVRTNWYF
>OYT73692.1	MSIHIYHITHIENLVNIVKEGRLYCDVRAAQYMSHSIAYSHLKRKRKQRAVPIEPKGTLANYVPFYFAPRSPMLYAIHTGYVRNGLSQTEIIYLVTSVEAVARQGKPFVFTDRHPLSISTRFSNDLSHLDHYVDWNVMRSEYWCDSPNHPDRKSRRQAEFLVYQQLEWHLIEQIGVYDSTRLDAVLQLLRHATHQPPVAVRRDWYY
>RLA52960.1	MTPPEPTRLFHITALANLQQILQFGGIDSKNRGAAKGINYVNIAHQNLQSVRAGKGVPTPPGGVVHDYVPFYFAPRSPMLSAIHNGTVAGCNLGQDQIIHFETTVDLVCANGSPFVFYDRNASLGYSMPYTNLNELTQISWNLLLEPPTLDGFCKYFFDRHTPPRYMDRCERRMAEFHVSDFVPLAEFTRIGVYDENIQAQAANLMRQFGVNLPVQVIKDWYF
>MCB1918057.1	MPAPRPTRLFHITTIANLPAILAAGALLSKNGGAAAGINYQNIAHAGAQGARAVRAVPNPPGGLVHDYVPFYFAPRSPMLFAINGGRVAGCQWRQGDIVHLETTVQSVVAAGRPFVFYDRNATLAFSTPYTNLAHLDTAVAWDLITEAPQLDGYCKFWQNNPAVAQYVDRMERRQAEFLVRDNVPLNCMTRLGVIDAARQAQVQGLLAQAGVALTVDIMPAWYF
>MBF8276149.1	MTPQPHHTLLYHITHVDNLPNIIKSGGLWCDKKRVGKGFDSTNIAHADIKERRLKIPVPLYSGTTLASYVPFYFCNRSPMLYSIHTGYVKGYSDGQTSIIYLVTTIDRVLASESRWCFTDGHAVMAFSEFYNQIADLSKIDWLMIDNCSWRDTLEDNDRKRRKQAEFLVEDFVSWDLFDKIGVISNCTLISPLCQLNQTGIIER
>MUH45333.1	MKRPVPTPLYHFTHVSHLASIVKDGLLSDTDAVRTGALIVEVGHAGIKERRRGRMVPIGPGGAVSDYVPFYFAPRSPMMYAIHRGNVPTYDEGCDRLIYLVTSVETLAASGARLVFTDRNAVLAIAAYGDRGTGIDSLVDWALMRQVVWNNTAEDPDRRERRMAECLAHRVVQWPSIEGIATASQHVADEARAILASLGVETPISVRPQWYF
>MBL6986863.1	MMPNPVRLFHITAIDNLRAICQHGALISKNAGVIRGISYQNIAHASIQTIRTTKLVMNPPGGNIHDYVPFYFAPRSPMLFAINNGNVDGCSLKQDDILHFETTIERVTQNNAELVFYDRNATILYSKAFTDLSKLESEIAWDLITEEPRLDGFCKYFHTTEKYIDRMERRQAEFLLKHSVPLSAMTRIGVINTSKAEIVREILAEIDINLSVEVKTDWYF
>MBI2174948.1	MPPPNPTPISRFIHVDNLDTLMRRDALHAPNHVPSDGLPYRFCHDPEVQGARAAVTITVGPGGTIHDYVPFYFGYLSPMMFKLKTGRVVGYDEGQEPLIYLVSTAQAVADAGVGFAFSDGHGLAFITGWFDRLERLDAVDWEMVYQQYWSDNLNDMDRQRRKQAEFLVYQSCPWSLIQEIVVINAAMRERVEAIQAAFHVSKRKMVKVERRWYY
>WP_161500401.1	MFHFTHVRNLRDVLASKQLVSDSIMQSRGGVPVECGDRGIKAGRRTRPVKVPPHGVPADYVPFYFAPRSPMLYKIYRGGVPTYQDGQLPLVYLVTTVKGAVSSGRPYVFSDGNCAAEITRHFTDLDRMADVVDWELLQAQHWANTSTDGDRMRRRMAEFLIHQTMPISALHTICTYDRQHADRVQRLLKEANLSLPVTVRRDWYY
>WP_048367712.1	MIYNSLNPEKALIWRIVHRDNLPWILDNGLHCASSEVQAPHYVNIGNAELIDKRRTRRVPIEPSGMLADYVPFYFTPFSVMMQNIHSGWSVQQRGNDEIVILVSSLHRVAELGLPFVFTNAHAYPDWTDYYSDLDSLHEIDWPILQRRDFKRDPDDPRKMERYQAEALIHHHLPITGLLGIMCYTDAVKARIEQDVAARGLTLAVHARPGWYFQ
>WP_174709713.1	MSTPIYHITPIDNLPSILKSGGLAANSRLKKTDYIDIAHGHIQDRRGLTRVPCGMGGYLHDYVPFYFAPRSPMLYAIHKGNVEKYKGGQNKVIYLVSEVEIIASNKLDFVFTDGHAAVVALSEFYDKLDDLCNIDWNIMKANYWANTDEDNDRTRRRQAEFLVHQFCDCSLITEIGVINNTVQSQVQQLLQNFNNQTLVKVYSSWYY
>WP_071154247.1	METNKLLFHMTHIKNLPSILKNQELLAYSEMALRNTLYQDIANPRIQERRSTTSIPLAPHGSLHEYVPFYFAARSPMLYSVLHNGTNQEEMVYLVTDTETIDRSGVPYLFTDGHAIMVISEFYSDLTELNKIDWPLMEDPFWKDTEEDPDRKRRRQAEFLVHKKVPIQLFTGFAVINQLAKDRVEELLKNHQVNKPVGIRRHFYYK
>HBA38588.1	MPPPNPTPIFRFIHVENLDTLMRRDALHAPNHVLSDGLPYRFCHDPEVQGARAAVTITVGPGGTIHDYVPFYFGYLSPMMFKLKTGRVAGYDEGQEPLIYLVSTAQAVADAGVGFAFSDGHGLAFITGWFDRLERLEAVDWGMVYQQYWSDNLNDMDRQRRKQAEFLVYQSCPWSLIQEIVVINTAMRERVEAIQAAFHVSKRKMVKIERRWYY
>WP_219869680.1	MVERKQPTIVYHFTHVDHLSTIVEHGLLSDASAAAGSLLTTEVGNRGIKDQRRRCAVPVPPGGFVADYVPFYFAPRSPMMFAIASGNVPSYLGGTARLIYFVTTLERLEAAGCQPVLTDRNAALNYAEYRVFDLGDPIDDGFVDWDLMRARYWANTDAEPERRERRMAEALAYDRVPWEAIGAVRTQNETVADEVREVLAGFGSTVPVDVRAPWYF
>WP_182331376.1	MPAPRPVKLFHITAIANLPAILATGALLAKNAGAAAGINYQNIAHRGAQSTRASREVPNPPGGRIHDFVPFYFAPRSPMLYAIHGGRVDGCALRQDDIVHWVTTVEAVTANGAPFVFYDRNATLRYSVASTDLADLDSLVAWDELLAEPQLDGYCQYWQNNAKHPDRMERRMAEFLVHERVPLQQMLGLGVYKQAKAEEVRAILDVHGLNLPVKVKQAWYF
>WP_146179941.1	MRPAKPERAPIMHFTHVDNLPSVLSAGKLLADNSVGARLRTDVGAADIKASRRTRPVTCPPGGVVADYVPFYFAPLSPMMFRISREHRDGREGCYPGGDDPLVYLVTSIDRVHGAGLPWVASDGNCAAGVTTFSRALGDLAALVDWPLMRAKYWKNVPEDSDRVRRRMAELLVHREFPLDLITGYVVRTEARRTQVVHILRAAGIIDAYVDVRRHWYYGYQRGEVRE
>WP_153392224.1	MIYNSLNPEKALIWRIVHRDNLPWILDNGLHCASSEVQAPHYVNIGNAELIDKRRTRRVPIEPSGMLADYVPFYFTPFSVMMQNIHSGWSVQQRGNDEILILVSSLHRVAELGLPFVFTNAHAYPDWTDYYSDLDSLHEIDWPILQRRDFKRDPDDPRKMERYQAEALIHHHLPITGLLGIMCYTDAVKARIEQDVAARGLTLAVHARPGWYFQ
>OYT75841.1	MSIHIYHITHIENLVNIVKEGRLYCDVRAAQYMSHSIAYSHLKRKRKQRAVPIEPKGTLANYVPFYFAPRSPMLYAIHTGYVRNGLSQTEIIYLVTSVEAVARQGKPFVFTDRHPLSISARFSNDLSHLDHYVDWNVMRSEYWCDSPNHPDRKSRRQAEFLVYQQLEWHLIEQIGVYDSTRLDAVLQLLRHATHQPPVAVRRDWYY
>WP_158573776.1	MANTERPRPTTIMHFTHIDNLPRVVKAGRLFSDTSVGPQLATNVGAAEIKARRRHRPVPCPPYGFVADYVPFYFAPRSPMMYRIACDHRDGKLGCYPGGDDPLVYLVSSAEQVHAARLSWVASDGNCAVGLTTFTTVLGELATLVDWPLMRARFWRDGDEDMDRMRRRAAEFLVHREFPLSLLAGYVVRTMDRQEQVRQVFRDAGMIEPYVDVRPDWYYGYKRGEV
>PID13904.1	MNGVTDVARNQLLYHMTHITNLPPILKCGGLQSHAAMQMNQLKHQNIANQDVQARRDRIRIPVGKGGTLHDYVPFYFAPRSPMLYYLHKQQLQQEEVVYFMTSIASIQEHALDFVFTDAHAIRRLTKFFTDPIHLNQIDWKVMASDYWHDIDEDLSRKARRQAEFLIHEAVPLSACLGFAVFNKRAKEKLEKILQDAGSTLPVAVRRHFYY
>RFS45350.1	MVANTERPRPTTIMHFTHIDNLPRVVKAGRLFSDTSVGPQLATNVGAAEIKARRRHRPVPCPPYGFVADYVPFYFAPRSPMMYRIACDHRDGKLGCYPGGDDPLVYLVSSAEQVHAARLSWVASDGNCAVGLTTFTTVLGELATLVDWPLMRARFWRDGDEDMDRMRRRAAEFLVHREFPLSLLAGYVVRTMDRQEQVRQVFRDAGMIEPYVDVRPDWYYGYKRGEV
>MCK9194073.1	MANHYPSLNPEKGLIWRIVHRDNLQWILDNGLHCGNGGAQAPGWVSIGNPELIDKRANHRVPLPPGGFLNDYVPFYFTPFSPMLRNIHTGWGGIQKRSNEEIVILVSSLHHVAAQGRPFLFTDSHAYYQWANFYADLADLNKIDWPLLQAREFRRDPEDPAKFERYQAEALIHQHLPISGLRGIVCYTDKLRQAIEQQLQARNLNLPVYARTNWYF
>NJN37093.1	MTLDPAKIELFHITDVDNLPSILAGGRLLSDVALAGVSHQVIGYGHIKQRRMTEYRVPCCSSRFVGEFVPFYFCPRSPMLYTVNKGSTGKPPGCQAGIVHLVTTVAHVVALGHQWAVADGNAGAAHTGFRADLAALDDLDWQAIRARSWQGLTHQKSAEFLVADAVPWAAIQTIACYSADTAARVTQCLAQATHRPAVSPSATTGTTDRHDPPRPRQSVVGARPGAGQYREHRGCDGQGHRAAVPSGVPGHVQGLRRRFQGGFGSVGPDGCSRPRRIGRRTALDHQLSY
>EGR4159089.1	MRNSSFKESSVAQVPLPTPIYHFTHISNLSSLISSGGIICKNGVDSSSITYQSSAYESVQGHRESFEVPVDPGGVIHDYVPFYFNSLSPMLYAVHRGKIPGVDMREVVFFKTTAQTVDGAGKLFVFTDGHGIMALTDYYNDLTELSEVPWNVVNAKYWNNFVDGSRLRQSEFLVHSKLDWELIETIGVYNQTMKDRVESLIQHLAHKPSVEIKLGWYF
>WP_228473672.1	MWIRKSRAGTGSVVAAGGVSPGTTTSAAVAVEGHRQVHYQKLWLTGKQPTSTTTTVVYSPLVTNVGERELFHFTHVRNLCDILAEKQLVSDTVMQSRGGVLRECGDRAVKAERRTRRITVPPYGCPADYVPFYFAPRSPMLYVISRGGVATYQDGQPPLVYLVTSVSGVQESHRPYVFSDGNCASEITRHFTDLSMMPSVVDWEIMAAPYWANTADDGDRMRRRMAELLVYGHLPVTALHEVATYDHDHAQQVRHLLGEAGAKLPVSVRPKWYY
>WP_101081596.1	MTMPRPVRLFHITAIDNLDLICQQGALVCKTLSEQQGVKYHNIAHGGAQGVRSNKQAPNPPGGLIHDFVPFYFAPRSPMLSAIQNGQVQDCLYDQTGIIYFETTVEMAYHNGLQDFVFYDRNATKAYSQDYTDLKQLKDAVDWQTMTETPSLDGFCKYFFDKHSEPRYVDRMEKRQAEFLIKDQVPLSWMTRIGVIDTSRAEQVNAILAKHNVNLAVDVMTDWYFLGQ
>WP_038606318.1	MIYSRLNPEKALIWRIVHRDNLPWILENGLHCANSGVQSPQYVNIGNADLIDKRRSRRVPIAPGGVLADYVPFYFTPFSVMMKNIHSGWSVQQRSNDEIVILVSSLYRVEQLGLPFVYTNAHAYPDWTDYYSDLANLDQIDWPIIQRRDFKREPDDPRKMERYQAEALIHHHLPITGLLGIMCYTDAMKERIERDVANQGLTLPVHARPGWYFQ
>WP_169904288.1	MNYSSLNPEKALIWRIVHRDNLPWILDNGLHCANSKVLAPQYVNIGNLDLIDKRRSRRVPIAPEGFLADYVPFYFTPFSVMMKNIHSGWSVQQRSNDEIVILVSSLHRVEQLGLPFVFTNAHAYPDWTDYYSDLANLREIDWSILQRRDFKRDPDDPRKMERYQAEALIHHHLPITGLLGIMCYTDAMKERIEQDVAARGLTLPVHARPGWYFQ
>WP_274770687.1	MPAPRPVKLFHITAIANLPAILATGALLAKNAGAAAGINYQNIAHRGAQSTRASREVPNPPGGRIHDYVPFYFAPRSPMLFAIHGGQVDGCTLRQDDIVHWVTTVDAVTANGAPFVFYDRNATLRYSVASTDLADLDSLVAWDELLAKPQLDGYCQYWQNNAKHPDRMERRMAEFLVHERVPLQQMLGLGVYKQAKAEEVRAILDVHGLNLPVKVKQAWYF
>MBX3670433.1	MPAPRPTRLFHITAIANLPAILAAGALLSKNGGAAVGINYQNIAHAGAQGARAVRAVPNPPGGQVHDYVPFYFAPRSPMLFAIDGGRVAGCQWRQSDIVHFETTVESVVAAGRAFVFYDRNATLAFSTPYTDLAHLDTAVAWDLMTEAPLLDGFCKFWQNNPSVARHADRMERRQAEFLVRDNAPLRCMTRLGVIDAARQAQVQRLLAQAGVVLTVEIMPAWYF
>MBF0284635.1	MNVHDISLFHITHARNLTGMIQSGRLWSDQQRIDQGFAHVNIGYSDIKERRRSRHVPLPDGGFVGQYVPFYFAPRSPILFTIHKGKVTGYSDGQTGIVYLRSTIGKALESNRPYCFTDGHAEMGVTRFSRDLDQLESLIDWTLLKAKYWNDTVEDSDRKRRRQAEFLVFDYFPWGSLIEIGAMNEDAAEEARNILEGVADPPRLVERRDWYY
>WP_043277119.1	MLYTSLNPEKALIWRIVHRDNLPWILDNGLYCGNSAVKAPAWVNIGNPELIDKRAHHPVPLPPRGLLNDYVPFYFTPFSPMLRNIHTGWGGIQKRPNEEIVILVSSLHHIAGLGLPFLFTDSHAYYRWADYYSDLAFLDKIDWPLLQRRDFKRDPDDPAKFERYQAEALIHQHLPVSGLLGIVCYTEPLKQRIEQEIQARNLNLPVYARTGWYF
>WP_028763030.1	MSYQAGLNPEKALIWRIVHRDNVEWILQNGLHAGNSNVRAKTWVDIGNSELISKRATHPVPIAPGGTLNDYVPFYFTPFSPMLKNIHSGWGGVKRRGNSEIVILVSSLRELEKRSVPFIYTDSHAYYMWSNFYDDLANLDKIDWNIIQKRDFKRDADDPAKFERYQAEALVHSHVPVEALVGIVCFSDDVKQYLEKTIKKSGHNLQVVTRPGWYFS
>EGQ9311681.1	MTIASKCLVPYNCEILVFKESSVAQVPLPTPIYHFTHISNLSSLISSGGIICKNGVDSSSITYQSSAYESVQGHRESFEVPVDPGGVIHDYVPFYFNSLSPMLYAVHRGNIPGVDMREVVFFKTTAQTVDGAGKLFVFTDGHGIMALTDYYNDLTELSEVPWNVVNAKYWNNFVDGSRLRQSEFLVHSKLDWELIETIGVYNQTMKDRVESLIQHLAHKPSVEIKLGWYF
>MBW6456398.1	MALTRVFHITEATNVVAIARSGWLLSDERVRAAQGTPPVTIGMERIKDRRLRLPVECQPGTRVGQYVPFFYCPRSVMLYLIHVGHEELTYVGGQRRIVHLVLEIEGVVRWADERHVRWAVAHGNAAVAITPFATGNGAFDGLDEAAINAKYWSEPQVKQRKMAEFLVFGAVPWHLVAEIGVADNGVKDEVEASLIGTRPAPRVVVRPTWYY
>MBL8226400.1	MVHVESLPTILTRGALHAPAFTPSDGLPYRTIHSTQVQASRQVKAVPCGPLGTVHDYVPFYFGPLSVMLLNLKTGRVEGYNEGQAPLIYLVSTAQAVAAAGCRYVFTDGHGLARFTEWFDDLGRLDAVDWSLVGARYWKDLPEDNDRQRRKQAEFLVWQSMDWGLVDGIGVLNAAMKGKVEDVLRKNPHRKQVRVTVAPRLYY
>MYB24500.1	MTKPRRVLLYHLTHVDNLPSIANDGLRSDGDVEDNDLLEVDIGNQDVKARRRRMAVPVGPGGVVADYVPFYFAPRSPMLFAIHRGGVPTFSGGQGGLVYLVARVDTIVDRGLGFALTDRNAASALARFSDRIDDLEELVDWPLMAARMWNDTLEDPDRMSRRMAEFLVHERVPWDTFIALVARTDEEAENAAARLGNLRGEIQIVVRPRWYY
>WP_018925708.1	MNYSRLNPEKALIWRIVHRDNLPWILDNGLHCANSDVQAPQYVNIGNTELIDKRRSRTVLIAPGGVLADYVPFYFTPFSVMMKNIHSGWSVQQRSNDEIVILVSSLYRVAQLGLPFVFTNAHAYPDWTDYYSDLANLSEIDWSILQRRDFKREPDDPRKMERYQAEALIHHHLPITGLLGIMCYTDAMKERIEQDVAARGLTLPVHARPGWYFQ
>WP_092258947.1	MIYSRLNPEKALIWRIVHRDNLPWILENGLHCANSTIRSSQYVNIGNAELIDKRRTRHVPIAPGGVLSDYVPFYFTPFSVMMKNIHSGWSVQRRSNDEIVILVSSLYRVEQMGLPFVYTSAHAYPDWTDYYSDLANLDQIDWSIIQRRDFKREPDDPRKMERYQAEALIHNHLPITGLLGIMCYTDAMKKRIERDVAARGLTLPVHARPGWYFQ
>WP_124371996.1	MIYNNLNPEKALIWRIVHRDNLPWILDNGLHCASSEVQAAQYVNIGNVDLIDKRRTRCVPIAPSGFLSDYVPFYFTPFSVMMKNIHSGWSVQQRSNDEIVILVSSLHRVAELGLPFVFTNAHAYPDWTDYYSDLENLHEIDWSILQRRDFKRDPDDPRKMERYQAEALIHHHLPITGLLGIMCYTDAMKERIEQDVAARGLTLPVHARPGWYFP
>WP_104602389.1	MSRRYLNLNPDKALIWRIVHRDNLPWILDNGLHCGNGSARSPGWVSIGNPELIDKRACHPVPLTPGGFLNDYVPFYFTPFSPMLRNIQTGWGGIQQRANDEIVILVSSLHHVKARGWPFLFTDSHAYYQLTTFHSDLTNLDTIDWSLIQARDFRRDQEDPAKFERYQAEALVHRHLPVDGLLGIVCYTDDMKRSIERQLEARNLALSVHARTEWYF
>WP_180571800.1	MEQFPNPTSIFHFTHISNLSNIVKVGAILCKNRVNTQYTSAANAEIQNQRNTYQVPVPPYGCIHDYVPFYFNSLSPMLYTIKQGNIQGVTMEKMVVFQTTVQIVQQNTKLFVFTDGHSIMGLTDYYNDVRELSKLDWQIINAKYWKNFPDGKRIRQSEFMIHDEFNLNLVQSIGVHNLDMVKQVLQVIGQKQYTINVAVRPDWFF
>WP_034029315.1	MANHYPSLSPQKALIWRIVHRDNLPWILDNGLHCGNSAVKAPGWVNIGNPELTDKRARHPVPLPPGGWLNDYVPFYFTPFSPMLRNIYTGWGGIQKRPNEEIVILVSSLRHIDGIGLPFLFTDSHAYYQWADFYDDLADLDKIDWPLLQRRDFKRDPEDPAKFERYQAEALIHRHLPVGGLLGIVCYTEALKQRIEQEIQARHLNLPVYARTGWYF
>WP_124359983.1	MIYNNLNPEKALIWRIVHRDNLPWILDNGLHCASSEVQAAQYVNIGNVDLIDKRRTRCVPIAPSGFLSDYVPFYFTPFSVMMKNIHSGWSVQQRNNDEIVILVSSLHRVAELGLPFVFTNAHAYPDWTDYYSDLADLHEIDWSILQRRDFKRDPDDPRKMERYQAEALIHHHLPITGLLGIMCYTDAMKERIEQDVAARGLTLPVYARPGWYFP
>WP_256685826.1	MPYDYSSGLNPDKALIFRIVHRDNLPWILTHGLWAGNAPEQSDTWVHIGLAELINKRAHHPVPLAPFGVLNDYVPFYFTPFSPMLSNIHSGRGVRQRSNDEILILVSSLHKIAELELAFLFTDSHAYYQWANFYDDLGELNRIDWPILQRRDFKRNPDDPAKFERYQAEALVHQHCPVEALVGVVCYNEEIKTQVEQTMAQLGVARPVHVRSGWYF
>GIV09374.1	MSINIYHITHIGNLVNIVKEGRLYCDTRAAQYLSQSIAYSNLKQQRKQKVAPIEPHGTLADYVPFYFAPCSPMLFAIHTGWVRSGLSQAEIIYLVTSVETVARAGKPFVFTDRHPLSGSPRFSNDLSQLNHYVDWNVMRSEYWYNYPEYPDRKSRRQAEFLVYQQLEWQLIEQIGTYDSARRDEVLQILQHANHQPPVVVQRAWYY
>MBB0229447.1	MEHRALARCHQEGQRSAVPSVARRTLWIRKSRAGTGSVVAAGGVSPGTTTSAAVAVEGHRQVHYQKLWLTGKQPTSTTTTVVYSPLVTNVGERELFHFTHVRNLCDILAEKQLVSDTVMQSRGGVLRECGDRAVKAERRTRRITVPPYGCPADYVPFYFAPRSPMLYVISRGGVATYQDGQPPLVYLVTSVSGVQESHRPYVFSDGNCASEITRHFTDLSMMPSVVDWEIMAAPYWANTADDGDRMRRRMAELLVYGHLPVTALHEVATYDHDHAQQVRHLLGEAGAKLPVSVRPKWYY
>WP_008900783.1	MTMPKPVRLFHITAIDNLTAIFQQGALLCKQQTQAAGINYQNIAHSGAQGIRASKAVINPPGGHIHDYVPFYFAPRSPMLMAIHGGQVTGCHYQQEDIVHFELLVRTVVQHTQEFVFYDRNATKSYSQAYTNPSLLQHVIDWGLLTEVPQLDGFCKYFSDKPEPAKYMDRMEKRQAEFLIKHQVPVDWCRRIGVMNAAKAQQVRDLMQPFGLNLPLIVMPDWYFAGQ
>WP_181283096.1	MIYNNLNPEKALIWRIVHRDNLPWILDNGLHCASSEVQAAQYVDIGNVDLIDKRRTRCVPIAPSGFLSDYVPFYFTPFSVMMKNIHSGWSVQRRNNDEIVILVSSLHRVAELGLPFVFTNAHAYPDWTDYYSDLANLHEIDWSILQRRDFKRDPDDPRKMERYQAEALIHHHLPITGLLGIMCYTDAMKERIEQDVAARGLTLPVHARPGWYFP
>WP_239867956.1	MSYQESLNPEKALIWRIVHRDNIEWILKNGLYAGNSSVCSDNWVNIGNPELISKRSTHPVPIGPGGTLHDYVPFYFTPFSPMLKNIQSGWGGVKKRDNSEIVILVSSLRSIDKQGIPFVFTDSHAYYMWSSFYDDLSDLDKIDWEIIQKRDFKRDADDPAKFERYQAEALIHNHVPVEALVGMACFSDDVKQYLEQLIQKSGHSLQVVTRPGWYFS
>QRN02804.1	MTVPAPHKIMLYKLTHINNLSLLMQRGGLHSPNNTPDDGNIYRTIHDATVQANRKITPIPCGAKGTAHDYVPFYFCTHSPMLLQLKTGQVAGYTEGQDPLIYLVTSLDLIISNGNRYVFSDGHGLATYTDWYDNIDHLDKIDWDIIKQKFWADTAEDGDRQRRKQAEFLVYSFCDWSLIKSIAVLNNPMKQNVETIMANYPYRNHPPVEILPRYYY
>WP_153435054.1	MIYNSLNPEKALIWRIVHRDNLPWILDNGLHCASSEVQAPNYVNIGNAELIDKRRTRRVPIEPSGMLADYVPFYFTPFSVMMQNIHSGWSVQQRDNDEILILVSSLHRVAELGLPFVFTNAHAYPDWTDYYSDLDSLNEIDWPILQRRDFKRDPDDPRKMERYQAEALIHHHLPITGLLGIMCYTDAVKARIEQDVAARGLTLAVHARPGWYFQ
>WP_130799667.1	MDTIDPRLLHFTHVENLAGIAASGLVADQHKPTGTVECADLSIKERRRSQPVLAGPGGAVADYAPFYFAPRSPMLYRIHKGGVETYEGRQDELVYLVSRVSQVERHALGWAATDRNAALATARYTDKVHLLPSHVDWEVMEAMTWTNTPTDGSRRERRMAEFLVHRALPWTAIVGIVVQTPALEAKVRSVIATAGHKPPVAVLPAWYF
>WP_003379114.1	MIYSSLNPEKALIWRIVHRDNLPWILDNGLHCASSYMQAPQYVNIGNADLIDKRRNRSVPIAPAGVLSDYVPFYFTPFSVMMKNIHSGWSVQQRSNDEIVILVSSLPRIEQLGLAFVFTNAHAYPDWTDYYSDLVNLDQIDWPIIQKRDFKRDPDDPRKMERYQAEALIHHHLPITGLLGIMCYDDAMKERIEQDVAARGLTLPVHARPGWYFQ
>WP_048403585.1	MPAPRPVKLFHITAIANLPAILATGALLAKNAGAAAGINYQNIAHRGAQSTRAGREVPNPPGGRIHDFVPFYFAPRSPMLFAIHGGQVDGCTLRQDDIVHWVTTVEAVTANGAPFVFYDRNATLRYSVASTDLADLDSLVAWDELLAKPQLDGYCQYWQNNAKHPDRMERRMAEFLVHERVPLQQMLGLGVYKQAKAEEVRAILDVHGLNLPVKVKQAWYF
>WP_012495428.1	MPPPIPTAIFHITAIANLDSIAKQGALLSKNEAAARGLVAANIAYDHIQGRRAVRTVPIAPGGTLHDYVPFYFAPRSPMLFTINQGNVPDCIYRQDDIVHLATTAQTVADTGQQIVFSDIHAALDYARFFSDLGSLTEIDWRIFFEPPRLEGYCKFWQNRQIPIHHLRRLEIRQAEFLVHGELPIAAISEIGVKTAQAAAQVEQAVAGSGWTPTVRVVPGWYF
>WP_201997741.1	MPYDYSGTLNPDKALIFRIVHRDNLPWILANGLWAGNSAEKSDSWVHIGLTELINKRAHHPVPLAPYGVLNDYVPFYFTPFSPMLSNIHAGRGVPRRDNDEILVLVSSLHRIAELELAFLFTDSHAYYQWANFYDDLGELNRIDWPILQRRDFKRDPDDPAKFERYQAEALVHQHCPVEALVGVVCYNEETKAKVEQTMAQLGVARPVYVRSGWYF
>WP_140893722.1	MNYSSLNPEKALIWRIVHRDNLPWILDNGLHCANSKVLAPQYVNIGNVDLIDKRRSRRVPIVPEGFLADYVPFYFTPFSVMMKNIHSGWSVQQRSNDEIVILVSSLYRVEQLGLPFVFTNAHAYPDWTDYYSDLANLGEIDWSILQRRDFKRDPDDPRKMERYQAEALIHDHLPITGLLGIMCYTDAMKERIEQDVAARGLTLSVHARPGWYFQ
>WP_194587229.1	IMLYVIYRADSDELAYKGGQGPIIHLQADLHATVQWAQQQGHRWAFTLSNAGSYFFEDRNDLALLHELNWPAINATQWQSCKDGKQAEFLIEHSFPWHLVEAIVVNSDNVYHQVVNTLQMAAHRPPVTINRDWYY
>WP_151608097.1	MANHYPNLNPEKALIWRIVHRDNLSWILDNGLHCGNGGMQAPGWVSIGNPELIDKRANHPVPLPPGGFLNDYVPFYFTPFSPMLRNIHTGWGGIQRRPNEEIVILVSSLHHVAAQGWPFLFTDSHAYYRWANFYSDLTGLNKIDWPLLQARDFRRDPEDPAKFERYQAEALVQRHLPINGLLGIVCYTDNLRQAIERQVQARNLNLPVYARTGWYF
>WP_269453026.1	MVPYNCEILVFKESSVAQVPLPTPIYHFTHISNLSSLISSGGIICKNGVDSSSITYQSSAYESVQGHRESFEVPVDPGGVIHDYVPFYFNSLSPMLYAVHRGKIPGVDMREVVFFKTTAQTVDGAGKLFVFTDGHGIMALTDYYNDLTELSEVPWNVVNAKYWNNFVDGSRLRQSEFLVHSKLDWELIETIGVYNQTMKDRVESLIQHLAHKPSVEIKLGWYF
>HAS6081101.1	MGVRATCQHVTIASKCLVPYNCEILVFKESSVAQVPLPTPIYHFTHISNLSSLISSGGIICKNGVDSSSITYQSSAYESVQGHRESFEVPVDPGGVIHDYVPFYFNSLSPMLYAVHRGNIPGVDMREVVFFKTTAQTVDGAGKLFVFTDGHGIMALTDYYNDLTELSEVPWNVVNAKYWNNFVDGSRLRQSEFLVHSKLDWELIETIGVYNQTMKDRVESLIQHLAHKPSVEIKLGWYF
>WP_039626333.1	MSYQDSLNPEKALIWRIVHRDNIEWILKNGLYAGNSSVCSDNWVNIGNPELISKRATHPVPIGPGGTLHDYVPFYFTPFSPMLKNIQSGWGGVKKRDNSEIVILVSSLKNIDKQGIPFVFTDSHAYYMWSSFYDDLSDLDKIDWEIIQKRDFKRDADDPAKFERYQAEALIHNHVPVEALVGMACFSDDVKQYLEQLVQKSGHSLQVVTRPGWYFS
>EJL6485299.1	MAQVPLPTPIYHFTHISNLSSLISSGGIICKNGVDSSSITYQSSAYESVQGHRESFEVPVDPGGVIHDYVPFYFNSLSPMLYAVHRGKIPGVDMREVVFFKTTAQTVDGAGKLFVFTDGHGIMALTDYYNDLTELSEVPWNVVNAKYWNNFVDGSRLRQSEFLVHSKLDWELIETIGVYNQTMKDRVESLIQHLAHKPSVEIKLGWYF
>WP_268262067.1	MNYSSLNPEKALIWRIVHRDNLPWILDNGLHCASSEMQAPQYVNIGNVDLIDKRRNRHVPIAPGGMLADYVPFYFTPFSVMMKNIHSGWSVQQRSNDEIVILVSSLYRIQQLGLPFVFTNAHAYPDWTDYYSDLADLGQVDWSILQRRDFKRDPDDPKKMERYQAEALIHHHLPITGLLGIMCYSSAMKDRIEQDLATRGLALPVHARPGWYFQ
>MCP5459461.1	MSYSSLNPEKALIWRIVHRDNMPWILDNGLYCGNSAVKAPGWVNIGNPELIDKRARHPVRLPLGGSLNDYVPFYFTPFSPMLYNIHTGRGGIQKRPNEEIVILVSSLRHVAKLDLPFLFTNSHAYCQWAEYYSDLAHLDKIDWPLLQRRNFKRDPEDLAKFDRYQAEALIHQHLPVGGLLGIVCYTESLKQRLEQEIQARNLNLPVYVRTGWYF
>WP_115580471.1	MNYSRLNPEKALIWRIVHRDNLPWILDNGLHCASSEIQAPQYVNIGNVDLIDKRRARHVPITPGGVLADYVPFYFTPFSVMMKNIHSGRSVQQRTNDEIVILVSSLYRVEQLGLPFVFTNAHAYPYWTDYYSDLANLSQVDWAILQRRDFKRDPDDPRKMERYQAEALIHNHLPITGLLGIMCYSDAMKKRIEQDLATRGLALPVHARPGWYFQ
>WP_124434168.1	MIYNNLNPEKALIWRIVHRDNLPWILDNGLHCASSEVQAAQYVDIGNVDLIDKRRTRCVPIAPSGFLSDYVPFYFTPFSVMMKNIHSGWSVQRRNNDEIVILVSSLHRVAELGLPFVFTNAHAYPDWTDYYSDLANLHEIDWSILQRRDFKRDPDDPRKMERYQAEALIHHHLPITGLLGIMCYTDAMKERIEQDVATRGLTLPVHARPGWYFP
>WP_017046135.1	MAQVPLPTPIYHFTHISNLSSLISSGGIICKNGVDSSSITYQSSAYESVQGHRESFEVPVDPGGVIHDYVPFYFNSLSPMLYAVHRGNIPGVDMREVVFFKTTAQTVDGAGKLFVFTDGHGIMALTDYYNDLTELSEVPWNVVNAKYWNNFVDGSRLRQSEFLVHSKLDWELIETIGVYNQTMKDRVESLIQHLAHKPSVEIKLGWYF
>KPU94446.1	MADYKDNLNSAKALIWRIVHRDNLPWILDNGLHCGNGGVQAPAWVSIGNQELIDKRANHPVRLPPGGFLNDYVPFYFTPFSPMLRNIHTGWGGIRKRANEEITILVSSLHHVAAQGWPFLFTDSHAYYQWANFYSDLADLDKIDWPILQARDFRRDPEDPAKFERYQAEALIHRHLPVSGLRGIVCYTQEMKLNIEKQLQERRLQLPVYARRGWYFE
>WP_144573218.1	MANHYPNLNPEKALIWRIVHLDNLPWILDNGLYCGNSAVKAPNWINIGNPELIDKRANHPVPLPPGGLLNDYVPFYFTPFSPMLRNIHTGWGGIQRRPNEEIVILVSSLHHIAGLGLPFLFTDCHAYYQWADFYAELVDLDKIDWPLLQARDFKRDPEDPAKFERYQAEALIHQHLPVGGLLGIVCYTEALKQRIEQEIQARNLSLPVYARTGWYF
>WP_025126642.1	MNYSRLNPEKALIWRIVHRDNLPWILDNGLHCASSEVQAPQYVNIGNVDLIDKRRARHVPIVPGGVLADYVPFYFTPFSVMMKNIHSGRSVQQRTNDEIVILVSSLYRVEQLGLPFVFTNAHAYPYWTDYYSDLANLSQIDWAILQRRDFKRDPDDPRKMERYQAEALIHNHLPITGLLGIMCYSDAMKKRIEQDLATRGLALPVHARPGWYFQ
>WP_115050036.1	MSRHYPNLNPKKALIWRIVHRDNLPWILDNGLHCGNSGLLSSDWVSIGNPELIDKRATHPVPLAPGGVLNDYVPFYFTPFSPMLRNIHTGWGGIQRRTNEEIVILVAGLHHVAARGWSFLFTDSHAYYQLTTFHSDLANLDKIDWPLLQARDFRRDQEDPAKFERYQAEALVHRYLPVDGLLGIVCYTDDMKLSIEHQLKARNLTLPVYARPEWYF
>RZM19679.1	MCHNYASVKRQNWLKNTPREITCQYSNVMSSPLTKKTDVPFEVWLFHITHIDNLASIIEQGGLLSFNELSKRSIKGRSIAFQHLQDRRDEIEVPMGAKGLLHDYVPLGFAARPPMLFTVWRGGLSEQVRQDDILHLCTTVGRVANTTSGCVWSDGHPLSNFSRFDDDLEMLPASLPWDALLSEQWHNTQDDPDRKRRRQAEFLVPQVVPWQIIRTIGVRTAKTVDSVQGLLANLPHQPKVVLVPEWYYGS
>KQK28659.1	MPPYPTPTKLFHITAIDNLRSIAEAGELVSKNRAIASNVATANIAYQSVQGHRAVRAVNVGRGGVVHDYVPFYFAPRSPMLFTINNGNVPGCAYRQDDIVHIASSIERIRQLGLDYVFSNANAATALASFFSSLDDLEEVDWGLICEPPRLEGYCRYWQNNLGNPRYVQRMEKRMAEFLVHCGVPIAAVIEVGVRTSQMADRVSAALKGAAWAPEIRVVPGWYY
>MQB01657.1	MGEAAIGRPSRVLLYHFTHIANIRNIVRMGGLMCDSHVQPGDHLIQDVGDPDVKARRRTLHVPLHPGGVPADYTPFYFAPRSPMLFKISRGGVQHYSDGQDPLVYLVTDMQVVKDHGLAYVFSDGNCGSAFTEYFSEDSDLDKVDWDIMQEQWWRNTPEDGDRMRRRMAELLVHHKLPCDAVLGFAARNEERTKALREILDEVRWNKPVVVQPGWYY
>MBB6030543.1	MSKIKRRRLEEIEVACYPGTKVGEYVPFYYCPRSIMLYILYKGGHPDIDFTEGQEPIIHLEADLYRAIEWAERKGAKWALSFGNAGAYAVEFGCNPGDFKRLDWDAIAATDFRGVDVKERKQAEFLVYEFFPFELIRRIGVYSEEIRRKVVQTLLQHGQAICLDVRVMKGWYY
>KMS70294.1	MNVGERRLFHFTHVRNLRDILAEKQLVSDTVMQSRGGVLRECGDRAVKAERRLRQITVPPHGCPADYVPFYFAPRSPMLYVISRGGVATYQDGQPPLVYLVTSVDGVMKSRRPYVFSDGNCANEITRHFTDLSMMPSVVDWGIMAARYWNNTADDGDRMRRRMAELLVHEHLPVTALHEVATYDHEHARQVRRLLREAGAELPVSVRPEWYY
>WP_059642481.1	MLYTSLNPEKALIWRIVHRDNLPWILDNGLYCGNSAVKAPAWVNIGNPELIDKRAHHPVPLPPRGLLNDYVPFYFTPFSPMLRNIHTGWGGIQKRPNEEIVILVSSLHHIAGLGLPFLFTDSHAYYRWADYYSDLAYLDKIDWPLLQRRDFKRDPDDPAKFERYQAEALIHQHLPVGGLLGIVCYTEPLKQRIEQEIQARNLNLPVYARTGWYF
>WP_025543210.1	MAQVPLPTPIYHFTHISNLSSLISSGGIICKNGVDSSSITYQSSAYQSVQGHRESFEVPVDPGGVIHDYVPFYFNSLSPMLYAVHRGNIPGVDMREVVFFKTTAQTVDGAGKLFVFTDGHGIMALTDYYNDLSELSEVPWDVVNARYWNNFVDGSRLRQSEFLVHSKLDWELIETIGVYNQTMKDRVEGLIQHLAHKPSVEIKLGWYF
>PIC58307.1	MNGVTDVASNQLLYHMTHITNLPSILKCGGLQSHAVMQMNQLKHQDIANQDVQARRDRIKIPVGKGGTLHDYVPFYFAPRSPMLYYLHKQHLQQEDVVYFMTSIASIQVHALDFVFTDAHAIRRLTKFFTDPIHLNQIDWKVMTSDYWHDIDEDMSRKARRQAEFLIHEAVPLSACLGFAVFNERAKEKLEKMLQDAGSTLSVAVRRHFYY
>PYX04808.1	MPIYHISHLRNLNRILQEGGLHCDRKAQDLKSVNIGHMHIKERRLRRTVPVGSRGSVGDYVPFYFATRSPMLFAISRGAVEGYAEGQNPVIYLCSTVETVQQARLRWVFTEGHADMDYTDFFDDLKDLDKVDWALMKQRYWNDTNDDPDRKRRRQAEFLVHDFFPWELVNYVGVFDDKAAHAVDLILQKGNPPVGVERGWYY
>WP_204927258.1	MDIRRPPEQALIMHFTHIDNLPAILAARKLVADSVVGSLLVTDVGSVPIKTSRRTKPVPCPPGGFVADYVPFYFAPCSPMMFRIAKDHETGKSGFYPGGDDPLVYLVSSVDRVNQAALPWVASDGNCAASPTTFSRKLEDLAHLVDWPLMLEKDWKNTDEDPDRRRRRMAELLVHREFPLELVAGYAVRTTARETQLRRLLRSAGIINPYVAVRPDWYYGYTRREVRE
>MCE7732071.1	MAQVPLPTPIYHFTHISNLSSLISSGGIICKSGVDSSSITYQSSAYESVQGHRETFEVPVEPGGVIHDYVPFYFNSLSPMLYAVHRGNIPGVDMREVVFFQTTAQTVDGAGKLFVFTDGHGIMELTDYYNDLSKLSEVPWNVVNARYWNDFVDGSRLRQSEFLVHSKLDWELIETIGVYNQTMKDRVEGLIQHLAHKPSVEIKLGWYF
>WP_139394521.1	MPYDYSGTLNPDKALIFRIVHRDNLPWILANGLWAGNSAEKSDSWVHIGLTELINKRAHHPVPLAPYGVLNDYVPFYFTPFSPMLSNIHAGRGVPRRDNDEILVLVSSLHRMAELELAFLFTDSHAYYQWANFYDDLGELNRIDWPILQRRDFKRDPDDPAKFERYQAEALVHQHCPVEALVGVVCYNEETKAKVEQTMAQLGVARPVYVRSGWYF
>WP_159892602.1	MNYSRLNPEKALIWRIVHRDNLPWILDNGLHCASAEIKAPQYVNIGNVDLIDKRRLRHVPIAPGGVLADYVPFYFTPFSVMMKNIHSGRSVQQRTNDEIVILVSSLYRVEQLGIPFVFTNAHAYPYWTDYYSDLASLSQVDWAILQRRDFKRDPDDPRKMERYQAEALIHRHLPITGLLGIMCYSDAMKKRIEQDLATRGLALPVHARPGWYFQ
>WP_008008985.1	MNYTSLNPEKALIWRIVHRDNLPWILDNGLHCANSDVQAPQYVNIGNVDLIDKRRTRRVLIPPEGVLADYVPFYFTPFSVMMKNIHSGWSVQQRSNDEIVILVSSMYRVEQLGLPFVFTNAHAYPDWTDYYSDLANLGEIDWSILQRRDFKRDPDDPRKMERYQAEALIHHHLPITGLLGIMCYNDAMKERIEQDVAARGLTLSVHARPGWYFQ
>WP_161467993.1	MIYSSLNPEKALIWRIVHRDNLPWILDNGLHCASSYMQALQYVNIGNADLIDKRRNRSVPIAPAGVLSDYVPFYFTPFSVMMKNIHSGWSVQQRSNDEIVILVSSLPHIEQLGLAFVFTNAHAYPDWTDYYSDLVNLDQIDWPIIQKRDFKRDPDDPRKMERYQAEALIHHHLPITGLLGIMCYDDAMKERIEQDVAARGLTLPVHARPGWYFQ
>WP_201991550.1	MPYDYSRSLNPEKALIFRIVHRDNLPWILTHGLWAGNATEQSDSWVHIGLAELISKRAHHPVPLAPFGVLNDYVPFYFTPFSPMLSNIHSGRGVPQRSNDEILILVSSLHRIAELELAFLFTDSHAYYQWANFYDDLGELNRIDWPILQRRDFKRNPDDPAKFERYQAEALVHQHCPVEALVGVVCYNEETKAQVEQTMAQLGVARPVHVRSGWYF
>WP_219269432.1	MIYSSLNPEKALIWRIVHRDNLPWILDNGLHCASSEVQAPQYVNIGNADLIDKRRTRRVPIAPAGVLADYVPFYFTPFSVMMKNIHSGWSVQQRSNDEIVILVSSLHRVAELGLPFVFTNAHAYPDWTDYYNDPENLHEIDWSILQRRDFKRDPDDPRKMERYQAEALIHHHLPITGLLGIMCYTDAMKERIQQDVAARGLTLSVHARPGWYFQ
>WP_204128191.1	MIYSRLNPEKALIWRIVHRDNLPWILDNGLHCANSNVQSPQYVNIGNVDLIDKRRARHVPIAPGGVLADYVPFYFTPFSVMMKNIHSGRSVQQRSNDEIVILVSSLYRIEQMGLPFVYTTAHAYPDWTDYYSDLANLGQIDWSIIQRRDFKRDPDDPQKMERYQAEALIHNHLPITGLLGIMCYTDAMKERIEQDVAARGLALPVHARPGWYFQ
>WP_134660522.1	MNYSSLNPEKALIWRIVHRDNLPWILDNGLHCANSKVLAPQYVNIGNLDLIDKRRSRRVPIAPEGFLADYVPFYFTPFSVMMKNIHSGWSVQQRSNDEIVILVSSLHRVEQLGLPFVFTNAHAYPDWTDYYSDLANLREIDWSILQRRDFKRDPDDPRKMERYQAEALIHHHLPITGLLGIMCYTDAMKECIEQDVAARGLTLPVHARPGWYFQ
>WP_144892679.1	MAERYPNLNPDKALIWRIVHRDNLPWILDNGLHCGNGGVRAPGWISIGSPELIEKRASHPVPLPPGGTLNDYVPFYFTPFSPMLRNIHTGWGGVRRRPNDEIVILVSSLHHVAAQGRPFLFTDSHAYYQWANFYADLADLGKIDWPLLQARDFRRDPDDPAKFERYQAEALVHRHLPIDGLRGIVCYTDHLKQVLERQLQARNLDLPVFARTGWYFR
>EHU5127720.1	MSYQESLNPEKALIWRIVHRDNIEWILDNGLHAGNSSVCADNWVHIGNPELISKRSTHPVPIGPGGTLHDYIPFYFTPFSPMLKNIQSGWGGVKKRDNSEIVILVSSLRSIDRQGIPFVFTDSHAYYMWSSFYNDLSDLDKIDWEIIQKRDFKRDADDPAKFERYQAEALIHKHVPVEALVGMACFSDDVKQYLEQLIQKSGHSLQVVTRPGWYFS
>WP_157939778.1	MAQVPLPTPIYHFTHISNLSSLISSGGIICKNGVDSSSITYQSSAYESVQGHRESFEVPVDPGGVIHDYVPFYFNSLSPMLYAVHRGNIPGVDMREVVFFKTTAQTVDGAGKLYVFTDGHGIMALTDYYNDLTDLSEVPWNVVNARYWNNFVDGSRLRQSEFLVHSKLDWELIETIGVYNQTMKARVESLIQHLAHKPSVEIKLGWYF
>WP_010562350.1	MNYSRLNPEKALIWRIVHRDNLPWILDNGLHCANSDVQAPQYVNIGNADLIDKRRSRHVPIAPEGVLADYVPFYFTPFSVMMKNIHSGWSVQQRSNDEIVILVSSLYRVEQLGLPFVFTNAHAYPDWTNYYSDLASLGEIDWPILQRRDFKRDPDDPRKMERYQAEALIHHHLPITGLLGIMCYTDAMKERIEQDVAARGLTLSVHARPGWYFQ
>EGQ26881.1	MNGVMSVGCNRLLYHLTHITNLPSILEQGGLQSHAMMQKNNLLHQDVANKDVQIRREKTIIPVGKGGNLHDYVPFYFAPRSSMLYYLYKQQLNQTDVIYFMTDVESIQKNDLDFVFTDAHAIRRLTNFYTEPVHLDRIDWQVMTSDFWHDIDEDMSRKARRQAEFLVHRQVPLSACLGFAVFNERTKAKVEQFLRTAGKSLSVAVRRQFYY
>MBQ1061587.1	MSRPTPERARIMHFTHIDNLPNILATGRLLADSAVGAQLRTDVGAVGIKASRRERPVTCPPGGFVADYVPFYFAPRSPMMYRISCEHRDGKAGCYPGGDDPLVYLVSSVDRVQGAGLRWVASDGNCAAGVTAFTGNVDDLGKLVDWPLMRATYWNNVPEDPDRIRRRMAELLVHREFPVNLITGYVVRTDARKAQLGHVLRSAGIIDAYVDVRQHWYYGYQRGEVRE
>OGA74233.1	MVYTNLNPEKALIWRIVHRDNLSWILDNGLHCGNSAVKAPGWVSIGNPELTDKRATHRVPIPPGGLLNDYVPFYFTPFSVMLKNIHSGRSVQRRNNEEILILVSSLRHVAKQGLPFLFTDSHAYYQWSNYYDDLDQLDKVDWQLLQRRDFKRDPDDPAKFERYQAEALVHQHCPVSGLLGIVCYTEKMKMSIEQALAQRALALPVHARSGWYF
>USD95695.1	MTIASKCLVPYNCEILVFKESSVAQVPLPTPIYHFTHISNLSSLISSGGIICKNGVDSSSITYQSSAYESVQGHRESFEVPVEPGGVIHDYVPFYFNSLSPMLYAVHRRNIPGVDMREVVFFKTTAQTVDGAGKLFVFTDGHGIMALTDYYNDLTELSEVPWNVVNAKYWNNFVDGSRLRQSEFLVHSKLDWELIETIGVYNQTMKDRVESLIQHLAHKPSVEIKLGWYF
>RQW90357.1	MVSRPTPERARIMHFTHIDNLPNILATGRLLADSAVGAQLRTDVGAVGIKASRRERPVTCPPGGFVADYVPFYFAPRSPMMYRISCEHRDGKAGCYPGGDDPLVYLVSSVDRVQGAGLRWVASDGNCAAGVTAFTGNVDDLGKLVDWPLMRATYWNNVPEDPDRIRRRMAELLVHREFPVNLITGYVVRTDARKAQLGHVLRSAGIIDAYVDVRQHWYYGYQRGEVRE
>WP_099978289.1	MIYSSLNPEKALIWRIVHRDNLPWILDNGLHCASSYMQALQYVDIGNADLIDKRRNRSVPIAPAGVLSDYVPFYFTPFSVMMKNIHSGWSVQQRSNDEIVILVSSLPHIEQLGLAFVFTNAHAYPDWTDYYSDLVNLDQIDWPIIQKRDFKRDPDDPRKMERYQAEALIHHHLPITGLLGIMCYDDAMKERIEQDVAARGLTLPVHARPGWYFQ
>WP_154675488.1	MADLVDRTVMHFTHVANLQSIVRDGGLRADVRLKAEGAAVHECADRDIKEHRRAKPVRVDPYGVVGEYVPFYYAPRSPMLYKIYKGNVDGYDGGQDPLAYIVTTIGTVQQAGLRWVGSDGNCAAGVTRHFNDRKQLEDAVDWQIMTEIMWRDTVEDGDRMRRRMAEFLVRGELPWSCVRGIVVKSDFYKAQAQACVPAATPVAVRDNWYY
>MBQ1027471.1	MDAKSPARWLEFRLRTYLPLRTDVGIVGQPKPTLIMHFTHVDNLPRILKAGRLFSDSSVGPQLAADVGAVEIKARRRHRPVPCPPGGFVADYVPFYFAPRSPMMHRIACDHRDGKPGCYPGGDDPLVYLVSTVERVHAAGLRWVASDGNCAVGLTTFSTEVDELAALVDWSLLKAEIWRNIPEDMDRMRRRAAEFLVHREFPLHLLVGYVVRTADRQEQVRQVFRDAGMIEPYVRVIPDWYYGYKRREVR
>MCL5123675.1	MKPISHPIPIYRLMHVTNLPLCLERGGMHAPRHSPHDGRVYRTIHNIDIQESRRERFIRCGPGGTLHDYVAFYFGPRSPMLLQLNTGRVAGYNEGQAPLIYTVSTVETIVNARLGFVFSDGHGMAIYTKWFDNISDMDKVDWSMVYENYWADSLEDSDRQRRKQAEFLVHHFCPWDVVSRIGVLNDSIRHQVMKILADHDVSTPVRVCSDWYY
>WP_114059461.1	MLPPPQERPIYHFTHASNLPSVLEQGFLHCDRIVRKERTLRVECGDLDIKERRRSRKVDPYPGGVVADYVPFYFAPRSPMLYKINKGGVPHYADGQDRLVYLVTTPRTLAASGCTSVFSDGNCAADITVIENDVSLLSTHVDWQVMGQERWNNTVEDPDRMRRRMAEFLVHERVPVEAITQLAVRGAACAQTVRATLRAYGACAAVDVRPDWYY
>WP_167404921.1	MAQVPLPTPIYHFTHISNLSSLISSGGIICKNGVDSSSIAYQSSAYESVQGHRESFEVPVDPGGVIHDYVPFYFNSLSPMLYAVHRGNIPGVDMREVVFFKTTAQTVDGAGKLFVFTDGHGIMALTDYYNDLTELSEVPWNVVNAKYWNNFVDGSRLRQSEFLVHSRLDWELIETIGVYNQTMKDRVESLIQHLAHKPNVEIKLGWYF
>WP_270796879.1	MPYDYSRSINPEKALIFRIVHRDNLPWILTHGLWAGNATEQSDSWVHIGLAELISKRAHHPVPLAPFGVLNDYVPFYFTPFSPMLSNIHSGRGVPQRSNDEILILVSSLHRIAELELAFLFTDSHAYYQWANFYDDLGELNRIDWPILQRRDFKRNPDDPAKFERYQAEALVHQHCPVEALVGVVCYNEETKAQVEQTMAQLGVARPVHVRSGWYF
>WP_075244498.1	MAEHYSKLNPKNALIWRITHRGNLPWILDNGLHCGNAAVQSSSWVSIGNPELIDKRSSHAVPRPPGGFLNDYVPFYFTPFSPMLHNIHTGWRGIPRRPNEDIVILVSSLHHVAERRWPFLFTDSHASCQLASFYSDLSDLDKIDWPLLQARDFRRDPDDPAKFERYQAEALIHRHLPLDGLRGIVCHTDGLKQTIERQLQERNLKLPVHTRTDWYFR
>WP_248308801.1	MIKVKPSQGLHERVRILPPYPTPTKLFHITAIDNLRSIAEAGELVSKNRAIASNVATANIAYQSVQGHRAVRAVNVGRGGVVHDYVPFYFAPRSPMLFTINNGNVPGCAYRQDDIVHIASSIERIRQLGLDYVFSNANAATALASFFSSLDDLEEVDWGLICEPPRLEGYCRYWQNNLGNPRYVQRMEKRMAEFLVHCGVPIAAVIEVGVRTSQMADRVSAALKGAAWAPEIRVVPGWYY
>MYJ14840.1	MTKPRRVLLYHLTHVDNLPSIANDGLRSDGDVEDNDLLEVDIGNQDVKARRRRMAVPVGPGGVVADYVPFYFAPRSPMLFAIHRGGVATFSGGQRGLVYLVARVGAIVDRGLGFALTDRNAASALARFSDRIDDLEEFVDWPLMAAKMWNDTLEDPDRMSRRMAEFLVHERVPWDTFIALVARTDEEAENAAARLGNLRGEIQIVVRPRWYY
>WP_271251099.1	MANHYPNLNPEKALIWRIVHRDNLSWILDNGLHCGNGGMQAPGWVSIGNPELIDKRASHPVPLPPGGFLNDYVPFYFTPFSPMLRNIHTGWGGIQRRPNEEIVILVSSLHHVAAQGWPFLFTDSHAYYQWANFYSDLAGVDKIDWPLLQARDFRRDPEDPAKFERYQAEALIHRHLPINGLLGVVCYTDNLRQVIEQQIQARNLNLPVYARTGWYF
>WP_177082911.1	MIYSRLNPEKALIWRIVHRDNLPWILDNGLHCANSDVQAPQYVNIGNADLIDKRRSRHVLVAPGGVLADYVPFYFTPFSVMMKNIHSGWSVQQRSNDEIVILVSSLYRVEQLGLPFVFTNAHAYPDWTNYYSDLANLGEIDWPILQRRDFKRDPDDPRKMERYQAEALIHHHLPITGLLGIMCYTDAMKERIEQDVAARGLRLSVHARPGWYFQ
>WP_212540127.1	MPYDYSSSLNPDKALIFRIVHRDNLPWILTHGLWAGNAPEQSDTWVHIGLAELINKRAHHPVPLAPFGVLNDYVPFYFTPFSPMLSNIHSGRGVRQRSNDEILILVSSLHKIAELELAFLFTDSHAYYQWANFYDDLGELNRIDWPILQRRDFKRNPDDPAKFERYQAEALVHQHCPVEALVGVVCYNEEIKTQVEQTMVQLGVARPVHVRSGWYF
>WP_182830672.1	MTMPRPVRIFHITAIDNLPMICQHEALWSKAKSTGLGITYNNIAHKGAQSTRANKKVINPPGGSIHDYVPFYFAPRSPMLSAIHNGRVEGCKYSQTDIIYFELTIEEAYRSGMREYIFFDRNATIAYSKPSTDLKQLHTLIDWELLTEQPSLDGYCKFFHAVPTNPRYTQRLEKRMAEFLIKEQVPLTWGVRIGVANQTKAQEVNAILRRFALDLPVVVMPAWYF
>WP_004313322.1	MPAPYPTRLFHITAIANLPAIFAAGALLSKNGGAAAGINYQNIAHAGAQGARAVRAVPNPPGGLVHDFVPFYFAPRSPMLFAINGGRVAGCQWRQTDIVHFETTVQCLVARGRPFVFYDRNATLAFSTPYTDLAHLDTAVAWDLMTEAPQLDGYCKFWQNNPAVARYADRMERRQAEFLVRDNVPLDCMTRLGVIDAARQAQVLALLAQAGVALTVDIMPAWYF
>MBI5269669.1	MPAPRPTRLFHITAIANLPAILARGALLSKNGGAAAGINYQNIAHAGAQGARAVRAVPNPPGGLLHDFVPFYFAPRSPMLFAINGGRVAGCPWRQADIVHFETTVENVTALGHAFVFYDRNATLAFSTPYTDLAHLDTAVAWDLITEAPQLDGFCKFWQSRPADARYADRMERRQAEFLVRDHAPLTCMTRLGVIDAQRQTQVQRLLAAAGVPLRVDVMQSWYF
>WP_250101186.1	MLTPWRDGRSPLDRLRCALKATETGGHLAAPPDPINVYHFTHLRNLPGIVQDGLRSDASCRREGLTQVQVGSAGIRERRLQLPVNNVGPGGCVGDYVPWYFGPRSPMMFTLSRNNYEFQEGFDEVIYLVSSVPRIIALGGKWVASDRNAALNLADFTDDEHDLPCHISWEVIGARYWTDFADGADLRAAEFLVHEWVPWEAVEVVVTKTSETCVAVEELIDGLHHSPPVIVRRGWYF
>MBV2204249.1	MPAPYPTRLFHITAIANLPAIFAAGALLSKNGGAAAGINYQNIAHAGAQGARAVRAVPNPPGGLVHDFVPFYFAPRSPMLFAINGGRVAGCQWRQTDIVHFETTVQCVVARGCPFVFYDRNATLAFSNPYTNLAHLDTAVAWDLMTEAPQLDGYCKFWQNNPAVARYADRMERRQAEFLVRDNVPLNCMTRLGVIDAARQAQVLALLAQAGVALKVDIMPAWYF
>WP_050407516.1	MLYNNLNPEKALIWRIVHRDNLSWILDNGLYCGNSEVKAPAWVNIGNPELIDKRARHSVPLPPKGLLNDYVPFYFTPFSPMLRNIHTGWGGIKKRPNEEIVILVSSLRHIAGLGLPFLFTDSHAYYQWADYYSDLADLDKIDWPLLQRRDFKRDPEDPAKFERYQAEALIHQHVPVGGLLGIVCYTEPLKQRIEQEIQARNLNLPVYARTGWYF
>MBS0348635.1	MANHYPSLNPQKALIWRIVHRDNLPWVLENGLHCGNCAVKAPGWVSIGNPELIDKRAHHPVPLPPGGWLNDYVPFYFTPFSPMLRNIHTGWGGIQKRSNEEILILVSSLHHIAGLGLPFLFTDCHAYYQWADFYTDLADLDKIDWPLLQRRDFKRDPEDPAKFERYQAEALIYQHLPVSGLLGIVCYTETLKQGVEQEIQARNLNLPVYARTGWYF
>WP_265099113.1	MVPYNHEILFFKENSVAQVPLPTPIYHFTHISNLSSLISSGGIICKSGVDSSSITYQSSAYESVQGHRETFEVPVEPGGVIHDYVPFYFNSLSPMLYAVHRGNIPGVDMREVVFFQTTAQTVDGAGKLFVFTDGHGIMELTDYYNDLSKLSEVPWNVVNARYWNDFVDGSRLRQSEFLVHSKLDWELIETIGVYNQTMKDRVEGLIQHLAHKPSVEIKLGWYF
>GIV05985.1	MSIHIYHITHIGNLVNIVKEGRLYCDARAAQYARQNIAYSGLKDKRTRKPVPIEPHGTIADYVPFYFAPRSPMLFAIHTGYVRNGLSQADIIYLVTSVETVANAGKQFVFTDRNAVSSVARFSNNLSHLDHYVDWNVMRSEYWHDCAEYPDRKSRRQAEFLVYQQLEWHLIEQIAVFDSARRDAVLQVLNHAHHRPPVVVQRGWYY
>MCA1704198.1	MPRPVPTPLYHFTSIHHLASIIERGLLCDNGAAADLLTVEVGNRGIKERRQRRTVPVGPRGVVADYVPFYFAPRSPMLYAIAMGNVPEYTGGMEPLVYLVTTVDRLAELGLSMLFTDRNAVLTAAYFTPNLADLDTLIDWPLMGAMMWNNTPSEPDRMERRMAECLVHRQVPWRAITYVAACTPARAAEARATLARFSQSVAVRTKRDWYFS
>WP_012773555.1	MANDYSASLNPQKALIWRIVHRDNIPWILDNGLHCGNSPVQAGNWINIGNPELIGKRAGHPVPAGAGGTLHDYVPFYFTPFSPMLMNIHSGRGGIKQRPNEEIVILVSSLRTVAAQNVPFVFTDSHAYYNWANYYTDLNNLNQIDWPILQARDFRRDPDDPGKFERYQAEALIWRHCPITLLSGMVCYNDSVKLQLEQWLSQRNLTMPVHARAGWYFS
>WP_201967992.1	MPYDYSGTLNPDKALIFRIVHRDNLPWILANGLWAGNSAEKSDSWVHIGLTELINKRAHHPVPLAPYGVLNEYVPFYFTPFSPMLSNIHAGRGVPRRDNDEILVLVSSLHRMAELELAFLFTDSHAYYQWANFYDDLGELNRIDWPILQRRDFKRDPDDPAKFERYQAEALVHQHCPVEALVGVVCYNEETKAKVEQTMAQLGVARPVYVRSGWYF
>WP_095131388.1	MNYTSLNPEKALIWRIVHRDNLPWILDNGLHCANSKVLAPQYVDIGNVDLIDKRRSRRVPIAPEGFLADYVPFYFTPFSVMMKNIRSGWGVQQRSNDEIVILVSSLYRVEQLGLPFVFTNAHAYPDWTDYYSDLENLGEIDWSILQRRDFKRDPDDPRKMERYQAEALIHHHLPITGLLGIMCYTDAMKERIEQDVAARGLTLSVHARPGWYFQ
>WP_137216634.1	MNYTSLNPEKALIWRIVHRDNLPWILDNGLHCANSEVQSPQYVNIGNVDLIDKRRSRQVPVAPEGVLADYVPFYFTPFSVMMQNIHSGWSVQQRTNDEIVILVSSLYRVVELGLPFVFTNAHAYPDWTDYYSDLTNLDQIDWSILQRRDFKRDPDDPRKMERYQAEALIHHHLPITGLLGIMCHTDAMKVRIEADVEARGLTLPVHARPKWYFQ
>WP_122584927.1	MNYSSLNPEKALIWRIVHRDNLPWILDNGLHCANSKVRSSQYVDIGNVDLIDKRRARSVPIAPEGFLADYVPFYFTPFSVMMKNIHSGWGVQQRSNDEIVILVSSLYRVEQLGLPFVFTNAHAYPDWTDYYSDLASLHQIDWAILQRRDFKRDPDDPRKMERYQAEALIHGYLPITGLLGIMCYTDTTKERIEQDIAARGLALPVHARPRWYFQ
>WP_088869040.1	MPYDYSRSLNPEKALIFRIVHRDNLPWILTHGLWAGNATEQSDSWVHIGLAELISKRAHHSVPLAPFGVLNDYVPFYFTPFSPMLSNIHSGRGVPQRSNDEILILVSSLHRIAELELAFLFTDSHAYYQWANFYDDLGELNRIDWPILQRRDFKRNPDDPAKFERYQAEALVHQHCPVEALVGVVCYNEETKAQVEQTMAQLGVARPVHVRSGWYF
>WP_262983636.1	MGECVPFYFCPRSVMLFMLHRENHPQLSYHGGQGPIVHLEVDLQKAVAWAEDDALRWAFTLTNAGSVYFEDRSDLRQLVEIDWDAVNARNWRDRKEGKQAEFLLEQRCPFELVERVGVHSPDIHGKVQEALGGYGYDPLVEVRRDWYY
>WP_024641059.1	MIYRSLNPEKALIWRIVHRDNLPWILDNGLHCASSDVQAPYYVNIGNTDLIDKRRNRVVPLAPGGVLSDYVPFYFTPFSVMMKNIQSGWSVQQRSNEEIVILVSSLPRAEHLGLAFVFTNAHAYPDWTDYYSDLADLDRVDWSIIQRRDFKRDADDPRRMERYQAEALIHHHLPITGLLGIMCYDDATKERIEQDVAARGLTLPVHARPGWYFQ
>WP_192029657.1	MANHYASLNPDKALIWRIVHADNLSWILDNGLHCGNGGVVAPGWVSIGNPELIDKRANHPVPVPPGGCLNDYVPFYFTPFSPMLRNINTGWGGVQKRPNDEILILVSSLRHVAEQGWPFLFTDSHAYYLWANFYSELTDLDKVDWPLLQARDFRRDPDDPAKFERYQAEALVYRHLPISGLLGIVCYTDQVKRAVEDQLGRRNLSLPVHARAGWYFR
>MCL6535540.1	MRIILYHMTHIQNLPSIIDAKVLYCDQRVQAIKARSIAYVNFKEKRRGKPVPVPPGGVIADYVPFYFAPCSPMLYAIHTGCVDSSLTQSEIVYLTTTIEAIAKAGKRFVFTDCHPLSPVAHFNNDLDLLNRYVDWNVMRSAYWHDTPEYPHRKSRRQAEFLVHQTVEWTLIQHIGVYDQARLLQVNEFLAPASHKPLVSVQREWYYR
>NPV00880.1	MLDYNSIEIFHITDIDNLEKIVSCDKLFSKSFLTCNSNDYIDIAYEGIQDRRSHTMVPFSPYGNLHQYVPFYFCPRSPMLYAIHKNNVPQYPKGEESIIHIVTSIAKIIEFDRPFIFTDGHAVMKLSDFYENISELDILDWEVINNNYWADTEDDNDRKRRKQAEFLVYEFLPFFAIQKIGVYNNIIEKKVREIVKTHPQYSLQIEIRPEWYY
>ODU47131.1	MANHYPNLNPEKALIWRIVHRDNLSWILDNGLHCGNGGMLAPGWVSIGNPELIDKRANHPVPLPPGGFLNDYVPFYFTPFSPMLRNIHTGWGGIQRRPNEEIVILVSSLHHVAAQGWPFLFTDSHAYYRWANFYSDLTGLNKIDWPLLQARDFRRDPEDPAKFERYQAEALVHRHLPINGLLGIVCYTDNLRQAIERQVQARNLNLPVYARTGWYF
>WP_094987813.1	MIYSSLNPEKALIWRIVHRDNLPWILDNGLHCENSKVLASEYVNIGNVDLIDKRRSRRVPIAPEGFLADYVPFYFTPFSVMMKNIHSGWSVQQRSNDEIVILVSSLHRVEQLGLPFVFTNAHAYPDWTNYYSDLANLSEIDWPILQRRDFKRDPDDPRKMERYQAEALIHHHLPITGLLGIMCYTDAMKERIELDVAARGLTLSVHARPGWYFQ
>NLE09174.1	MIHEDIKIYHIAHIDCLESMVNYAGIYSNNECNKRSIHSVNIAYEGIQVRRAMTLVPCGARGTLHDYIPFYFAPRSPMLYAIKKDAVAGYHDGQESIIHVVSSVQPVFKKIPGCVFTDGHAVMALSSFFDSLLHLDKVDWNIMSSEYWNDIQTDGDRRRRRQAEFLVPYFFPLKQVAEIGVMTSGMVEKVRTVLGENGKDIMVNVHRNWYY
>WP_091554922.1	MPQTVRPPERALIYHFTHIRNIPSILARGRLVADNFVGECLVTDVGDVEIKANRRSRPVECGPGGVVADYVPFYFAPCSPMMYKIACDHRDGVPGRYPGGDDPLVYLVSSVDRVEAAGLPWVASDANCASALTRFSSSVEELAKLIDWPLMQEKIWKSTDEDPDRKRRRMAEFLVHREFPLEIVAGYVVRTRERRHELQQVLTAAGTNDVYVDVRPDWYYGYRRREVET
>WP_042302668.1	MLYTSLNPEKALIWRIVHCDNLPWILDNGLYCGNSSVKAPAWVNIGNPELIDKRAHHPVPLPPGGLLNDYVPFYFTPFSPMLRNIHTGWGGIQKRPNEEIVILVSSLRHIAGLGLPFLFTDSHAYYRWADYYSDLAYLDKIDWPLLQRRDFKRDPEDPAKFERYQAEALIHQHLPAGGLLGIVCYTEPLKQRIEQEIQARNLNLPVYARTGWYF
>MBI1349403.1	MSVPHPTPILRMIHLENLAVCLNREALYSWNHTPEDGLHWKPIHSESVQANRHSHSVACGPGGVIHDYVPFYFGPLSVMLLNLKTGRVEGYAEGQRPLLYLVSTVQAVIANGSGFVFSDGHGLATYTTWFDDVEHLTEVDWLTVNAKYWADTLDDMDRQRRKQAEFLVHERCDWSLIQEIVCIDTQTQADVQTRLNEFPPTLHCPVRVKRDWYY
>WP_065583613.1	MSYQESLNPEKALIWRIVHRDNIEWILDNGLHAGNSSVCADNWVNIGNPELISKRSTHPVPIGPGGVLHDYVPFYFTPFSPMLKNIQSGWGGVKKRDNSEIVILVSSLRNIDKQGIPFVFTDSHAYYMWSSFYDDLSELDKIDWEIIQKRDFKRDADDPAKFERYQAEALIHKHVPVEALVGMACFSDDVKQYLEQLIQKSGHSSQVVTRPGWYFS
>WP_011312002.1	MAVPNPVRLFHITAIANLPAICAAGALLSKNQGATNGIAYQNIAHQGAQGARSIKSVPNPPGGLVHDFVPFYFAPRSPMLLAINGGRVAGCDWRQADIAHFETTVEHVTAAGEDFVFYDLNATLAWSTPYTGLANLDKVAWDLICESPALDGYCKYWQSKLDHARYSDRMERRQAEFLVKGMVPLVRFTRIGAIDRGHADVVRAILDQAGVKLPVVVKPEWYFLGQ
>WP_158277827.1	MTDAVVPATVDRWLYHFTHVDNVTAIRDAGCLSCDVVARRGMTRSEVGAADIKEARRQRTIPVPPAGHVGDYVPFYFAPRSPMMYRIACDHRDSVPGRYQGGDLPLVYLVTTVKAVVEAGLTWVATDGNAATATSEFTSDLNDMARMVDWELMGAERWNNTPEDPDRQRRRQAEFLVHRSLPLTLVRWVGVHNNQVRSQVGKLLMDHALGERIVVRPHWYYGFGRR
>WP_252036345.1	MAQVPLPTPIYHFTHISNLSSLISSGGIICKNGVDSSSITYQSSAYESVQGHRESFEVPVEPGGVIHDYVPFYFNSLSPMLYAVHRRNIPGVDMREVVFFKTTAQTVDGAGKLFVFTDGHGIMALTDYYNDLTELSEVPWNVVNAKYWNNFVDGSRLRQSEFLVHSKLDWELIETIGVYNQTMKDRVESLIQHLAHKPSVEIKLGWYF
>HBB35716.1	MVGQYVPFYFCPRSIMLYILHMGNHPELEYRSGQQLIIHLQAHLNSVVSWANMSGVRWAFSDRNAGAYLTAFYNRPGDLSHIDWSAVASTDFRDPKVKEGKQAEFLMFDFFPWTLIEKIGTINNTMATRVETALTSIGHQPVIAVEPGWYF
>WP_212364407.1	MPRPTPTQIFHITAIDNLVSISKVGLLSKREVATRGVGFANIAFQTVQGYRSVKAVPIAPGGNLHDYVPFYFGPRSPMLRTIDAGNVDGCTYRQDDIVHLTTTVEAISAAGLASVFTNYHAVKAFAEFFSIPADLDRIDWELFFEAPRLGGYCKYWNSVHSKARYALRMETRQAEFLVHNSVPLAVLGQIAVRTEQMAERVRRALANTGWTPDIRIVPGWYY
>WP_100654651.1	MPYDYSRSLNPEKALIFRIVHRDNLPWILTHGLWAGNAPEQSDTWVHIGLAELINKRAHHPVPLAPFGVLNDYVPFYFTPFSPMLSNIHSGRGVRQRRNDEILILVSSLHRIAELELAFLFTDSHAYYQWANFYDDLGELNRIDWPILQRRDFKRDPDDPAKFERYQAEALVHQHCPVEALVGVVCYNEETKAKVEQTMAQLGVARPVYVRSGWYF
>WP_122455763.1	MNYNSLNPEKALIWRIVHRDNLPWILDNGLHCASSKVRSSQYVDIGNVDLIDKRRARSVPIAPEGFLADYVPFYFTPFSVMMKNIHSGRGVQQRSNDEIVILVSSLYRVEQLGLPFVFTNAHAYPDWTDYYSDLASLHQIDWAILQRRDFKRDPDDPRKMERYQAEALIHGYLPITGLLGIMCYTDTTKERIEQDIAARGLALPVHARPRWYFQ
>WP_265813134.1	MNYTSLNPEKALIWRIVHRDNLPWILDNGLHCANSEVQAPQYVNIGNVDLIDKRRSRQVPIAPKGALADYVPFYFTPFSVMMQNIHSGWSVQQRTNDEIVILVSSLYRVAELNLPFVFTNAHAYPSWTNYYSDLANLDQIDWSILQRRDFKRDPDDPRKMERYQAEALIHNHLPITGLLGIMCHTDAMKERIEQDVAARGLTLPVHARPKWYFQ
>WP_208587619.1	MSRRYPNLNPDKALIWRIVHRDNLPWIMDNGLHCGNGGVQSPGWVSIGNPELIAKRANHPVPLAPGGFLNDYVPFYFTPFSPMLRNIHTGWGGIQRRSNEEIVILVSSLHHVAARGWLFLFTDSHADYQLTTFHSDLANLCKIDWPLLQARDFRRDQEDPAKFERYQAEALVHRHLPIDGLRGIVGYTDDMKLSIERQLKARNLTLPVHARPEWYF
>WP_024650729.1	MIYRSLNPEKALIWRIVHRDNLPWILDNGLHCASSDVQAPYYVNIGNTDLIDKRRNRVVPIAPGGVLSDYVPFYFTPFSVMMKNIQSGWSVQQRSNEEIVILVSSLPRAEHLGLAFVFTNAHAYPDWTDYYSDLADLDRVDWSIIQRRDFKRDADDPRRMERYQAEALIHHHLPITGLLGIMCYDDATKERIEQDVAARGLTLPVHARPGWYFQ
>MBN4082056.1	MLTRPNHYEKLNAENAYLWRIVHRDNLPWILDNGLHCSNSHNQSPNWVNIGNEDLIDRRSHRVVPLPPGGTLSDYVPFYFTPFSPMMYNIHTGRGGVPYRRNDEIIMMVSTLHRVQELGHSFVFTDRHAYPVATQYYNDLARLDQIDWPLLQARNFARNVDDPLQIERYQAEALIHQHLPVSALIGVICYTDAIKLEIEQALQARALTLSVSAMTGWYF
>WP_244611255.1	MTYRNPTLIFHMTAIPNLAAIAGAGHLLSKTLVSQAGCQAANIAYQNIQGRRAGRQVTLAPNGILHDYVPFYFAPRSPMLLTINSGNVPNCPFRQDDIVYLVSDAQRVAQLGLPYVFTDLHAALHYARFFGSLADLKEIAWDLFYEDPQLEGYCQFWNSRHSPTKYAQRKEIRQAEFLVHERFPLAAITQIGVRNANMEVRVRTALGGTTWQPQVVVHPGWYY
>WP_235763285.1	MPKSKLLYHITHINNLESIFRQDSLLPHAHIKKCIINYKDVANQDIQSRRERTIIPVGAGGYLHDYVPFYFAPRSPMLYVLKMQPILQDDIVYFMTNIESIQQHSLSYVFTDAHAIRRLTNFYTNLENISQIDWDVMQASVWTDTDDDPNRKARRQAEFLVHKEVPLSACLGFAVYSDQTKQRVKEMLEIAGLTVPVAVRRHFYF
>WP_242201399.1	MIYSSLNPEKALIWRIVHRDNLPWILDNGLHCASSEVQAPQYVNIGNADLIDKRRTRCVPIEPAGVLADYVPFYFTPFSVMMKNIHSGWSVQQRSNDEIVILVSSLHRVAELGLPFVFTNAHAYPDWTDYYSDPENLHEIDWSILQRRDFKRDPDDPRKMERYQAEALIHHHLPITGLLGIMCYTDAMKERIQQDVAARGLTLSVHARPGWYFQ
>WP_200432093.1	MIYSSLNPEKALIWRIVHRDNLPWILDNGLHCASSEMQAPQYVNIGNADLIDKRRTRCVPIAPAGVLADYVPFYFTPFSVMMKNIHSGWSVQQRNNDEIVILVSSLHRVAELGLPFVFTNAHAYPDWTDYYSDPENLHEIDWSILQRRDFKRDPDDPRKMERYQAEALIYHHLPITGLLGIMCYTDAMKERIQQDVAARGLTLSVHARPGWYFQ
>WP_101320441.1	MPYDYSGTLNPDKALIFRIVHRDNLPWILANGLWAGNSAEKSDSWVHIGLTELINKRAHHPVPLAPYGVLNDYVPFYFTPFSPMLSNIHAGRGVPRRDNDEILVLVSSLHRMAELELAFLFTDSHAYYQWANFYDDLGELNRIDWPILQRRDFKRDPDDPAKFERYQAEALVHQHCPVEALVGVVCYNEETKAKVEQTMVQLGVARPVYVRSGWYF
>WP_272612401.1	MAAPPAPINVYHFTHLRNLPGIFQDGLRSDASCRREGLTQVQVGSAGIRERRLQLPVGNVGPGGCVGDYVPWYFGPRSPMMFTLSRNNYEFQEGFDEVVYLVSNVPRLIALGGQWVASDRNAALKLAEFTDDEHELSSHISWEVIEARYWPDFADGADLRAAEFLVHEWVPWEAVEVVVTKTSKTRAAVEELIDGLHHSPPIIVNRDWYF
>WP_202041903.1	MPYDYSSTLNPDKALIFRIVHRDNLPWILANGLWAGNSAEKSDSWVHIGLAELINKRAHHPVPLAPYGVLNDYVPFYFTPFSPMLSNIHAGRGVPRRDNDEILVLVSSLHRMAELELAFLFTDSHAYYQWANFYDDLGELNRIDWPILQRRDFKRDPDDPAKFERYQAEALVHQHCPVEALVGVVCYNEETKAKVEQTMVQLGVARPVYVRSGWYF
>MCL6091926.1	MTHTILHFTHVDHLAAIMREGLWCDREAEERGLLSVGVGNTGIKDARRWLPVSAGPGGCPADYVPFYFAPRSPMMYSIYRGNVPQYQDGLEPLVYLVTTIEAVREAGLRFVFSDGNCGSRVTEYSDDLDRLDELVDWELMRAKWWANTPEDPDRMRRRMAEFLVHERVPWELFIAIVAMTERTANAARETAARLGLGTSVLVRSGWYYP
>WP_238471253.1	MPKSKLLYHITHINNLESIFRQDSLLPHAHIKKCIINYKDVANQDIQSRRERTIIPVGAGGYLHDYVPFYFAPRSPMLYVLKMQPIPQDDIVYFMTNIESIQQHSLSYVFTDAHAIRRLTNFYTNLENISQIDWDVMQASVWTDTDDDPNRKARRQAEFLVHKEVPLSACLGFAVYSDQTKQRVKEMLKIAGLTVPVAVRRHFYF
>MBK8915707.1	MATPPVRPARLFPPGSTPIYRIIHIDNLATLIARGHIHAPNHVPADGLPWRGIHAKETQEDRGRKPVPCGPGGVINDYVGFYFGPRSVMLNRIRTGWNVEQIDQSEIIYLAVSAQAVTQTGLGVVFTDRHSLARVAAFYDTLARLANVDMTTCNATIWKNTDQFPDRQEKKQAEFLVHRALPWSLVGQVGVANAEAMARVNEVLAGSLHRPPVSVETTWYY
>WP_046236095.1	MIYRSLNPAKALIWRIVHRDNLPWILDNGLHCASSDVQAPYYVNIGNTDLIDKRRNRVVPIAPGGVLSDYVPFYFTPFSVMMKNIQSGWSVQQRSNEEIVILVSSLPRAEHLGLAFVFTNAHAYPDWTDYYSDLADLDRVDWSIIQRRDFKRDADDPRRMERYQAEALIHHHLPITGLLGIMCYDDATKERIEQDVAARGLTLPVHARPGWYFQ
>WP_158834273.1	MNYTSLNPEKALIWRIVHRDNLPWILDNGLHCANSEVQAPQYVNIGNVDLIDKRRSRQVPIAPEGVLADYVPFYFTPFSVMMQNIHSGWSVQQRTNDEIVILVSSLYRVVELGLPFVFTNAHAYPNWTDYYSDLADLDRIDWSILQRRDFKRDPDDPRKMERYQAEALIHHHLPITGLLGIMCHTDAMKVRIEADVAARGLTLPVHARPKWYFQ
>WP_198833163.1	MIYNNLNPEKALIWRIIHRDNLPWILDNGLHCASSEVQAAQYVNIGNVDLIDKRRTRCVPIAPAGFLSDYVPFYFTPFSVMMKNIHSGWSVQQRNNDEIVILVSSLHRVAELDLPFVFTNAHAYPDWTDYYSDLTNLHEIDWSILQRRDFKRDPDDPRKMERYQAEALIHHHLPITGLLGIMCYTEAMKERIEQDVAARGLTLPVHARPGWYFQ
>MBP8173822.1	MAYDYSQSLNSEKALIFRIVHRDNLPWILTHGLWAGNATEQSDTWVHIGLAELINKRAHHPVPLAPFGVLNDYVPFYFTPFSPMLSNIHSGRGVRQRSNDEILILVSSLHRIAELELAFLFTDSHAYYQWANFYDDLGELNRIDWPILQRRDFKRNPDDPAKFERYQAEALVHQHCPVEALVGVVCYNEEIKTQVEQTMAQLGVARPVHVRSGWYF
>WP_244395079.1	MIYRSLNPEKALIWRIVHRDNLPWILDNGLHCASSNVQAPYYVNIGNTDLIDKRRNRVVPIAPGGVLSDYVPFYFTPFSVMMKNIQSGWSVQQRSNEEIVILVSSLPRSEHLGLAFVFTNAHAYPDWTDYYSDLADLDRVDWSIIQRRDFKRDADDPRRMERYQAEALIHHHLPITGLLGIMCYDDATKERIEQDVAARGLTLPVHARPGWYFQ
>MBQ6617565.1	MSGLNIIEYNNINFYHITAIDNLLSILQSEGLYSDWENQQRGIQYTTIGFDHIKQRRLNKKIPNLPEYNEYMVGHFVPFYFAVRSPMLYVIYKRSPGLTYNDGDQNIIYLVSRIENLVNNNISWIFTDHNAAFEYAKFYNRIDDLVFVDWNAVRTRQWARADGMFTDIKSKKQAEVLVYQFFHWSLVDEIVVHNSNVQQRVENILQCFPALVKPVRVERSWYYD
>WP_076029606.1	MNYTSLNPEKALIWRIVHRDNLPWILDNGLHCASSEAQAPQYVNIGNADLIDKRRNRCVPIPPAGVLADYVPFYFTPFSVMMKNIHSGWSVQQRSNDEIVILVSSLYRVEQLGLPFVFTNAHAYPDWTDYYSDLANLGEIDWSILQRRDFKRDPDDPRKMERYQAEALIHHHLPITGLLGIMCYNDAMKECIEQDVAARGLTLSVHARPGWYFQ
>WP_024945033.1	MAYDYSQSLNPQKALIFRIVHRDNLEWILTHGLWAGNGLQQSPQWVHIGLPELIAKRARHPVPLAPYGVLNDYVPFYFTPFSPMLSNIHSGRGVPQRENDEILILVSSLHRLAELGLPFVFTDSHAYYQWANFYVDLGDLGRIDWPLLQRRDFKRDAEDLSKLERYQAEALIHQHCPIEALLGVVCYNEEIKNRVEQCMNRVGVARPVYVRDGWYFR
>WP_154854703.1	MNYSSLNPEKALIWRIVHRDNLPWILDNGLHCANSKVLAPQYVNIGNVDLIDKRRSRRVPIVPEGFLADYVPFYFTPFSVMMKNIHSGWSVQQRKNDEIVILVSSLYRVEELGLPFVFTNAHAYPDWTDYYSDLANLGEIDWSILQRRDFKRDPDDPRKMERYQAEALIHRHLPITGLLGIMCYTDAMKERIEQDVAARDLTLSVHARPGWYFQ
>WP_176999298.1	MIYSNLNPEKALIWRIVHRDNLPWILDNGLHCASSEVQAPQYVNIGNVDLIDKRRTRCVPIAPAGFLSDYVPFYFTPFSVMMKNIHSGWSVQQRNNDEIVILVSSLHRVAELGLPFVFTNAHAYPDWTDYYSDLANLHQVDWSILQRRDFKRDPDDPRKMERYQAEALIHHHLPITGLLGIMCYTDAMKERIQQDVAARGLTLSVHARPGWYFQ
>WP_184746283.1	MIYSNLNPEKALIWRIVHRDNLPWILDNGLHCASSEVQAPQYVNIGNADLIDKRRTRCVPIAPAGVLADYVPFYFTPFSVMMKNIQSGWSVQQRSNDEIVILVSSLPRVAELGLPFVFTNAHAYPDWTDYYSDLTNLHEIDWSILQRRDFKRDPDDPRKMERYQAEALIYHHLPITGLLGIMCYTDAMKERIEQDVAARGLTLSVHARPGWYFQ
>WP_208939608.1	MNYTSLNPEKALIWRIVHRDNLPWILDNGLHCANSAAQAPQYVNIGNVDLIDKRRSRQVPISPEGVLADYVPFYFTPFSVMMQNIHSGWSVQQRSNDEIVILVSSLYRVEELGLPFVFTNAHAYPSWTNYYSDLANLDQIDWSILQRRDFKRDPDDPRKMERYQAEALIYHHLPITGLLGIMCHTDAMKVRIEADVAARGLTLPVHARPKWYFQ
>WP_150730420.1	MNYTSLNPEKALIWRIVHRDNLPWILDNGLHCANSEVQAPQYVNIGNVDLIDKRRSRQVPIAPEGVLADYVPFYFTPFSVMMQNIHSGWSVQQRTNDEIIILVSSLYRVVELGLPFVFTNAHAYPDWTDYYSDLTNLDQIDWSILQRRDFKRDPDDPRKMERYQAEALIHHHLPITGLLGIMCHTDAMKVRIEADVEARGLTLPVHARPKWYFQ
>WP_103502447.1	MMDTIDPRLLHFTHVENLAGIAASGLVADQHKPTGTVECADLSIKERRRSQPVLAGPGGAVADYAPFYFAPRSPMLYRIHKGGVETYAGRQDELVYLVSRVSQVERHALGWAATDRNAALATARYTDKVHLLPSHVDWEVMEAMTWTNTPTDGSRRERRTAEFLVHRALPWTAIVGIVVQTPALEAKVRSVIATAGHKPPVAVLPAWYF
>WP_095941956.1	MNYSRLNPGKALIWRIVHRDNLPWILDNGLHCANSDVQAPQYVNIGNVDLIDKRRTRRVPIAPEGVLADYVPFYFTPFSVMMKNIQSGRSVQQRNNDEIVILVSSLYRVEELGLPFVFTNAHAYPDWTDYYSDLARLGEIDWPILQRRDFKRDPDDPRKMERYQAEALVHNHLPITGLLGIMCYTDAMKERIEQEVAARGLALSVHARPGWYFQ
>WP_024960648.1	MKYSSLNPKKALIWRIVHRDNLPWILDNGLHCASSDVQAPQYVNIGNVDLINKRRNRDVPIAPAGVLSDYVPFYFTPFSVMMKNIHSGWSVQQRSNDEIVILVSSLPLVEQLGLAFVFTNAHAYPDWTDYYSELASLDQIDWPIIQRRDFKRDPDDPRKMERYQAEALIHHHLPITGLLGIMCYDDATKERIEQDVAARGLTLPVHARPGWYFQ
>GAB57679.1	MRLFHITAIDNLPAIFQQGALLCKQQSQAAGINYQSIAHAGAQGIRSAKAVIDPPGGRIHDYVPFYFAPRSPMLMAIHGGKVAGCSYRQDDIVHFELLVRVVVQHTQDFVFFDRNATKVYSQAYTDPHQLKDVIDWQLLTEPPQLDGFCKYFSDKPEPAKYTDRLEKRQAEFLVKHQVPLAWFTRLGVINDTKAEQVRALISQFGLNLPVAVMPDWYFTGQ
>MBK5224697.1	MSRPLPTRIFHFTHLSHLLSISARGLACDASAQRDRVLQVEVGSRSVKEQRRQRPVPIEPGRVIADYVPSYFAPRSPTMFAIHKGNVPEYRGGIDPLIYLVTTIERLMELGIDCVFTDGNAATGFTRFSGALADLDDLIDWPLMHERMWRDTPEDGDRRRRRMAECLASGPVPWAAFVEVAARSDERPREATDALATIGVIADVSIQREWYF
>EJG1805979.1	MAQVPLPTPIYHFTHISNLSSLISSEGIICKNGVDSSSITYQSSAYESVQGHRESFEVPVDPGGVIHDYVPFYFNSLSPMLYAVHRGNIPGVDMREVVFFKTTAQTVDGAGKLFVFTDGHGIMALTDYYNDLTELSEVPWNVVNAKYWNNFVDGSRLRQSEFLVHSKLDWELIETIGVYNQTMKDRVESLIQHLAHKPSVEIKLGWYF
>WP_249483888.1	MNYTSLNPEKALIWRIVHRDNLPWILDNGLHCANSDVQAPQYVNIGNVDLIDKRRSRQVPIEPEGVLADYVPFYFTPFSVMMQNIHSGWSVQQRSNDEIVILVSSLYRVEELGLPFVFTNAHAYPSWTDYYNDLANLDQIDWSILQRRDFKRDPDDPRKMERYQAEALIYHHLPITGLLGIMCHTDAMKIRIEQDVAARGLTLPVHARPKWYFQ
>WP_032697748.1	MIYRSLNPAKALIWRIVHRDNLPWILDNGLHCASSDVQAPYYVNIGNTDLIDKRRNRVVPIAPGGVLSDYVPFYFTPFSVMMKNIQSGWSVQQRSNEEIVILVSSLPRAEYLGLAFVFTNAHAYPDWTDYYSDLADLDRVDWSIIQRRDFKRDADDPRRMERYQAEALIHHHLPITGLLGIMCYDDATKERIEQDVAARGLTLPVHARPGWYFQ
>WP_268146196.1	MIYGRLNPDKALIWRVVHRDNLPWILDHGLHCENSERKAPAYVNIGNAELIDKRRTRCVPVHPGGVLSDYVPFYFTPFSVMMKNIHSGRSVQKRGNEEIVVLVSSLHLISSLGLPFVFTNAHAYPDWTSYYTDLSSLDQIDWVILQRRDFKRDPDDPKKMERYQAEALIHQHLPMAGLLGIMCYTEAMKTSIELELTARGLTLPVHVRPGWYF
>WP_090401889.1	MIYSNLNPEKALIWRIVHRDNLPWILDNGLHCASSEVQAPQYVNIGNADLIDKRRTRCVPIAPAGVLADYVPFYFTPFSVMMKNIQSGWSVQQRSNDEIVILVSSLPRVAELGLPFVFTNAHAYPDWTDYYSDLTNLHEIDWSILQRRDFKRDPDDPRKMERYQAEALIHHHLPITGLLGIMCYTDAMKERIEQDVAARGLTLSVHARPGWYFQ
>EGR3203825.1	MAQVPLPTPIYHFTHISNLSSLISSGGIICKNGVDSSSITYQSSAYESVQGHRESFEVPVDPGGVIHDYVPFYFNSLSPMLYAVHRGNIPGVDMREVVFFKTTAQTVDGAGKLYVFTDGHGIMALTDYYNDLTDLSEVPWNVVNARYWNNFVDGSRLRQSEFLVHSKLDWELIETIGVYNQIMKARVESLIQHLAHKPSVEIKLGWYF
>WP_208671273.1	MNYTSLNPEKALIWRIVHRDNLPWILDNGLHCASSDVQALQYVNIGNVDLIDKRRSRHVPIAPEGFLADYVPFYFTPFSVMMKNIHSGWSVQQRSNDEIVILVSSLYRVEQLGIPFVFTNAHAYPDWTDYYSDLANLGEIDWSILQRRDFKRDPDDPRKMERYQAEALIHHHLPITGLLGIMCYTDAMKERIEQDVAARGLTLSVHARPGWYFQ
>WP_043191718.1	MLYTSLNPEKALIWRIVHRDNLLWILDNGLYCGNSAVKAPAWVNIGNPDLIGKRAHHPVPLSPGGLLNDYVPFYFTPFSPMLRNIHTGWGGVQRRPNEEIVILVSSLRHIAALDLPFLFTDSHAYYRWADYYSDLAYLDKIDWPLLQRRDFKRDPDDPAKFERYQAEALIHQHLPVGGLLGIVCYTEPLKQRIEQELQARNLNLPVYARTGWYF
>WP_053144133.1	MIYNRLNPEKALIWRIVHRDNLPWILDNGLHCANSNVQSPQYVNIGNPDLIDKRRTRQVPIAPGGVLADYVPFYFTPFSVMMKNIHSGRSVQQRSNDEIVILVSSLYLVEQMGFPFVYTTAHAYPDWTDYYSDLTNLDQIDWSIIQRRDFKREPDDPRKMERYQAEALIHNHLPITGLLGIMCYTDAMKIRIEQDVAVRGLALPVHARPGWYFQ
>TAH34310.1	MRPFAASFRRTWPASCPRRTSCRKKQPGNKVSSTSPPPAQDCSTAHGRSVRSSTPLGSKNGPDEAEQHLHHEREDPRLPRQHPPIHPELRRDRTVHRSAIASTTPPIALRMAPPIPTPIRRLIHVDSLRTLLLRGAVHAPNYCSADGLYYRPIHDPEVQIKRQDLPVPCGPRGAIKDYVSFYFGARSPMLYRHWKHTVPGSPGGQDVLIYLCSTAQAAGDAGLRFVFTDGHSLAHYTSWFDQLSDLERVDWAMVQERQWADTLEDGDRCRRKQAEFLVHQVFPWSLVHELVVIDASRAAQVRNILAAVPAAHQPLVVARKGWYY
>MCP4494157.1	MMIPDPIRLFHITAIDNLDAICQSGNLVCKNDSTSQGINYQNIAHSGAQGSRAAKAVPIPPGGTIHDYVPFYFAPRSPMLSAIENGRVSGCGYRQEDIVHLETTIPNVMLHNQELVFYDLNATLAWSKPYTDIHCLERKVAWGLITEHPRLDGYCKYFFNRPTDTKYVDRMEKRMAEFLFKTAVPLVCMTRIGVINDTKAQIVCSILAENGVELSVEVMKDWYFLGQ
>WP_194575993.1	MTVPLQPKIYHIVHVDRLASILDANGLLCDAQIIAQNAVGTTIGMNTIKQRRLNELTLDSHPGLHVGQCVPFYFCPRSIMLYVIYRADSDELAYKGGQGPIIHLQADLHATVQWAQQQGHRWAFT
>OHD59625.1	MLNYNLVEIFHITDIDNLEKIVSCDKLFSKSLLTCNSRDYTNIAYEGIQDIRLHTMVPFSPYGNLHEYIPFYFCPRSPMLYAIHKNYVQQYNKGEESIIHIVTSIAKIIEFDRPFVFTDGHAVMKLSDFYENISELNILDWEVINNNYWADTEDDNDRKRRKQAEFLVHEFLPFFAIQKIGVYNNIIEKEVREIIKAHPKYNLQIEIKPEWYY
>WP_088617610.1	MMPTPVRLFHITAIDNLAAICRQGALVSKNALCAKRLAYQNIAHLGAQTTRSVKPVPNPPGGSVHDYVPFYFAPRSPMLSALHNGNVAGCLYKQDDILHFETTVERATASNSAFVFYDRNATKPYSLAFTDLAELATQVAWDLLTEAPRLDGFCKYFFDNPTAEKYLGRMERRQAEFLLKHRVHLSVMTRIGVANKVKADVVRNILAETGVALSVEVKTDWYF
>MBM95908.1	MRYTSLNPQKALIWRIVHCDNLPWILANGLFAGNHPHKAARWVSIGNAELIEKRSHHPVPIHPGGMLNDYVPFYFTPFSPMLLNIHTGRAGVPRHANEDIVILVSSIHTLHQQQVPVIFTDGHAYYQWTTYFSDPADLNRIDWPLLQARDFSRDPDDPGKFERYQAEALVHQHCPVSSLLGLVCYNDQMKLQLEKQLQQAGVKLPVEVRPRWYFS
>WP_025261997.1	MNYTSLNPEKALIWRIVHRDNLPWILDNGLHCASSDVQAPQYVNIGNADLIDKRRSRDVPIAPMGVLADYVPFYFTPFSVMMKNIHSGWSVQQRSNDEIVILVSSLHRVEQLGLPFVFTNAHAYPDWTNYYSDLAHLSEIDWPILQRRDFKRDPDDPRKMERYQAEALIHHHLPITGLLGIMCYTDAMKERIEQDVVARGLTLSVHARPGWYFQ
>WP_186073687.1	MAIPNPVRIFHITAIANFAQVCATAHLWPKNVLARAGMSYSNIAYQRIQRMRAEKVVTKGPGGLLHDYVPFYFAPRSPMLSTINQGNVDGCQWRQADIIHLESTVPNVVGAQLRYVFYDRNASLAIARPYDDLGDIDKVSWDLITEEPCMDGYCKYWFNRNDPARYVDRMERRQAEFLVHERFPLALVTRIGVANEQARTVVANIIAGAGLAIPTTVQPNWYF
>WP_201964381.1	MAYDYSQSLNPEKALIFRIVHRDNLEWILTHGLWAGNGLQQSPQWVHIGLPELIAKRARHPVPLAPYGVLNDYVPFYFTPFSPMLSNIHSGRGVPQRDNDEILILVSSLHRMAELGLPFVFTDSHAYYQWANFYADLGDLGRIDWPLLQRRDFKRDAEDLSKLERYQAEALIHQHCPIEALLGVVCYNEEIKNSVEQCMNRVGVARPVYVRDGWYFR
>WP_249873194.1	MIYSRLNPEKALIWRIVHRDNLPWILDNGLHCANSNVQSPQYVNIGNPDLIDKRRTRHVPIAPGGVLADYVPFYFTPFSVMMKNIHSGWSVQQRSNDEIVILVSSLYRVEEMGLPFVYTTAHAYPDWTDYYSDLANLGQIDWSIIQRRDFKRDPDDPRKMERYQAEALIHNHLPITGLLGIMCYTDAMKKRIERDVAARGLTLAVHARPGWYFQ
>WP_003414561.1	MIYRSLNPAKALIWRIVHRDNLPWILDNGLHCASSDVQAPYYVNIGNTDLIDKRRNRVVPIAPGGVLPDYVPFYFTPFSVMMKNIQSGWSVQQRSNEEIVILVSSLPRAEYLGLAFVFTNAHAYPDWTDYYSDLADLDRVDWSIIQRRDFKRDADDPRRMERYQAEALIHHHLPITGLLGIMCYDDATKERIEQDVAARGLTLPVHARPGWYFQ
>WP_093783177.1	MIKFAYSMRICLSIPLAGPSMVYSLVVTAVGDRSLFHFTHLDNLPHILAEKRLVADTVMQSRGGVPMECGDRSIKAERRTRHIKLPPYGCPADYVPFYFAPRSPMLYVISKGGVPTYSDGQSPLVYLVTSVDDAVSTGQPYVYSDGNCAAAITRHYTDLASMDAVVDWDVIKATIWANTRDDGDRMRRRAAEFLVHEHLPISAIHTVAVYDHEHVQPVTHLLRGAGVELSVTVRREWYY
>WP_055692068.1	MSVVYSALVTNVGEQRLFHFTHVRNLRDILIEKQLVSDTVMQGRGGVLLECGDREVKAERRTRRITVPPYGCPADYVPFYFAPRSPMLYVISRGGVPTYREGQTPLVYLVTSVGAVAESGRPFVFSDGNCANEITQHFTTLGEMPTAVDWEIMAARYWANTADDGDRMRRRMAELLVLEHLPVTALHEVGTYDHDHAQQAHRLLGEAGAEFPVSVRREWYY
>WP_124405398.1	MIYNNLNPEKALIWRIVHRDNLPWILDNGLHCASSEVHAAQYVNIGNVDLIDKRRTRCVPIAPSGFLSDYVPFYFTPFSVMMKNIHSGWSVQQRSNDEIVILVSSLHRVAELGLPFVFTNAHAYPDWTDYYSDLANLHEIDWSILQRRDFKRDPDDPRKMERYQAEALIHHHLPITGLLGIMCYADAMKERIEQDVAARGLTLPVHARPGWYFP
>WP_274396541.1	MSRRYLNLNPDKALIWRIVHRDNLPWILDNGLHCGNGSARSPGWVSIGNPELIDKRACHPVPLTPGGFLNDYVPFYFTPFSPMLRNIQTGWGGIQQRANDEIVILVSSLHHVKARGWPFLFTDSHAYYQLTTFHSDLTNLDTIDWSLIQARDFRRDQEDPAKFERYQAEALVHRHLPVDGLLGIVCYTDDMKRSIERQLEARNLALSVHARTDEWYF
>WP_130359286.1	MSYQESLNPEKALIWRIVHRDNIEWILDNGLHAGNSSVCADNWVHIGNPELISKRSTHPVPIGPGGTLHDYIPFYFTPFSPMLKNIQSGWGGVKKRDNSEIVILVSSLRSIDRQGIPFVFTDSHAYYMWSSFYNDLSDLDKIDWEIIQKRDFKRDADDPAKFERYQAEALIHKHVPVEALVGMACFSDDVKQYLEQLIQKSGQSLQVVTRPGWYFS
>WP_077300276.1	MRYTSLNPGKALIWRIVHRDNLPWILDHGLHCGNSAIHALQWVSIGHPELIGKRATHPVPLPPGGFLNDYVPFYFTPFSPMLSNIHTGRGVQKRQNDEIVILVSSMHHLQQQGVSCLFTDSHAYYQWAQFYSNLADLDKIDWPLLQRRDFKRDADDPAKFERYQAEALVHQHLPVNGLLGIVCYTETLKQDIEQAVQIRQLNLPVHVRTGWYF
>MCC5806193.1	MSSLNPDKALIFRITHIRNIPWILQNGVHCRNSTVFDPNYVEIGNPELIRRRQERPVPVAPGGTLSDYVPFYFTPFSIMLYNIKTGYGGIRKVPNEEIVILVSSLRRVHELGIHFVFTDGHAYSLTANYFNDLASLDRVDWPLLQARDFRHDPDDPGKKERYQAEALVYQKLPISAVLGMGCHSKSANEWLKSRLVEANLELDIVIRPGWYF
>WP_182717119.1	MTMPRPVRIFHITAIDNLPMICQHEALWSKEKSTGLGITYNNIAHKGAQSTRANKEVINPPGGSIHDYVPFYFAPRSPMLSAIHNGRVEGCKYSQTDIIYFELTIEEAYRSGMREYIFFDRNATIAYSKPSTDLKQLHTLIDWELLTEQPSLDGYCKFFHAVPTNPRYTQRLEKRMAEFLIKEQVPLNWGVRIGVANQTKAQEVNAILRRFALDLPVVVMPAWYF
>WP_192048783.1	MIYSNLNPEKALIWRIVHRDNLPWILDNGLHCASSNVQAQHYVDIGNPDLIDKRRSRRVPIAPKGFLADYVPFYFTPFSVMMKNIHSGWSVQQRGNDEIVILVSSLYRVEQLGLPFVFTNAHAYPDWTNYYSDLASLGEIDWPILQRRDFKRDPDDPRKMERYQAEALIHRHLPITGLLGIMCYTDATKERTQHDVAARGLTLAVHARPGWYFQ
>SDN08139.1	MVYSLVVTAVGDRSLFHFTHLDNLPHILAEKRLVADTVMQSRGGVPMECGDRSIKAERRTRHIKLPPYGCPADYVPFYFAPRSPMLYVISKGGVPTYSDGQSPLVYLVTSVDDAVSTGQPYVYSDGNCAAAITRHYTDLASMDAVVDWDVIKATIWANTRDDGDRMRRRAAEFLVHEHLPISAIHTVAVYDHEHVQPVTHLLRGAGVELSVTVRREWYY
>OBQ48306.1	MVYSALVTNVGEQRLFHFTHVRNLRDILIEKQLVSDTVMQGRGGVLLECGDREVKAERRTRRITVPPYGCPADYVPFYFAPRSPMLYVISRGGVPTYREGQTPLVYLVTSVGAVAESGRPFVFSDGNCANEITQHFTTLGEMPTAVDWEIMAARYWANTADDGDRMRRRMAELLVLEHLPVTALHEVGTYDHDHAQQAHRLLGEAGAEFPVSVRREWYY
>WP_118881380.1	MPYDYSRSLNPEKALIFRIVHRDNLPWILTHGLWAGNATEQSDSWVHIGLAELISKRAHHPVPLAPFGVLNDYVPFYFTPFSPMLSNIHSGRGVPQRSNDEILILVSSLHRIAELELAFLFTDSHAYYQWANFYDDLGELNRIDWPILQRRDFKRNPDDPAKFERYQAEALVHQHCPVEALVGVVCYNEETKALVEQTMAQLGVARPVHVRSGWYF
>WP_192002560.1	MIYNNLNPEKALIWRIIHRDNLPWILDNGLHCASSEVQAVQYVNIGNVDLIDKRRTRCVPIAPAGFLSDYVPFYFTPFSVMMKNIHSGWSVQQRNNDEIVILVSSLHRVAELDLPFVFTNAHAYPDWTDYYSDLTNLHEIDWSILQRRDFKRDPDDPRKMERYQAEALIHHHLPITGLLGIMCYTDAMKERIEQDVAARGLTLPVHARPGWYFQ
>WP_266044376.1	MYDYRQTLNPQKALIWRIVHRDNVAWILDHGLHCGNSEIQFPDWVHIGSSELIEKRSSHPVPVGKKGVLNDYVPFYFTPFSPMLKNINTGYGGVKKRANEEIVILVSSLHKVHDLGVSFVFTDGHAYYSWSNFYTDLKDLDKIDWPIIQARDFRRDPDDPAKFERYQAEALVYQHCPIEAIIGMICYTDEVKQRLEAALRERNLSIPVYPRPGWYF
>WP_215888575.1	MLYTNLNPEKALVWRIVHRDNLPWILDNGLYCGNSAVKAPGWVNIGNPELIDKRAHHPVPLPPGGLLNDYVPFYFTPFSPMLRNIHTGWGGIQKRPNEEIVILVSSMHHIAKLGLPFLFTDSHAYYQWADYYSDLADLDKIDWPLLQRRDFKRDPDDPAKFERYQAEALIHQHLPVGGLLGIVCYIETLKQRIEQDIQARNLNLPVYARTGWYFR
>MBP8813257.1	MLYTSLNPEKALIWRIVHRDNLPWILDNGLYCGNSSVKAPGWVSIGNPELIDKRAHHPVRLPPGGLLNDYVPFYFTPFSPMLRNIHTGWGGIQKRPNEEIVILVSSLHHIARLGLPFLFTDSHAYYQWADYYSNLAYLDKIDWPLLQRRDFKRDPEDPAKFERYQAEALIHQHLPVGGLLGIVCYTEPLKQRIEQEIQARNLNLPVYARTGWYF
>EGR1072212.1	MIEKILGFKESSVAQVPLPTPIYHFTHISNLSSLISSGGIICKNGVDSSLITYQSSAYESVQGHRESFKVPVDPGGVIHDYVPFYFNSLSPMLYAVHRGKIPDVDMREVVFFKTTAQTVEGAGKLFVFTDGHGIMALTDYYNDLSELSEVPWNVVNARYWNDFVDGSRLRQSEFLVHSKLDWELIETIGVYNHTMKDHVERLIQHLAHKPSVEIKLGWYF
>WP_129560964.1	MANHYPNLNPDKALIWRIVHRDNLQWILDNGLHCGNSAVKAPGWVSIGNPELIDKRANHPVPRPPGGLLNDYVPFYFTPFSPMLRNIHTGWGGIQKRSNEEIVILVSSLHHIAGQGLPFLFTDSHAYYQWANFYSDVAYLDKIDWPLLQRRDFKRDPDDPAKFERYQAEALIHQHLPVSGLLGVVCYTEQLKQRIEQEIQVRNLNLPVYARTGWYF
>WP_055137583.1	MIYSRLNPEKALIWRIVHRDNLPWILDNGLHCANSTVRSSQYVNIGNADLIDKRRTRHVPIAPGGVLSDYVPFYFTPFSVMMKNIHSGRSVQQRSNDEILILVSSLYLVEQMGFPFVYTNAHAYPDWTDYYSDLANLDQIDWSIIQRRDFKREPDDPRKMERYQAEALIHNHLPITGLLGIMCYTDAMKKRIDRDVAARGLTLSVHARPGWYFQ
>WP_024601280.1	MTMPRPVRIFHITAIDNLPMICEHRELRSKEKSCKQGIAYNNIAHEGAQGARAYKQVINPPGGGIHEFVPFYFAPRSPMLSAIHHRKVAECDYFQEDIIHFELTIEGALQAGMSEYVFYDRNATKGYSHAYTDLKLLKDVVDWEILTEAPTLDGFCKFFMDRHNDPRYLDRREKRMAEFLIKNQVPLAWVNRIGVANEGKAQQVNAILRQFELNLPVVVMPAWYF
>WP_096796317.1	MIYTNLNPEKALIWRIVHRDNLPWILDNGLHCANSEAKAPQYVNIGNVDLIDKRRFRQVPIAPEGVLADYVPFYFTPFSVMMQNIHSGWSVQQRGNDEIVILVSSLYRVEELGLPFVFTNAHAYPSWTNYYSDLANLDQIDWSILQRRDFKRDPDDPRKMERYQAEALIHQHLPITGLLGIMCHTDAMKVRIEADVAVRGLTLPVHARPKWYFQ
>WP_273877739.1	MNYTSLNPEKALIWRIVHRDNLPWILDNGLHCANSEAQAPQYVNIGNVDLIDKRRSRQVPIAPEGVLADYVPFYFTPFSVMMQNIHSGWSVQQRSNDEIVILVSSLYRVEELGLPFVFTNAHAYPSWTNYYSDLANLDQIDWSILQRRYFKRDPDDPRKMERYQAEALIHHHLPITGLLGIMCHTDAMKVRIEADVAARGLTLPVHARPKWYFQ
>WP_029561230.1	MSRRYPNLNPQKGLIWRIVHRDNLPWILDNGLHCGNGSVRSHGWVNIGNPELIDKRANHPVPLAPGGLLNDYVPFYFTPFSPMLRNINTGWGGIQRRTNEEIVILVSSLHHVAARGWSFLFTDSHAYYQLTNFYSDLANLDKIDWPLLQARDSRRDQEDPAKFERYQAEALVYRHLPVDGLLGIVCYTDDMKVSIELQLKARKLALPVYARTEWYF
>WP_074691609.1	MNYTSLNPEKALIWRIVHRDNLPWILDNGLHCANSEVQAPHYVNIGNVDLIDKRRSRQVPIAPEGVLADYVPFYFTPFSVMMQNIHSGWSVQQRSNDEIVILVSSLHRVEELGLPFVFTNAHAYPSWTDYYSDLANLDQIDWTILQRRDFKRDPDDPRKIERYQAEALIHHHLPITGLLGIMCHTDAMKERIEQDVAARGLTLSVHARPKWYFQ
>WP_201939239.1	MAYDYSQSLNPQKALIFRIVHRDNLEWILTHGLWAGNGQQQNPHWVHIGLPELIAKRARHPVPLAPYGVLNDYVPFYFTPFSPMLSNIHSGRGVPRRENGEILILVSSLHRMAELGLPFVFTDSHAYYQWANFYADLGDLGRIDWPLLQRRDFKRDADDLSKLERYQAEALIHQHCPIEALLGVVCYNEEIKNRVEQCMNRVGVARPVYVRDGWYFR
>WP_025857158.1	MIYSNLNPGKALIWRIVHRDNLPWILDNGLHCASSEVQAPQYVNIGNVDLIDKRRNRCVPIAPAGFLSDYVPFYFTPFSVMMKNIHSGWSVQQRNNDEIVILVSSLHRVAELGLPFVFTNAHAYPDWTDYYSDLANLHEIDWSILQRRDFKRDPDDPRKMERYQAEALIHHHLPITGLLGIMCYTDAMKERIQQDVAARGLTLSVHARPGWYFQ
>WP_007958597.1	MNYTSLNPEKALIWRIVHRDNLPWILDNGLHCANSEVQAPQYVNIGNVDLIDKRRSRQVPIAPEGVLADYVPFYFTPFSVMMQNIHSGWSVQQRSNDEIVILVSSLYRVEELGLPFVFTNAHAYPSWTDYYSDLANLDQIDWTILQRRDFKRDPDDPRKMERYQAEALIHHHLPITGLLGIMCHTDAMKERIEQDVAARGLTLSVHARPKWYFQ
>WP_200613264.1	MNYTSLNPEKALIWRIVHRDNLPWILDNGLHCANSEAQAPQYVNIGNVDLIDKRRSRQVPIAPEGVLADYVPFYFTPFSVMMQNIHSGWSVQQRSNDEIVILVSSLYRVEELGLPFVFTNAHAYPSWTNYYSDLANLDQIDWSILQRRDFKRDPDDPRKMERYQAEALIHHHLPITGLLGIMCHTDAMKVRIEADVAARGLTLPVHARPKWYFQ
>WP_040287785.1	MADNQLLYHLTHISNLPSILESGGLQSHAAMQMNQLQHQDIANQDVQARRNRTKIPVGKGGVLHDYVPFYFAARSPMLYYLYKQQISQEDVVYFMTSISTVQRNELDFVFTDAHAIRRLTNFYTDPIHLDQVDWQVMTSVYWHDIDEDMNRKARRQAEFLVYQEVPLSACLGFAVFDERAKVKLEYLLHGAGSTLPVAVRRQFYY
>WP_103828952.1	MAYDYSQSLNPEKALIFRIVHRDNLEWILTHGLWAGNGLQQSPHWVHIGLPELIAKRARHPVPLVPYGVLNDYVPFYFTPFSPMLSNIHSGRGVPQRDNDEILILVSSLHRMAELGLPFVFTDSHAYYQWANFYADLGDLGRIDWPLLQRRDFKRDAEDLSKLERYQAEALIHQHCPIEALLGVVCYNEEIKNSVEQCMNRVGVARPVYVRDGWYFR
>WP_226501049.1	MIYTNLNPEKALIWRIVHRDNLPWILDNGLHCANSEAQAPQYVNIGNVDLIDKRRSRQVPIAPEGVLADYVPFYFTPFSVMMQNIHSGWSVQQRSNDEIVILVSSLYRVEELGLPFVFTNAHAYPSWTNYYSDLANLDQIDWSILQQRDFKRDPDDPRKMERYQAEALIHHHLPITGLLGIMCHTDAMKVRIEADVAARGLTLPVHARPKWYFQ
>WP_270828112.1	MAYDYSQSLNPEKALIFRIVHRDNLEWILTHGLWAGNGQQQNSHWVHIGLPELIAKRARHPVPLAPYGVLNDYVPFYFTPFSPMLSNIHSGRGVPQRENDEILILVSSLHRMAELGLPFVFTDSHAYYQWANFYVDLGDLGRIDWPLLQRRDFKRDAEDLSKLERYQAEALIHQHCPIEALLGVVCYNEEIKNRVEQCMNRVGVSRPVYVRDGWYFR
>WP_187678797.1	MNYTSLNPEKALIWRIVHRDNLPWILDNGLHCANSEAQAPQYVNIGSVDLIDKRRSRQVPIAPDGVLADYVPFYFTPFSVMMQNIHSGWSVQQRSNDEIVILVSSLYRVEELGLPFVFTNAHAYPSWTNYYSDLANLDQIDWSILQRRDFKRDPDDPRKMERYQAEALIHHHLPITGLLGIMCHTDAMKVRIEADVAARGLTLPVHARPKWYFQ
>WP_005360424.1	MPYDYSGTLNPDKALIFRIVHRDNLPWILANGLWAGNSTEKSDSWVHIGLLELIDKRAHHPVPLAPYGVLNDYVPFYFTPFSPMLSNIHAGRGVPRRDNDELLILVSSLHRMAALELAFLFTDSHAYYQWANFYDELGQLHRIDWPILQRRDFKRDPDDPAKFERYQAEALIHQHCPVEALLGVVCYNERVKSWIEQLMAQSGITLPVHVRPRWYF
>WP_047229462.1	MIYSRLNPEKALIWRIVHRDNLPWILDNGLHCANSNVQSPQYVNIGNPDLIDKRRTRHVPIAPGGVLADYVPFYFTPFSVMMKNIHSGRSVQQRSNDEIVILVSSLYRIEQMGLPFVYTTAHAYPDWTDYYSDLANLGQIDWSIIQRRDFKREPDDPRKMERYQAEALIHNHLPITGLLGIMCYTDAMKKRIEQDVSARGLVLPVYARPGWYFQ
>WP_262164070.1	MNYTSLNPEKALIWRIVHRDNLPWILDNGLHCASSEAQTSQYVNIGNADLIDKRRNRCVPISPAGVLADYVSFYFTPFSVMMKNIHSGWSVQQRSNDEIVILVSSLYRVEQLGLPFVFTNAHAYPDWTDYYSDLANLGEIDWSILQRRDFIRDPDDPRKMERYQAEALIHDHLPITGLLGIMCYNDAMKERIEQDVAARGLTLSVHARPGWYFQ
>WP_217878884.1	MNYTSLNPEKALIWRIVHRDNLPWILDNGLHCPTSEAQAPEYVNIGNVDLIDKRRSRQVPIAPEGVLADYVPFYFTPFSVMMQNIHSGWSVQQRSNDEIVILVSSLYRVKELGLPFVFTNAHAYPSWTNYYSDLANLDQIDWSILQRRDFKRDPDDPRKMERYQAEALIHHHLPITGLLGIMCHTDAMKVRIEADVAARGLTLPVHARPKWYFQ
>WP_091251486.1	MDQPRPPERALIMHFTHVDNLPAILAARRLVADSVVGERLVTNVGSTPIKANRRTKPVPCPPGGFVADYVPFYFAPRSPMMYRIAKDHESGKPDLYPGGDDPLVYLVSSVDRLQEAGLAWVASDGNCAATITRFSGRLEDLVHLVDWMLMREKVWNDTPENRDRMRRRAAELLVHREFPLELVIGYAVRTTARETQLRRLLRSAGIINPYVVVRPDWYYGYTRREVRE
>WP_094148395.1	MSSMPIPTRLFHMTACNNLESILNSGALLCKNSTSVNGIAYENIAHTTIQNRRSAKAIPIPPCGVLHDYVPFYFAPRSPMLYAINQGNVDGCDYRQDDIIYFQTTVQSLNENGSLYIFSDRNATLEYALFENDYDQLSQMINWNYITSSPSLDGYCRYFHTTSQYPERGEIRQAELLIYRQLALNHIQSIGVYNQNTLEIVNELLSRYHYNLPVSIQSAWYF
>WP_099991772.1	MAYDYSQSLNPEKALIFRIVHRDNLEWILTHGLWAGNGQQQNPHWVHIGLPELIAKRARHPVPLAPYGVLNDYVPFYFTPFSPMLSNIHSGRGVPQRENDEILILVSSLHRMAELGLPFVFTDSHAYYQWANFYVDLGDLGRIDWPLLQRRDFKRDADDLSKLERYQAEALIHQHCPIEALLGVVCYNEEIKNRVEQCMNRVGVARPVYVRDGWYFR
>WP_021138005.1	MAYDYSQSLNPEKALIFRIVHRDNLEWILTHGLWAGNGQQQNPHWVHIGLPELIAKRARHPVPLAPYGVLNDYVPFYFTPFSPMLSNIHSGRGVPQRENEEILILVSSLHRMAELGLPFVFTDSHAYYQWANFYVDLGDLGRIDWPLLQRRDFKRDAEDLSKLERYQAEALIHQHCPIEALLGVVCYNEEIKNRVEQCMNRVGVARPVYVRDGWYFR
>WP_042302661.1	MANHYPNLNPDKALIWRIVHRDNLQWILDNGLHCGNSAVKAPGWVSIGNPELIDKRANHPVPRPPGGLLNDYVPFYFTPFSPMLRNIHTGWGGIQKRSNEEIVILVSSLFHIVGQGMPFLFTDSHAYYQWANFYSDVAYLDKIDWPLLQRRDFKRDPDDPAKFERYQAEALIHQHLPVSGLLGVVCYTEQLKQRIEQEIQVRNLNLPVYARTGWYF
>KAA1205126.1	MIEKILGFKESSVAQVPLPTPIYHFTHISNLSSLISSGGIICKNGVDSSLITYQSSAYESVQGHRESFKVPVDPGGVIHDYVPFYFNSLSPMLYAVHRGKIPDVDMREVVFFKTTAQTVEGAGKLFVFTDGHGIMALTDYYNDLSELSEVPWNVVNARYWNDFVDGSRLRQSEFLVHSKLDWELIETIGVYNHTMKDHVERLIQHLTHKPSVEIKLGWYF
>WP_232561716.1	MANQVLIVEKLMNALPKTRIYRLTHYKNLPFIFKNGLHCANSDVKHPDFVNIGFQSLISSRGITPVKAAPGGVLNDYIPFYFTTRSPMLFMIYKGKVEDYEGTQEELVYLVSNVEVIQEENIPYVFTDRHAKLSYANHYNEYSKLEELDWDTISSDNWGQQYGADKKEKKQAEFLVYQSLSLNLVQGIVCQNDQIYRLVEAAMKDAGVSLPIACRPNLYY
>WP_189162222.1	MIDRDLICDHDRQTGVLPSVNIGHTHIKERRSRRAVPCGAGGTLADYVPFYFAPRSPMLYAVHRRNVEGVTARQEDIVYLVTTCESVLTAGLAFAFTDGHAIMGFSGFYDDLRHLDKIDWEVMAARYWNDTDGTGERPRKRQAEFLVHKRFPWSLITEIGVMTEAARRRVGSIITEIEHQPEIIVRREWYY
>WP_082674349.1	MPMPSHYPSLNPDKALIWRIVHRDNLPWIWRNGLHCGNSQTRSPTWINIGSADLIGKRATHPVPVPPGGALNDYVPFYFTPFSAMMFNIRTGRGGVPQRGNDEIVILVSSLPRLQAQGIPYLFTDMHAYYAWASFYSDLSDLDKIDWGILQRRDFKRDPDDPRKFERYQAEALVHQHCPVTGLLGVVCYTEVMKQQIEQQLAANGLALKVLARTDWYFR
>WP_054084342.1	MIYSSLNPKKALIWRIVHRDNLPWILDNGLHCASSDVQAPQYVNIGNVDLIDKRRNRSVPIAPAGVLSDYVPFYFTPFSVMMKNIHSGWSVQQRSNDEIVILVSSLLHIEQLGLAFVFTNAHAYPDWTDYYSELVNLDQVDWPIIQRRDFKRDPDDPRKMERYQAEALIHQYLPITGLLGIMCYDDAMKERIEQDVAARGLTLPVHARPGWYFQ
>GIJ79243.1	MHFTHIDNLPRILKAGRLFSDAGVGPQLSTNVGAVEIKTHRRHRPVPCPPGGVVADYVPFYFAPCSPMMFRIACDHREGRQGCYPGGDDPLVYLLSTVEEVHAAGLPWVASDGNCAAGLTTFSTDFDELATLVDWPLMRAKVWKDIPEDMDRKRRRAAEFLVHREFPLHLLAGYAVRTAERREEVRQVLHDAGMIEPYVDVRPNWYYGYTRREVR
>WP_206415577.1	MNYTNLNPEKALIWRIVHRDNLPWILDNGLHCANSAAQAPQYVNIGNVDLIDKRRSRQVPIAPEGVLADYVPFYFTPFSVMMQNIHSGWSVQQRTNDEIIILVSSLYRVVELGLPFVFTNAHAYPDWTDYYRDLTNLDQIDWSILQRRDFKRDPDDPRKMERYQAEALIHHHLPITGLLGIMCHTDAMKVRIEADVEARGLTLPVHARPKWYFQ
>WP_092150550.1	MIYSRLNPEKALIWRIVHRDNLPWILDNGLHCANSNVQSAQYVNIGNPDLIDKRRTRHVPIAPGGVLADYVPFYFTPFSVMMKNIHSGRSVQQRSNDEIVILVSSLYRVEQMGFPFVYTTAHAYPDWTDYYSDLANLDQIDWSIIQRRDFKREPDDPRKMERYQAEALIHNHLPITGLLGIMCYTDAMKIRIEQDVAVRGLALPVHARPGWYFQ
>HAS6327262.1	MSYQESLNPEKALIWRIVHRDNIEWILKNGLYAGNSPVCSDNWVNIGNPELISKRSTHPVPIGPGGTLHDYVPFYFTPFSPMLKNIQSGWGGIKKRDNSEIVILVSSLRSIDKQGIPFVFTDSHAYYMWSSFYEDLSDLDKIDWEIIQKRDFKRDADDPAKFERYQAEALIHKHVPVEALVGMACFSDDVKQYLEQLIQKSGQSLQVVTRPGWYFS
>WP_114523357.1	MAYDYSQSLNPQKALIFRIVHRDNLEWILTHGLWAGNGQQQNPHWVHIGLPELIAKRARHPVPLAPFGVLNDYVPFYFTPFSPMLSNIHSGRGVPQRENDEILILVSSLHRMAELGLPFVFTDSHAYYQWANFYADLGDLGRIDWPLLQRRDFKRDADDLSKLERYQAEALIHQHCPIEALLGVVCYNEEIKNRVEQCMNRVGVARPVYVRDGWYFR
>WP_182935897.1	MAYDYSQSLNPEKALIFRIVHRDNLEWILTHGLWAGNGQQQNPHWVHIGLPELIAKRARHPVPLVPYGVLNDYVPFYFTPFSPMLSNIHSGRGVPRRENDEILILVSSLHRMAELGLPFVFTDSHAYYQWANFYVDLGDLGRIDWPLLQRRDFKRDAEDLSKLERYQAEALIHQHCPIEALLGVVCYNEEIKNRVEQCMNRVGVARPVYVRDGWYFR
>WP_216086457.1	MGCNRLLYHLTHITNLPSILEQGGLQSHAMMQKNNLLHQDVANKDVQIRREKTIIPVGKGGNLHDYVPFYFAPRSSMLYYLYKQQLNQTDVIYFMTDVESIQKNDLDFVFTDAHAIRRLTNFYTEPVHLDRIDWQVMTSDFWHDIDEDMSRKARRQAEFLVHRQVPLSACLGFAVFNERTKAKVEQFLRTAGKSLSVAVRRQFYY
>WP_210538857.1	MAYDYSQSLNPQKALIFRIVHRDNLEWILTHGLWAGNGQQQNPHWVHIGLPELIAKRARHPVPLVPYGVLNDYVPFYFTPFSPMLSNIHSGRGVPRRENDEILILVSSLHRMAELGLPFVFTDSHAYYQWANFYADLGDLGRIDWPLLQRRDFKRDAEDLSKLERYQAEALIHQHCPIEALLGVVCYNEEIKNRVEQCMNRVGVSRPVYVRDGWYFR
>WP_124355889.1	MNYSRLNPEKALIWRIVHRDNLPWILDNGLHCASSDVQAPQYVNIGNVDLIDKRRSRHVPIAPGGVLADYVPFYFTPFSVMMKNIHSGWSVQQRSNDEIVILVSSLYRVEQLGLPFVFTNAHAYPDWTDYYSDLANLSQIDWSILQRRDFKRDPDDPRKMERYQAEALIHHHLPITGLLGIMCHTDAMKECIEQDVAGRGLALPVHARPGWYFQ
>WP_054987015.1	MKYSSLNPKKALIWRIVHRDNLPWILDNGLHCASSDVQAPQYVNIGNLDLIGKRRNRGVPIAPAGVLSDYVPFYFTPFSVMMKNIHSGRSVQQRSNDEIVILVSSLPRVEQLGLAFVFTNAHAYPDWTDYYSELASLDQIDWSIIQRRDFKRDPDDPRKMERYQAEALIHHHLPITGLLGIMCYDDAMKERIEQDVAARGLTLPVHARPGWYFQ
>WP_210558595.1	MIYTNLNPEKALIWRIVHRDNLPWILDNGLHCSNSEVQAPQYVNIGNVELIDKRRSRQVPIAPEGVLADYVPFYFTPFSVMMQNIHSGWSVQQRSNDEIVILVSSLYRVEELGLPFVFTNAHAYPSWTNYYSDLANLEQIDWSILQRRDFKRDPDDPRKMERYQAEALIHHHLPITGLLGIMCHTDAMKVRIEADVAARGLTLPVHARPTWYFQ
>WP_207174386.1	METNKLLFHMTHIKNLPSIFENKGLAAYSDIATKNTLYQDIANSDIQIRRSGTHVPLPPGGDLHDYVPFYFAPRSPMLYSVINNGVNQRDIVYFVTDTLRIHHSGSPYLFTDGHAIMFLTEFYSRLDDLDNIDWSVMKELYWADTKEDPDKKWRRQAEFLVHQQVPMDLFTGLAVIDEEMKEKVEALLQYHQIDKPVGIRKHFYY
>WP_078468532.1	MNYSSLNPEKSLIWRIVHRDNLPWILDNGLHCASSEMQAPQYVNIGNVDLIDKRRNRHVPIAPGGVLADYIPFYFTPFSVMMKNIHSGWSVQQRSNDEIVILVSSLYRIQQLGLPFVFTNAHAYPDWTDYYSDLADLGQIDWTILQRRDFKRDPDDPKKMERYQAEALIHRNLPITGLLGIMCYSGAMKKRIEQDLATRGLALPVHARPGWYFQ
>MCB9794646.1	MKLRDGHTAALRIVHVDNLAVYLARGALHAPNHTPDDGRAWRPAHREDVQDKRGRWALPGDLGTLHDCVPFYFGPLSPMLFQLHTGRVPGFEGSQADMVYLVVSVEDIAGAGHRFAFTDGHAISGLTRVFTSLDALDQVDWEATAQRYWSSREDPDLQRRKQAELLVHGSLPWTQVRGLAVQNASVKTKVEALLRDSGREHQPPVQVVPKWYY
>WP_201943448.1	MAYDYSQSLNPQKALIFRIVHRDNLEWILTHGLWAGNGQQQNPHWVHIGLPELIAKRARHPVPLAPYGVLNDYVPFYFTPFSPMLSNIHSGRGVPRRENDEILILVSSLHRLAELGLPFVFTDSHAYYQWANFYVDLGDLERIDWPLLQRRDFKRDADDLSKLERYQAEALIHQHCPIEALLGVVCYNEEIKNRVEQCMNRVGVARPVYVRDGWYFR
>WP_108183920.1	MIYTNLNPEKALIWRIVHRDNLPWILDNGLHCANSEVQAPQYVNIGNVELIDKRRTRQVPIAPEGVLADYVPFYFTPFSVMMQNIHSGWSVQQRSNDEIVILVSSLYRVEELGLPFVFTNAHAYPSWTNYYSDLANLDQIDWSILQRRDFKRDPDDPRKMERYQAEALIHHHLPITGLLGIMCHTDAMKVRIEADVAARGLTLPVHARPTWYFQ
>WP_189354988.1	MLYNNLNPEKALIWRIVHRDNLPWILDNGLYCGNSEVRSPAWVNIGNPELIDKRARHAVPLHPKGFLNDYVPFYFTPFSPMLRNIHTGWGGIKKWPNEEIVILVSSLRHVAEIGLPFLFTDSHAYYQWADYYSDLADLDKIDWPLLQRRDFKRDPEDPAKFERYQAEALIYQHVPVAGLLGIVCYTESLKQCIKQEIQVRHLNLPVYVRTGWYF
>MBN8283567.1	MLYTKLNPEKALIWRIVHRDNLPWILDNGLYCGNSVVKAPDWISIGNPELIDKRAKHPVPLPPGGWLNDYVPFYFTPFSPMLRNIHTAWGGIQKRSNEEIVILVSSLPHIAALGLPFLFTDSHAYYQWARFYSALADLDKIDWPLLQRRDFKRDPEDLAKFERYQAEALIHQHVPVQGLLGLVCYTEAVKQGIEGEIAARHLTLPVHARTEWYFS
>WP_216993857.1	MAYDYSQSLNPQKALIFRIVHRDNLEWILTHGLWAGNGQQQNPHWVHIGLPELIAKRARHPVPLAPYGVLNDYVPFYFTPFSPMLSNIHSGRGVPQRDNDEILILVSSLHRMAELGLPFVFTDSHAYYQWANFYVDLGDLGRIDWPLLQRRDFKRDADDLSKLERYQAEALIHQHCPIEALLGVVCYNEEIKNRVEQCMNRVGVARPVYVRDGWYFR
>WP_221730229.1	MNYTSLNPEKALIWRIVHRDNLPWVLDNGLHCANSEAQAPQYVNIGNVDLIDKRRSRQVPIAPEGVLADYVPFYFTPFSVMMQNIHSGWSVQQRNNDEIVILVSSLYRVEELGLPFVFTNAHAYPSWTNYYSDLANLDQIDWSILQRRDFKRDPDDPRKMERYQAEALIHHHLPITGLLGIMCHTDAMKARIEADVAARGLTLPVHARPKWYFQ
>WP_203419646.1	MNYTSLNPEKALIWRIVHRDNLPWILDNGLHCANSEVQAPQYVNIGNVDLIDKRRSRQVPIAPEGVLADYVPFYFTPFSVMMQNIHSGWSVQQRTNDEIIILVSSLYRVVELGLPFVFTNAHAYPDWTDYYRDLTNLDQIDWSILQRRDFKRDPDDPRKMERYQAEALIHHHLPITGLLGIMCHTDAMKVRIEADVEARGLTLPVHARPKWYFQ
>WP_223954276.1	MAYDYSQSLNPEKALIFRIVHRDNLEWILTHGLWAGNGQQQNPHWVHIGLSELIAKRARHPVPLAPYGVLNDYVPFYFTPFSPMLSNIHAGRGVPQRENDEILILVSSLHRMAELGLPFVFTDSHAYYQWANFYDDLGELGRIDWPLLQRRDFKRDPDDLSKLERYQAEALIYQHCPIEALQGVVCYNEEIKNSVEQCMNRVGVARPVYVRDGWYFR
>WP_039771894.1	MNYTSLNPEKALIWRIVHRDNLPWILDNGLHCANSEVQAPHYVNIGNVDLIDKRRSRQVPIAPEGVLADYVPFYFTPFSVMMQNIHSGWSVQQRSNDEIVILVSSLHRVEELGLPFVFTNAHAYPSWTDYYSDLANLDQIDWTILQRRDFKRDPDDPRKIERYQAEALIHHYLPITGLLGIMCHTDAMKERIEQDVAARGLTLSVHARPKWYFQ
>WP_181497546.1	MAYDYSQSLNPQKALIFRIVHRDNLEWILTHGLWAGNGQQQNPHWVHIGLPELIAKRARHPVPLAPYGVLNDYVPFYFTPFSPMLSNIHSGRGVPQRENDEILILVSSLHRMAELGLPFVFTDSHAYYQWANFYVDLGDLGRIDWPLLQRRDFKRDAEDLSKLERYQAEALIHQHCPIEALLGVVCYNEEIKNRVEQCMNRVGVSRPVYVRDGWYFR
>WP_226270369.1	MLQPIPTRIYRITHLINLPDTLQHGLFCRNHPAPPGGPYRNIGDADLTSRRGSKAVTVAPGGVLNDYVPFYLGPRSPMLYRISRNAPQSDIVYLVSHVQRLQQLALPFVFTDGHAYEAFTSYYQDPAQLAGLAWDDIYAEQWKPTEQNPHRQRHKQAELLVHRAVPVNALLGIAVYDEHIRTQVEQIVQQAGLQLPVAVAKSWYY
>WP_047296844.1	MIYTNLNPEKALIWRIVHRDNLPWILDNGLHCANSEVQAPQYVNIGNVELIDKRRTRQVPIAPEGVLADYVPFYFTPFSVMMQNIHSGWSVQQRSNDEIVILVSSLYRVEELGLPFVFTNAHAYPSWTNYYSDLANLDQVDWSILQRRDFKRDPDDPRKMERYQAEALIHHHLPITGLLGIMCHTDAMKVRIEADVAARGLTLPVHARPTWYFQ
>WP_058396005.1	MAYDYSQSLNPQKALIFRIVHRDNLEWILTHGLWAGNGQQQNPHWVHIGLPELIAKRARHPVPLVPYGVLNDYVPFYFTPFSPMLSNIHSGRGVPQRDNDEILILVSSLHRMAELGLPFVFTDSHAYYQWANFYVDLGDLGRIDWPLLQRRDFKRDADDLSKLERYQAEALIHQHCPIEALLGVVCYNEEIKNRVEQCMNRVGVARPVYVRDGWYFR
>WP_028499364.1	MASHYPGLNPQKALIWRIVHCNNLPWILDNGLHCGNSAMQAPGWVTIGNPELSDRRARHPVPLPPGGRLNDYIPFYFTPFSPMLRNIHTGWGGIQKRANEEIVILVSSLPHLANLGVPFLFTDSHAYYQWANFYSDLADLDRIDWPLLQRRDFKRDPEDPARFERYQAEALVHRQLPVAGLLGIVCYTGTVKQRIEQEIQTRRLSLPVHARTGWYF
>MBX3630549.1	MIYTNLNPEKALIWRIVHRDNLPWILDNGLHCASSPTQASAYVAIGNTDLISRRTHREVPIEPGGTLADYVPFYFTPFSPMMYNIYTGRGEVPKRSNEEICILVSSLSRVNVMGLRFVFTDRHAYSALARYFNDTALLNEIDWTLLQARNFKRNPDDPAQIERYQAEALVYGHLPTAALLGVVCYTEAVKLMLESQVQARGLTLDIQAIPGWYF
>WP_024014472.1	MNYTSLNPEKALIWRIVHRDNLPWILDNGLHCATSEAQAPEYVNIGNVDLIDKRRSRQVPIAPEGVLADYVPFYFTPFSVMMQNIHSGWSVQQRSNDEIVILVSSLYRVKELGLPFVFTNAHAYPSWTNYYSDLANLDQIDWSILQRRDFKRDPDDPRKMERYQAEALIHHHLPITGLLGIMCHTDAMKVRIEADVAARGLTLPVHARPKWYFQ
>WP_270666895.1	MAYDYSQSLNPQKALIFRIVHRDNLEWILTHGLWAGNGQQQNPHWVHIGLPELIAKRARHPVPLAPYGVLNDYVPFYFTPFSPMLSNIHSGRGVPRRENDEILILVSSLHRMAELGLPFVFTDSHAYYQWANFYVDLGDLGRIDWPLLQRRDFKRDADDLSKLERYQAEALIHQHCPIEALLGVVCYNEEIKNRVEQCMNRVGVARPVYVRDGWYFR
>WP_219297112.1	MAYDYSQSLNPEKALIFRIVHRDNLSWILTHGLWAGNAPEQSDTWVHIGLAELINKRAHHPVPLAPFGVLNDYVPFYFTPFSPMLSNIHSGRGVPQRSNDEILILVSSLHRIAELELAFLFTDSHAYYQWANFYDDLGELNRIDWPILQRRDFKRNPDDPAKFERYQAEALVHQHCPVEALVGVVCYNEETKAKVEQTMVQLGVARPVYVRSGWYF
>WP_186641417.1	MIYSRLNPEKALIWRIVHRDNLPWILDNGLHCANSNVQSPQYVNIGNVDLIDKRRARHVPIAPGGVLADYVPFYFTPFSVMMKNIHSGRSVQQRSNDEIVILVSSLYRIEQMGLPFVYTTAHAYPDWTDYYSDLANLGQIDWSIIQRRDFKRDPDDPQKMERYQAEALIHSHLPITGLLGIMCYTDAVKKRIERDVADRGLTLAVHARPGWYFQ
>WP_153872557.1	MIYNNLNPEKALIWRIVHRDNLPWILDNGLHCPSSEVQAAQYVNIGNVDLIDKRRTRYVPIAPAGFLSDYVPFYFTPFSVMMKNIHSGWSVQQRNNDEIVILVSSLHRVAELGLPFVFTNAHAYPDWTDYYSDLANLHQIDWSILQRRDFKRDPDDPRKMERYQAEALIHHHLPITGLLGIMCYTDATKKRIEQDVVARGLTLSVHARPGWYFQ
>WP_237489878.1	MIYRSLNPAKALIWRIVHRDNLPWILDNGLHCASSDVQAPYYVNIGNTDLIDKRRNRVVPIAPGGVLSDYVPFYFTPFPVMMKNIQSGWSVQQRSNEEIVILVSSLPRAEYLGLAFVFTNAHAYPDWTDYYSDLADLDRVDWSIIQRRDFKRDADDPRRMERYQAEALIHHHLPITGLLGIMCYDDATKERIEQDVAARGLTLPVHARPGWYFQ
>WP_074847736.1	MIYSNLNPEKALIWRIVHRDNLPWILDNGMHCASSEVQAPQYVNIGNADLIDKRRTRCVPIAPAGVLADYVPFYFTPFSVMMKNIQSGWSVQQRSNDEIVILVSSLPRVAELGLPFVFTNAHAYPDWTDYYSDLTNLHEIDWSILQRRDFKRDPDDPRKMERYQAEALIHHHLPITGLLGIMCYTDAMKERIEQDVAARGLTLSVHARPGWYFQ
>WP_058396010.1	MAYDYSQSLNPQKALIFRIVHRDNLEWILTHGLWAGNGQQQNPHWVHIGLPELIAKRARHPVPLAPYGVLNDYVPFYFTPFSPMLSNIHSGRGVPQRDNDEILILVSSLHRMAELGLPFVFTDSHAYYQWANFYVDLGDLGRIDWPLLQRRDFKRDAEDLSKLERYQAEALIHQHCPIEAFLGVVCYNEEIKNRVEQCMNRVGVARPVYVRDGWYFR
>MBR4328605.1	MSDGYLFSDTQMSQRTNMGYSIGMNKIKQRRLEKHLASFPDLTVGQCVPFYFCPRSVMLYVISRKNNPDLSYSEGQDKVIHLVFDLNEVLAWAKNNNLRTCFTTSNAGSSYFDDYSDCSRIPSIIDWNSVNSSYWFDKDIREKKQSEFLVENRLLVNLIEYIGVYDAQSLDKVQNMLSNFKISVVVEQRKDWYY
>MBH1929833.1	MAYDYSASLNPEKALIWRIVHRDNIPWILDNGLHCGNSPVQAANWINIGNPELIDKRAGHPVPAGTGGTLHDYVPFYFTPFSPMLMNIHSGRGGIKQRPNEEIVILVSSLRHVAAQNIPFVFTDSHAYYNLANYYTDLNNLHRIDWPILQARDFRRDQDDLGKFERYQAEALIWKHCPISLLGGMICYNDGVRLQLEQWLSQRNLSMPVHARAGWYFS
>WP_186649996.1	MNYTSLNPEKALIWRIVHRDNLPWILDNGLHCATSEAQAPEYVNIGNVDLIDKRRSRQVPIAPEGVLADYVPFYFTPFSVMMQNIHSGWSVQQRSNDEIVILVSSLYRVEELGLPFVFTNAHAYPSWTNYYSDLANLDQIDWSILQRRDFKRDPDDPRKMERYQAEALIHHHLPITGLLGIMCHTDAMKVRIEADVAARGLTLPVHARPKWYFQ
>WP_125117290.1	MAYDYSQSLNPQKALIFRIVHRDNLEWILTHGLWAGNGQQQNPHWVHIGLPELIAKRARHPVPLAPYGVLNDYVPFYFTPFSPMLSNIHSGRGVPRRENDEILILVSSLHRMAELGLPFVFTDSHAYYQWANFYVDLGDLERIDWPLLQRRDFKRDADDLSKLERYQAEALIHQHCPIEALLGVVCYNEEIKNRVEQCMNRVGVARPVYVRDGWYFR
>WP_201975742.1	MAYDYSQSLNPQKALIFRIVHRDNLEWILTHGLWAGNGQQQNPHWVHIGLPELIAKRARHPVPLAPYGVLNDYVPFYFTPFSPMLSNIHSGRGVPQRENDEILILVSSLHRMAELGLPFVFTDSHAYYQWANFYVDLGDLGRIDWPLLQRRDFKRDADDLSKLERYQAEALIHQHCPIEALLGVVCYNEEIKNRVEQCMNRVGVARPVYVRDGWYFR
>NNM96398.1	MSRPKPTWLYHFTHLNHLASITTDGLLSDGHAVEQGRITTEIGQPGIKEQRRYRRVPCGPGGVVSDYAPFYYAPRSPMLYAIIHGRVASYTEGQEQLVYLVTTVERVIELGVTPIFTDRNAVLAITRFTSDPADLDDLVDWPLMAIKMWNNTPDDPDRRERRMAECLVHRQVPWEAFMEVLTIDQEHRQRAETILASVGHSIQVRTHPRAYF
>WP_134020929.1	MNYTSLNPEKALIWRIVHRDNLPWILDNGLHCANSEVQAPHYVNIGNVDLIDKRRSRQVPIAPEGVLADYVPFYFTPFSVMMQNIHSGWSVQQRSNDEIVILVSSLHRVEELGLPFVFTNAHAYPSWTDYYSDLANLDQIDWIILQRRDFKRDPDDPRKIERYQAEALIHHHLPITGLLGIMCHTDAMKERIEQDVAARGLTLSVHARPKWYFQ
>WP_275202138.1	MAYDYSQSLNPQKALIFRIVHRDNLEWILTHGLWAGNGQQQNPHWVHIGLPELIAKRARHPVPLVPYGVLNDYVPFYFTPFSPMLSNIHSGRGVPRRENDEILILVSSLHRMAELGLPFVFTDSHAYYQWANFYADLGDLGRIDWPLLQRRDFKRDAEDLSKLERYQAEALIHQHCPIEALLGVVCYNEEIKNRVEQCMNRVGVARPVYVRDGWYFR
>WP_034139439.1	MIWRIVHRDNLPWILDNGLHCASSEVQAAQYVNIGNVDLIDKRRTRVVPIAPAGCLSDYVPFYFTPFSVMMKNIHSGWSVQQRNNDEIVILVSSLHRVAELGLPFVFTNAHAYPDWTDYYSDLANLHEIDWSILQRRDFKRDPDDPRKMERYQAEALIHHHLPITGLLGIMCYTDAMKERIEQDVAARGLTLSVHARPGWYFQ
>WP_107803747.1	MIYTNLNPEKALIWRIVHRDNLPWILDNGLHCASSPTQASAYVAIGNTDLISRRTYREVPIEPGGTLADYVPFYFTPFSPMMYNIYTGRGEVPKRSNEEICILVSSLSRVNVMGLRFVFTDRHAYSALARYFNDTALLNEIDWTLLQARNFKRNPDDPAQIERYQAEALVYGHLPTAALLGVVCYTEAVKLMLESQVQARGLTLDIKAIPGWYF
>WP_055127384.1	MIYSRLNPEKALIWRIVHRDNLPWILDNGLHCANSDVQSPQYVNIGNADLIDKRRSRQVPIAPGGVLADYVPFYFTPFSVMMKNIHSGWSVQQRSNDEIVILVSSLYRVEQMGLPFVYTSAHAYPDWTDYYSDLANLDQIDWSIIQRRDFKREPDDPRKMERYQAEALIHNHLPITGLLGIMCYTDAMKKRIERDVAVRSLTLSVHARPGWYFQ
>MBK7846879.1	MLYTKLNPEKALIWRIVHRDNLPWILDNGLYCGNSVVKAPDWISIGNPELIDKRARHPVPLPPGGWLNDYVPFYFTPFSPMLRNIHTAWGGIQKRSNEEIVILVSSLPHIAALGLPFLFTDSHAYYQWARFYSELADLDKIDWPLLQHRDFKRDPEDLAKFERYQAEALIHQHVPVQGLLGLVCYTEAVKHGIEREIAARHLTLPVHARTEWYFS
>WP_232095940.1	MIVAYDYSASLNPEKALIWRIVHRDNIPWILDNGLHCGNSPVQAANWINIGNPELIDKRAGHPVPAGTGGTLHDYVPFYFTPFSPMLMNIHSGRGGIKQRPNEEIVILVSSLRHVAAQNIPFVFTDSHAYYNLANYYTDLNNLHRIDWPILQARDFRRDQDDLGKFERYQAEALIWKHCPISLLGGMICYNDGVRLQLEQWLSQRNLSMPVHARAGWYFS
>PTA44532.1	MHFTHVDNLPSVLSAGKLLADNSVGARLRTDVGAADIKASRRTRPVTCPPGGVVADYVPFYFAPLSPMMFRISREHRDGREGCYPGGDDPLVYLVTSIDRVHGAGLPWVASDGNCAAGVTTFSRALGDLAALVDWPLMRAKYWKNVPEDSDRVRRRMAELLVHREFPLDLITGYVVRTEARRTQVVHILRAAGIIDAYVDVRRHWYYGYQRGEVRE
>WP_203718194.1	MPDVSGAGPRDQWIYHFTHMDNLQRIFSTGRLLCDVAARDGQTRTEVGDPAIKQSRRLRPVLAGPGGLVGDYVPFYFASRSPMMYRIACDHRDSKPDCYAGGDRPLVYLVTTIGAVVDAGLAWVGTDGNAATATSEFTADLGSLSTMVDWPLMMAERWSNAQDDMDRQRRRQAEFLVHDALPTQLIRWIATYSDQHRSQAGRLISGHPLAERIIVRPKWYYGFERR
>MBU1951051.1	MVVPAHPKIYHIVHVDRLPSIVADKFLWCDAEADSQRLHGTTIGMDRIKRRRLTELRLTSHPDLFVGACVPFYWCPRSIMLYMIHCANDPELAFHGGQEPIVHLEADFRQTVSWAEAHSLRWAFTLSNAGAYGVFSHGVQSQVREALGPATHKPPVLILPEWYY
>WP_270697464.1	MAYDYSQSLNPQKALIFRIVHRDNLEWILTHGLWAGNGQQQNPHWVHIGLPELIAKRARHPVPLVPYGVLNDYVPFYFTPFSPMLSNIHSGRGVPRRENDEILILVSSLHRMAELGLPFVFTDSHAYYQWANFYVDLGDLGRIDWPLLQRRDFKRDAEDLSKLERYQAEALIHQHCPIEALLGVVCYNEEIKNRVEQCMNRVGVARPVYVRDGWYFR
>WP_219062707.1	MIYSSLNPEKALIWRIVHRGNLPWILDNGLHCASSEVQAPQYVNIGNADLIDKRRTRSVPIAPAGVLADYVPFYFTPFSVMMKNIHSGWSVQQRSNDEIVILVSSLYRVEQLGLPFVFTNAHAYPDWTDYYSDLANLREIDWSILQRRDFKRDPDDPRKMERYQAEALIHHHLPITGLLGIMCYTDAMKERIEQDVAARGLTLSVHARPGWYFQ
>MBK6925721.1	MPQLYTALNPEKALIWRIVHRDNLPWILDNGLHCGNGGVLAPSWLVIGNEDLISKRATHAVPCSPGGCLNDYVPFYFTPFSPMLRNINTGWGGVRKRPSEEILILVSSLRRIDEQGLQWVFTDSHAYYQWANYYTDLADLDKIDWPLLQRRDFKRDPDDPAKFERYQAEALVHRHVPIDALLGIVCYTDGVKQQVDQQLISRGITVPTHARTAWYF
>WP_259950634.1	MPNIYRIMHYENLHQLIKNKGQYSRNNMREENIRYRDISNNNIQSTREDIIVPQPPYQTLHDYVPFYFTNRSPMLYACATGFASSYDEGQEPIIYLVSNTDLIIKNDVDFVFTDGQANSNGTYFYKDIADLDNIDWDLIESWSWRNTDEDNDRKRRKQAEFLVHEFFSNELIVEIVVNNNNIAEIIEDILRDANIQIPVYVRENWYYQLV
>WP_233192158.1	MTHITNLPPILKCGGLQSHAAMQMNQLKHQNIANQDVQARRDRIRIPVGKGGTLHDYVPFYFAPRSPMLYYLHKQQLQQEEVVYFMTSIASIQEHALDFVFTDAHAIRRLTKFFTDPIHLNQIDWKVMASDYWHDIDEDLSRKARRQAEFLIHEAVPLSACLGFAVFNKRAKEKLEKILQDAGSTLPVAVRRHFYY
>WP_153099072.1	MAHHYSALNPEKALIWRIVHRDNLPWILDNGLHCGNGARKAPGWVSIGNPELIDKRATHPVLLPPGGFLGDYVPFYFTPFSPMLRNINTGWGGIRKRANEEIVILVSSLRHVVAHGLAYLFTDSHAYYEWANYYSGLSDLDKIDWPTLQARDFRRDPDDPAKFERYQAEALIHRHLPVSGLRGVVCYTNEVRQRIENDLLARRLELPVHVRQNWYF
>WP_234042087.1	MLMNGQATMTELSMIPADHLENTPVFHITHVDNLPSILKKGALLSTNSARGKTKTSIANEEIQTRRATRLVSLAPGGVLHDYVPFYFAPRAPMLYCNHLGSIQNARAQGEIIYFVTTAQILADNNGFVFYDRHAVLAHATCYNQLLDLQKIDWRIFFEHPTVSGYAKYWQDRYDTNKPHWSSRKEVRQAEFLVHESMHIDNIQKIVTQNSETAVRVNVALQAAASTLTVEVKPDWYF
>WP_234576872.1	MAYDYSQSLNPQKALIFRIVHRDNLEWILTHGLWAGNGQQQNPHWVHIGLPELIAKRARHPVPLAPYGVLNDYVPFYFTPFSPMLSNIHSGRGVPQRENDEILILVSSLHRMAELGLPFVFTDSHAYYQWANFYVDLGDLGRIDWPLLQRRDFKRDAEDLSKLERYQAEALIHQHCPIEALLGVVCYNEEIKNRVEQCMNRVGVARPVYVRDGWYFR
>WP_126007748.1	MTMPRPVRIFHITAIDNLPMICEHRELRSKEKSCKQGIAYNNIAHEGAQGARAYKQVINPPGGGIHEFVPFYFAPRSPMLSAIHHRKVADCDYFQEDIIHFELTIEGALKAGMSEYVFYDRNATKGYSHAYTDLKLLQDVIDWEILTEAPTLDGFCKFFMDRHNDPRYLDRREKRMAEFLIKNQVPLAWVNRIGVANEGKAQQVNAILRRFELNLPVVVMPAWYF
>WP_257123376.1	MAYDYSQSLNPQKALIFRIVHRDNLEWILTHGLWAGNGQQQSPHWVHIGLPELIAKRARHPVPLAPYGVLNDYVPFYFTPFSPMLSNIHSGRGVPQRENDEILILVSSLHRMAELGLPFVFTDSHAYYQWANFYVDLGDLGRIDWPLLQRRDFKRDADDLSKLERYQAEALIHQHCPIEALLGVVCYNEEIKNRVEQCMNRVGVARPVYVRDGWYFR
>MBX3381649.1	MALQLPANVLTVTPIYRMVHVDCLDTILRRNALHAPTRVPNDGLPYVSIHAQQTQQDRGGKPVPCPPGGVIRDYVGFYLGPRSPMLLRLKTGRGVQRVLQADIVYLRTTAQAIDGAKLRFVFTDRHTLAAVAAFRNKLADLTIVDFPTVYAEYWNDTAQLPYRQEKKQAEFLVHRKVPWSLVQVVGVLNDAAKERVEAILQNHAARHNPRVLRKPSWYY
>WP_171269281.1	MAYDYSQSLNPQKALIFRIVHRDNLEWILTHGLWAGNGQQQNPHWVHIGLPELIAKRARHPVPLVPYGVLNDYVPFYFTPFSPMLSNIHSGRGVPRRENDEILILVSSLHRMAELGLPFVFTDSHAYYQWANFYVDLGDLERIDWPLLQRRDFKRDAEDLSKLERYQAEALIHQHCPIEALLGVVCYNEEIKNRVEQCMNRVGVARPVYVRDGWYFR
>BAW01607.1	MAYGHIQARRAEVVVPVGPRGKLHDYVPFYFCPRSPMLYAIHTGSTEYQGGQRPILHLVSTAQRVAEERLPFVFTDRHAAVQYVRFFHKLEHLKALDWEAIRSTYWAESREKKQAEFLVKGLFPWGLIEEIGVIDESIKAEVESVLARFPGLPHPPVRVRRSWYY
>WP_185834612.1	MAQVPLPTPIYHFTHISNLSSLISSGGIICKNGVDSSLITYQSSAYESVQGHRESFKVPVDPGGVIHDYVPFYFNSLSPMLYAVHRGKIPDVDMREVVFFKTTAQTVEGAGKLFVFTDGHGIMALTDYYNDLSELSEVPWNVVNARYWNDFVDGSRLRQSEFLVHSKLDWELIETIGVYNHTMKDHVERLIQHLAHKPSVEIKLGWYF
>AGH18798.1	MPNHYPNLNPEKALIWRIVHRDNLVWILDNGLHCASANVQAPNYVVIGNVDLISRRRERTVPVAPGGTLSDYVPFYFTPFSPMMYNIHTGRGEVQQRHNEEICILVSSLRRVHELGLGFAFTDRHAYTPLARYFNELDLLEQLDWPLLQARNFSRNPDDPEQIERYQAEALVHRYLPIEGLLGVVCFTQAVKDRLDAQAQAKGLKLDIRVMPQWYFR
>WP_226449611.1	MIYKNLNPEKALIWRIVHRDNLPWILDNGLHCRNSQFQDPNFVNIGNPELIDKRAHRGVPITPGGTLSDYVPFYFTPFSVMMKNIHSGWGGIRQRSNAEIVILVSSLRRVQEQGIPFLFTNGHAYPPDTRFFNDLSDLSVIDWGILQKRDFKRDLDDPKKLERYQAEALIHQHLPVSGLVGAVCYTEAIKSDIEQQILARGLSLQVVARTEWYF
>WP_237262430.1	MTHITNLPPILKCGGLQSHAAMQMNQLKHQNIANQDVQARRDRIRIPVGKGGTLHDYVPFYFAPRSPMLYYLHKQQLQQEEVVYFMTSIASIQKHALDFVFTDAHAIRRLTKFFTDPIHLNQIDWKVMASDYWHDIDEDLSRKARRQAEFLIHEAVPLSACLGFAVFNKRAKEKLEKILQDAGSTLPVAVRRHFYY
>WP_035060499.1	MSQVPERIFLFHMTAITNLPAIFADGAILAKNVLAERDVAYDNIAHGHIQGRRAAKKVVLPPGGNLHDYVPFYFAPRSPMLMAIHGGKVVGCTTNQADIVYLVSSPQNVARSGLPFVFYDLHAAVDYSTCYDDLARLDQIDWTLITERPHLADGSEYCKYFNNVPDHERWFRRMEVRQAEFLVHQRVPLGSLLGIATHNEQKRQEVSALLSQAGLTEIKVIAKPGWYF
>WP_100295339.1	MAYDYSQSLNPQKALIFRIVHRDNLEWILTHGLWAGNGQQQNPRWVHIGLPELIAKRARHPVPLAPFGVLNDYVPFYFTPFSPMLSNIHSGRGVPQRENDDILILVSSLHRIAELGLPFVFTDSHAYYQWANFYTDLGDLGHIDWPLLQRRDFKRDAEDLSKLERYQAEALIHQHCPIEALLGVVCYNEEIKNCVEQCMNRVGVARPVYVRDGWYFR
>WP_242574286.1	MNVGKRQLFHFTHVRHLPDILTEKQLVSDSVMQARGGVLMECGDREVKAERRARSVTVPPHGSPADYVPFYFAPRSPMLYVISRGGVPTYTDGQDPLVYLVTSVDAVIGSGRPHVFSDGNCANEITQHFTDLSMMPSVVDWEIMGARYWANTVDDGDRMRRRMAELLVHEHLPVIALHEIATYDLAHSRHVRRLLSEVGAELPVTVRREWYY
>WBB77259.1	MHFTHIDNLPSILATGALVADNLVDGHLLTDVGSISIKASRRKREVPCAPGGVVADYVPFYYAPQSPMMYRIACDHRDGKAGCYPGGDDPLVYLVSTVARVHAAGLGWVASDGNCAAELTCFSNSLHDMGELVDWALMREKVWRNTEEDGDRMRRRMAEFLVHREFPLRLMAGYVVRTPARERQVRRLLREADIINPDVRVIRDWYYGFQRREVRA
>WP_008843552.1	MTMPRPVRLFHITAIDNLEMICRQGSLLSNTKSQQLGLQYHNIAHSGAQGARAIKSVSNPPGGLVHEFVPFYFAPRSPMLSAIHNGTVQNCNYEQTDIIYFETTIENALHNGLQEFVFYDRNATLDYSQCFTDLNLLASSVDWLTMTESPRLDGFCKYFMNSHANPRYVDRGEKRQAEFLIKEQVPLSWMTRIGVANEDKATEARSILAQSNINLTVDVMTDWYFLGQ
>MBK1792512.1	MTELSMIPADHLENTPVFHITHVDNLPSILKKGALLSTNSARGKTKTSIANEEIQTRRATRLVSLAPGGVLHDYVPFYFAPRAPMLYCNHLGSIQNARAQGEIIYFVTTAQILADNNGFVFYDRHAVLAHATCYNQLLDLQKIDWRIFFEHPTVSGYAKYWQDRYDTNKPHWSSRKEVRQAEFLVHESMHIDNIQKIVTQNSETAVRVNVALQAAASTLTVEVKPDWYF
>WP_248751113.1	MIYNNLNPEKALIWRIVHRDNLPWILDKGLHCASSEVQAQQYVNIGNVDLIDKRRTRCVPIAPAGFLSDYVPFYFTPFSVMMKNIHSGWSVQQRSNDEIVILVSSLHRVAELGLPFVFTNAHAYPDWTDYYSDLANLHEIDWSILQRRDFKRDPDDPRKMERYQAEALIHRHLPITGLLGIMCYTDATKKRIEQDVAARDLTLSVHARPGWYFQ
>WP_230173070.1	MIYNSLNPEKALIWRVVHRDNLPWILDNGLHCASSDVQAPQYVNIGNVDLIDKRRSRHVPIAPRGVLADYVPFYFTPFSVMMKNIHSGWSVQQRSNDEIVILVSSLYRVEQLGLPFVFTNAHAYPDWTDYYSDLANLSEIDWSILQRRDFKRDPDDPRKMERYQAEALIHHHLPITGLLGIMCYTDAMKERIEQDVAARGLTLSVHARPGWYFQ
>WP_139531591.1	MAYDYSATLNPEKALIWRIVHRDNIPWILDNGLHCGNSQVQAANWVNIGNPELIDKRAGHVVPAGTGGTLHDYVPFYFTPFSPMLMNIHSGRGGIKQRPNEEIVILVSSLRHVAAQNVPFVFTDSHAYYNLANYYTDLNNLHRIDWPILQARDFRRDQDDLAKFERYQAEALIWQHCPITLLVGMICYNDGVRLQLEQWLSQRNLSMPVHARAGWYFS
>WP_057012895.1	MIYNNLNPEKALIWRIVHRDNLSWILDNGLHCASSEVQAAQYVNIGNVDLIEKRRTRCVPIAPAGFLSDYVPFYFTPFSVMMKNIHSGWSVQQRSNDEIVILVSSLHRVAELGLPFVFTNAHAYPNWTDYYSDLANLHEIDWSILQRRDFKRDPDDPRKMERYQAEALIHHHLPITGLLGIMCYTDATKKRIEQDVATRGLTLSVHARPGWYFQ
>WP_074666975.1	MPAPQPVRLFHITAITNLSAICTSGALVSKNLGASAGINYQNIAHQGAQSVRGYRNVPDPPGGTVHDFVPFYFAPRSPMLYAINGGRVTGCELRQKDIVYLETSVDRVTAHGAAFVFYDRNATLAFSTPYTDLAKLHDAIAWHLLMESPTLDGFCKYWQNNPSSLRYADRMERRQAEFLVKDRVSLDVFLRIGVIDQAAADKVNSILAVSGVNLRVDIMQNWYFLGQ
>WP_258980360.1	MAYDYSANLNPEKVLIWRIVHRDNIPWILDNGLHCGNSPVQAENWINIGNPELIDKRAGHPVPAGTGGTLHDYVPFYFTPFSPMLMNIHSGRGGITQRPNEEIVILVSSLRHVAAQNVPFVFTDSHAYYNLANYYTDLNNLHRIDWPILQARDFRRDQDDLGKFERYQAEALIWKHCPISLLGGMICYNDGVRLQLEQWLSQRNLSMPVHARAGWYFS
>WP_057742332.1	MSKELLNPQNAFIFRICHKSNVEKVLNDGGCICANDAQNSKYAEIGNQELISKRKAHPVPCGPGGTLGDYVPFYFTPYSPMLYNIKTGYNGIPKKPIEDIVILITSLHYLTQKGVPFVFTDRHAYLKLAQFSNDLSNLSWIIWPVLQVRDFKKDDMDKFEKYQAEALVHKKLPLNALMGIACFNDAVKTEVEQLCDSKGHKLQIVTRRNWFL
>WP_201883064.1	MAYDYSQSLNPQKALIFRIVHRDNLEWILTHGLWAGNGQQQNPHWVHIGLPELIAKRARHPVPLAPYGVLNDYVPFYFTPFSPMLSNIHSGRGVPRRENDEILILVSSLHRMAELGLPFVFTDSHAYYQWANFYVDLGDLGRIDWPLLQRRDFKRDADDLSKLERYQAEALIHQHCPIEALLGVVCYNEEIKNSVEQCMNRVGIARPVYVRDGWYFR
>WP_089910467.1	MPGQVPEVVKIFRITHYKNLKFILENGLHCPTSKTKDAAFVNIGKKDIIQKRESKEIEVAPYGRIHDYVSFYFGPRSPMLYSIHNGNSDTDCSQADIIYLVSTIPEIIAANLQFVFTTGQAIMELSTQHNDTRHLSKLNWEIIFGKYWFDRPPEYIDRMRQRMAEFLVYKHVPITTILGIGVMNESMKDKIERLISNEGKKLEVRVKSDWYY
>WP_049636669.1	MGYDYSQSLNPQKALIFRIVHRDNLEWILTHGLWAGNGQQQSPHWVHIGLPELIAKRARHPVPLAPYGVLNDYVPFYFTPFSPMLSNIHSGRGVPQRENDEILILVSSLHRIAELGLPFVFTDSHAYYQWANFYVDLGDLGRIDWPLLQRRDFKRDAEDLSKLERYQAEALIHQHCPIEALLGVVCYNEEIKNSVEQCMNRVGVARPVYVRDGWYFR
>OIP43420.1	MTQILHITNVANLARIAQVGGLCSPNHMPASVSPSSSAHASIQDKRAQTLVPVGPGGVVHDYVPFYFGELSPMLFAIKNGRVQGVPADQRPMIYLVSEVESVAAQRHDWVFTDGHAIVKLTRFFDDIRHLTQVDWTMVGERYWRDNPDDPDRKRRKQAEFLVHRFFPLSLVTEIAVIDKAMAQQVQQVAGVTVPVQVRRDWYYY
>WP_203992134.1	MATDVSRPGATLIMHFTHIDNLPAILAAGRLFPDNVVGTRLATNVGAADIKASRRDRIITCQPGGVVADYVPFYFAERSPMMYRIACEHRDGKTGCYPDGDDPLVYLVSTVERVHEARLSWVASDGNCAHHLTNFSRSLDELAELVDWPLMRERIWKNLPDDQDRIRRRMAEFLVHREFPLDLLVGYAVRTSQRAAQLRCVLQTAGIIDPYVRVRPNWYYGYKRKGAEE
>MCH7848574.1	MLESIVQHDGLWCDKERRRRVKNHINIGHQNIKERRERWPIPVAPGGVLADYVPFYFAPRSPMLFVIHQGGVEGFTDGQNPIVHLVAETDQVAQRGLTTVFTDRHAAVALARYSGDLRLLEERIDWQVMDARIWRNTVDDPDRKERRQAEFLVHRFLPWDLIREIGVRTRTVETAVKSIFHQTDNPPTVNLRPNWYYN
>WP_166398171.1	MVHGSSEDAALLVLGGRLDTPIYHFTHAKNLPAILPAGRLRCKARLPNGDQLVNVSHDNIQERRRNKQVDCEPGSILHDYVPFYFATRSPMMYVISKGGVEGYDSNTMPLIYLVSSVRRVQEEALKFVFSDGHPVVKLSRFYNNLNDLDKVDWQVMGSTMWTDTEAYPDRRRRRQAEFLVHDSFPWSAVEFLAVRHTEVKRRLDDHLAREWPDLARPVRVAPGWYYPSG
>WP_171275904.1	MAYDYSQSLNPQKALIFRIVHRDNLEWILTHGLWAGNGQQQNPHWVHIGLPELIAKRARHPVPLAPYGVLNDYVPFYFTPFSPMLSNIHSGRGVPQRENDEILILVSSLHRMAELGLPFVFTDSHAYYQWANFYVDLGDLGRIDWPLLQRRDFKRDAEDLSKLERYQAEALIHQHCPIEALLGVVCYNEEIKNSVEQCMNRVGVSRPVYVRDGWYFR
>WP_216707044.1	MANHYPSLNPEKALIWRIIHRANLPWILDSGLHCGNSAVKAPDWVNIGNPELIDKRANHPVPLPPGGWLNDYVPFYFTPFSPMLRNIHTGWGGIQKRPNEEIVILVSSLHHVGGLGLRFLFTDSHAYYQWANYYSDLADLNKIDWPLLQRRDFKRDPEDPAKFERYQAEALIHRYLPVGGLLGIVCYTEALKQRIEQEIQARNLYLPVYARTGWYF
>WP_196360809.1	MTVPLQPKIYHIVHVDRLASILDANGLLCDAQIIAQNAVGTTIGMNTIKQRRLNELTLDSHPGLHVGQCVPFYFCPRSIMLYVIYRADSDELAYKGGQGPIMHLQADLHATVQWAQQQGHR
>WP_110391011.1	MLYTSLNPDKALIWRIIHRDNLPWVLDHGLHCGNSAVKAPGWVSIGNPELIDKRAQHPVSLPPGGFLNDYVPFYFTPFSPMLRNIHTGWGGVQKRPNDEIVILVSSLRHLAQQGQPFLFTDSHAYYQWANYYADLNDLDKIDWALLQRRDFKRDAEDPAKFERYQAEALIHRHVPITGLLGIVCYTEALKQDIEQEILARHLSLPVHVRTGWYFS
>WP_145336761.1	MIYSNLNPEKALIWRIVHRDNLPWILDNGLHCASSEVQAPQYVNIGNADLIDKRRTRCVPIAPAGVLADYVPFYFTPFSVMIKNIQSGWSVQQRSNDEIVILVSSLPRVAELGLPFVFTNAHAYPDWTDYYSDLTNLHEIDWSILQRRDFKRDPDDPRKMERYQAEALIYHHLPITGLLGIMCYTDAMKERIEQDVAVRGLTLSVHARPGWYFQ
>WP_188093091.1	MAQVPLPTPIYHFTHISNLSSLISSGGIICKNGVDSSLITYQSSAYESVQGHRESFKVPVDPGGVIHDYVPFYFNSLSPMLYAVHRGKIPDVDMREVVFFKTTAQTVEGAGKLFVFTDGHGIMALTDYYNDLSELSEVPWNVVNARYWNDFVDGSRLRQSEFLVHSKLDWELIETIGVYNHTMKDHVERLIQHLTHKPSVEIKLGWYF
>NLY74448.1	MWCDRERMRQGFQQVNIAYTSLKERRMGIPVPVFPGKTLCDFVPFYFTNRSPMLYAIYTDSVEGYTGGQSSIIYLVTTIGAVISGNRKWCFTDGHAVEFVTDFYNSLEGISAVDWELINSWSWKNTLEDNDRKRRKQAEFLVENSVPWKWIERIGVINHAMKKRVEEIIRGNEHRPVVSIETGWYY
>ECG4945671.1	MAYDYSANLNPEKALIWRIVHRDNIPWILDNGLHCGNSQVQAANWVNIGNPELIDKRAGHVVPAGTGGTLHDYVPFYFTPFSPMLMNIHSGRGGIKQRPNEEIVILVSSLRHVAAQNVPFVFTDSHAYYNLANYYTDLNNLHRIDWPILQARDFRRDQDDLAKFERYQAEALIWQHCPITLLVGMICYNDGVRLQLEQWLSQRNLSMPVHARAGWYFS
>WP_222938705.1	MTVAYDYSTSLNPEKALIWRIVHRDNIPWILDNGLHCGNSPVQAENWINIGNPELIDKRAEHLVPIGTGGTLHDYVPFYFTPFSPMLMNIRSGRGGIKQRPNEEIVILVSSLRHVAAQNIPFVFTDSHAYYNLANYYTDLNNLHRIDWPILQARDFRRDQDDLGKFERYQAEALIWKHCPISLLGGMICYNDGVRLQLEQWLSQRNLSMPVHARAGWYFS
>WP_217890426.1	MNYTNLNPEKALIWRIVHRDNLPWILENGLHCSNSQTQAPQYVNIDNVDLIDKRRTRQVPIAPGGVLADYVPFYFTPFSVMMQNIHSGWSVQQRHNDEIVILVSSLYRIAELGLPFVFTNAHAYPGWTDYYSDLANLGQIDWSILQRRDFKRDPDDPRKMERYQAEALIHHHLPITGLLGIMCYSDAMKVRIEQDVAARSLTLPVHARPTWYFQ
>WP_094785687.1	MAYDYSNTLNPQKALIWRIVHRDNISWILDNGLRCGNSTMQAAKWVHIGNPELIDKRAEHPVPVGTGGVLNDYVPFYFTPFSPMMINIRSGWGGIQQRANEEIVILVSNLYKIRELGLSFVFTDSHAYYAWSNFYTDLSDLDKVDWGIIQARDFRRDPDDPEKFERYQAEVLIHQFCPIDALKGMVCYTETIKRQLNKALQQRQIDIPVYVRKEWYF
>WP_274161842.1	MAYDYSQSLNPQKALIFRIVHRDNLEWILTHGLWAGNGQQQNPHWVHIGLPELIAKRARHPVPLVPYGVLNDYVPFYFTPFSPMLSNIHSGRGVPQRDNDEILILVSSLHRMAELGLPFVFTDSHAYYQWANFYVDLGDLGRIDWPLLQRRDFKRDADDLSKLERYQAEALIHQHCPIEALLGVVCYNEEIKNSVEQCMNRVGVARPVYVRDGWYFR
>WP_047964425.1	MNYKKSLNPKKALIWRIVHRDNLPWILQNGFFAGNSDTKSENWIDIGNPELISKRANHPVPISPEGTLNDYIPFYFTPFSPMLKNIHSGWGGIKRRDNSEIVILVSSLHKLNEMDIPFIFTDSHAYYMWSNFYSDIADLDKIDWEIIQSKDFKRDPDDPAKFERYQAEALIHNHCPIEAFVGIVCYSEKDKQYLKELIKQSGHDVEVIARPGWYFS
>MBN8476718.1	MANHYPSLNPEKALIWRIVHRDNLPWILDNGLHCGNSDVQAPNWVSIGNPDLIDKRATHPVPRPPGGFLNDYVPFYFTPFSVMMKNIHSGRGVKQRANEEIAILVSSMHVIDQQGLPYLFTDCHAYYQWANFYDDLADLDKIDWPLLQQRNFKRNPDDPAQFERYQAEALIHQFMPISGLLGIVCYTEGLKSSIEQQVQARGLTLPIYAKTGWYF
>WP_042527226.1	MAYDYSTSLNPEKALIWRIVHRDNIPWILDNGLHCGNSPVQAENWINIGNPELIDKRAEHLVPIGTGGTLHDYVPFYFTPFSPMLMNIRSGRGGIKQRPNEEIVILVSSLRHVAAQNIPFVFTDSHAYYNLANYYTDLNNLHRIDWPILQARDFRRDQDDLGKFERYQAEALIWKHCPISLLGGMICYNDGVRLQLEQWLSQRNLSMPVHARAGWYFS
>WP_012543060.1	MAYDYSANLNPEKALIWRIVHRDNIPWILDNGLHCGNSPVQAANWINIGNPELIDKRAGHPVPAGTGGTLHDYVPFYFTPFSPMLMNIHSGRGGIKQRPNEEIVILVSSLRHVATQNVPFVFTDSHAYYNLANYYTDLNNLHRIDWPILQARDFRRDQDDLAKFERYQAEALIWQHCPITLLVGMICYNDGVRLQLEQWLSQRNLTMPVHARAGWYFS
>MBJ6611160.1	MPPNEYKNLNPEKALIWWIVHQDNLPWILEHGLHCGNSQKRSAQWITIGNTELISKRADHPVPLPPGGTLNDYVPFYFTPFSVMLRNIHTGWGGVQQRNNDEIVILVSSLHRLHEQGVPFLFTDSHAYYRWANFYAQLGDLDKVDWSLLQSRDFRRDSADPGKFERYQAEVLIYQHCPVSSLLGIICYTDEVKPQVESQLQHYGLELAVYVRPGWYFQ
>WP_085585927.1	MNYTSLNPEKALIWRIVHRDNLPWILENGLHCSSSQTQAPQYVNIGNVDLIDKRRTRQVPIAPGGVLADYVPFYFTPFSVMMQNIHSGWGVQQRHNDEIVILVSSLHRVTELGLPFVFTNAHAYPGWTDYYCDLANLGQIDWSILQRRDFKRDPDDPRKMERYQAEALIHHHLPITGLLGIMCHSDAIKVRIERDVTARGLTLPVHARSNWYFQ
>WP_235462577.1	MAYDYSQSLNPQKALIFRIVHRDNLEWILTHGLWAGNGQQQNPHWEHIGLPELIAKRARHPVPLAPYGVLNDYVPFYFTPFSPMLSNIHSGRGVPQRENDEILILVSSLHRMAELGLPFVFTDSHAYYQWANFYVDLGDLGRIDWPLLQRRDFKRDAEDLSKLERYQAEALIHQHCPIEALLGVVCYNEEIKNSVEQCMNRVGVSRPVYVRDGWYFR
>HAU4887855.1	MAYDYSQSLNPEKALIFRIVHRDNLEWILTHGLWAGNGQQQNPHWVHIGLPELIAKRARHPVPLAPYGVLNDYVPFYFTPFSPMLSNIHSGRGVPRRENDEILILVSSLHRLAELGLPFVFTDSHAYYQWANFYVDLGDLGRIDWPLLQRRDFKRDADDLSKLERYQAEALIHQHCPIEALLGVVCYNEEIKNSVEQCMYRVGVARPVYVRDGWYFR
>WP_138361588.1	MVYDYSANINPEKALIWRIVHRDNIPWILDNGLHCGNSQAQAANWVNIGNPELIDKRAGHPVPAGTGGTLHDYVPFYFTPFSPMLMNIRSGRGGIKQRPNEEIVILVSCLRHVAAQNIPFVFTDSHAYYNLANYYTDLNNLHRIDWPILQARDFRRDQDDLGKFERYQAEALIWKHCPISLLGGMICYNDGVRLQLEQWLSQRNLSMPVHARAGWYFS
>WP_088980446.1	MVSLQVVPPHRAQIMHFTHIHNLPAILAAGRLVADNAVGERLATDVGSAAIKASRRARQVPCPPGGVVADFVPFYYAPRSPMMYRIACDHRDGKPNCYPGGDDPLVYLVSSVDRVHAARLSWVASDGNCAAALTSFSNSLPDLAELVDWPLMREGVWKNTPDDQDRMRRRMAELLVHREFPLDLILGYAVRTQAREEQLRQVLRDAGIINAYVGVRPDWYYGFGRREVQG
>WP_259496901.1	MNYTSLNPEKALIWRIIHRDNLLWILDNGLHCASSDVQAPQYVNIGNADLIDKRRNRCVPIAPAGVLADYVPFYFTPFSVMMKNIHSGWSVQQRSNDEIVILVSSLYRVEQLGLPFVFTNAHAYPDWTDYYSDLANLGEVDWSILQRRDFKRDSDDPRKMERYQAEALIHHHLPITGLLGIMCYNDAVKERIEQDVAARGLALSVHARPGWYFQ
>MBK6655625.1	MLYTKLNPEKALIWRIVHRDNLPWILDNGLYCGNSVVKAPDWISIGNPELIDKRARHPVPLPPGGWLNDYVPFYFTPFSPMLRNIHTAWGGIQKRSNEEIVILVSSLPHIAALGLPFLFTDSHAYYQWARFYSALADLDKIDWPLLQHRDFKRDPEDLAKFERYQAEALIHQHVPVQGLLGLVCYTEAVKHGIEREIAARHLTLPVHARTEWYFS
>WP_005331300.1	MAYDYSQSLNPQKALIFRIVHRDNLEWILTHGLWAGNGQQQSPHWVHIGLPELIAKRARHPVPLAPYGVLNDYVPFYFTPFSPMLSNIHSGRGVPRRENDEILILVSSLHRMAELGLPFVFTDSHAYYQWANFYVDLGDLGRIDWPLLQRRDFKRDADDLSKLERYQAEALIHQHCPIEALLGVVCYNEEIKNSVEQCMNRVGVARPVYVRDGWYFR
>WP_232110787.1	MTVRRPVPTPVWHFTHLDHLPTISQFGLLSDTEAQRVGCIEQEVGNLGIKRTRRSRRVPVGAGGFVADYVPFYFAPRSPMMYSIFKKNVDTYSGSDRELVYLRTTVETLIDQGLQPVFTDRNAALQVCRFTCDLAVVDTMIDWPLMGERIWKNTETDHDRVERRMAECLVHGKVPWSAFVEIAVCSQQTVDRVRLADGLVDRTPVSVRPAWYF
>WP_275147788.1	MAYDYSANLNPEKALIWRIVHRDNIPWILDNGLHCGNSQVQAANWVNIGNPELIDKRAGHPVPAGTGGTLHDYVPFYFTPFSPMLMNIHSGRGGITQRPNEEIVILVSSLRHVAAQNVPFVFTDSHAYYNLANYYTDLDNLHRIDWPILQARDFRRDQDDLAKFERYQAEALIWQHCPITLLVGMICYNDGVRLQLEQWLSQRNLSMPVHARAGWYFS
>WP_150688081.1	MNYTSLNPEKALIWRIVHRDNLPWILDNGLHCANSEVRSPQYVNIGNVDLIDKRSSRQVPIAPEGVLADYVPFYFTPFSVMMQNIHSGWSVQQRSNDEILILVSSLYRVEELGLPFVFTNAHAYPSWTNYYSDLANLDQIDWSILQRRDFKRDPDDPRKMERYQAEALIHHHLPITGLLGIMCHTDAMKVRIEADVAARGLTLPVHARPKWYFQ
>WP_042945326.1	MIYSSLNPEKALIWRIVHRDNLPWILDNGLHCANSEVQAPQYVNIGNIDLIDKRRTRCVPIAPAGVLSDYVPFYFTPFSVMMKNIHSGWSVQQRSNDEIVILVSSLHRVSELGLPFVFTNAHAYPDWTDYYSDMANLHEIDWSILQQRDFKRDPDDPRKMERYQAEALIHHHLPITGLLGIMCYTDATKKRLEDDVAVRGLTLSVHARPGWYFQ
>AKO20990.1	MIWRITHRGNLPWILDNGLHCGNAAVQSSTWVSIGNPELIDKRSSHPVPLPPGGFLNDYVPFYFTPFLPMLRNIHTAWGGIQRRPNEDIVILVSSLHHVAERRWPFLFTDSHAYCQLASFYSDLSDLDKIDWPLLQARDFRRDPDDPAKFERYQAEALIHRHVPLDGLRGIVCHTDGLKQTIERQLQERNLKLPVHTRTGWYFR
>MBT1427015.1	MAYDYSSSLNPEKALIWRIVHRDNIPWILDNGLHCGNSPVQAANWINIGNPELIDKRAGHPVPAGTGGTLHDYVPFYFTPFSPMLMNIHSGRGGIKQRPNEEIVILVSSLRHMVAQNVPFVFTDSHAYYNLANYYTDLNNLHRIDWPILQARDFRRDQDDLAKFERYQAEALIWKHCPITLLGGMICYNDGVRLQLEQWLSQRNLTMPVHARAGWYFS
>WP_123094037.1	MTMPRPVRLFHITAIDNLDMICQQGALFSKTRSQQLGLHYHNIAHGGAQGARAVKSVTNPPGGLVHEFVPFYFAPRSPMLSAIHNGRVQNCQYDQTDIIYFETTIEIARQNGLQEFVFYDRNATLNYSQCFTDLNLLRGSVDWATMTAYPQLDGFCKFFFDSPSDERYVDRMEKRQAEFLIKERVPLTWMIRIGVINEVRAQEVNAILARNNVNLTVDVMTDWYFLGQ
>PZP55639.1	MDVPAQPKIYHIVHVDRLASIIRDVFLWCDAEMQRRAQQGRASGTTIGMNGIKERRLTLPLNSHPGLHVGDCVPFYFCPRSVMLYIIHQANHPELSYRGGQEPIVHLEADLHATVQWAQSSGRRWAFTTSNAGSYYFEDFADLADLD
>WP_044181149.1	MAYDYSSSLNPEKALIWRIVHRDNIPWILDNGLHCGNSAIQATNWINIGNPELIGKRAGHPVPVGAGGTLHDYVPFYFTPFSPMLMNIHSGRGGIKQRPNEEIVFIVSSLRSVAAQNLPFAFTDSHAYYNLANYYTDLGSLNQIDWSILQARDFRRDQDDLAKFERYQAEALIWKHCPITLIDGMICYSNDVKIQLDNWLSQRNLSMPVHARAGWYFS
>WP_174866632.1	MAYDYSANLNPEKALIWRIVHRDNIPWILDNGLHCGNSPVQAANWINIGNPELIDRRAGHLVPTGMGGTLHDYVPFYFTPFSPMLMNIRSGRGGIKQLPNEEIVILVSSLRHVAAQKVPFVFTDSHAYYNLANYYTDLTNLNRIDWPILQARDFRRDQDDLAKFERYQAEALIWKHCPITLLGGMICYNDGVRLQLEQWLSQRNLSMPVHARAGWYFS
>WP_045330703.1	MAYDYSSSLNPEKALIWRIVHRDNIPWILDNGLHCGNSPVQAENWINIGNPELIDKRAGHLVTAGTGGTLHDYVPFYFTPFSPMLMNIHSGRGGIKQRPNEEIVILVSSLRNVAAQNVPFVFTDSHAYYNLANYYTDLNNLHRIDWPILQARDFRRDQDDLGKFERYQAEALIWQHCPITLLGGMICYNDGVRLQLEQWLSQRNLTMPVHARAGWYFS
>MCC6192899.1	MPKHYPNLNPTKALIWRIVHRDNVPWILRNGLHCKNSAAQDPVYVVIGNTDLIDRRSHRSVPVAPGGVLSDYVPFYFTPFSPMLFNIYTGRGAVPRRPNEEICILVSSVHRVQELGLQFAFTDRHAYPRLAKYFNDPASLGQIDWPLLQARNFQRNPDDPEQVERYQAEALVHQHVPVSGLMGIICYTKAVKAGLDAQVAALGLQLEVHVMPGWYF
>WP_028625067.1	MIYSSLNPSKALIWRIVHRDNLPWLLDHGLHAVSSGRMSSTYVGIGNPELISKRAQRDVPIEPNGTLADYVPFYFTPFSVMMKNIHSGWSVQQRRNEEIVILVSSLYHAQSLGLRFVFTDAHAYPHWTGYYSDLAQLDKIDWEILQRRDFKRDPDDPRKMERYQAEALIHGHVPVAGLLGIVCYNEALKSRVVKEVQQRQLSLPVHARPGWYF
>RBL69134.1	MIYTNLNPEKALIWRIVHRDNLHWILDNGLHCANSEAQAPQYVNIGNVDLIDKRRSRQVPIAPEGVLADYVPFYFTPFSVMMQNIHSGWSVQQRSNDEIVILVSSLYRVEELGLPFVFTNAHAYPSWTNYYSDLANLDQIDWSILQQRDFKRDPDDPRKMERYQAEALIHHHLPITGLLGIMCHTDAMKVRIEADVAARGLTLPVHARPKWYFQ
>WP_270804969.1	MAYDYSQSLNPQKALIFRIVHRDNLEWILTHGLWAGNGQQQSPHWVHIGLPELIAKRARHPVPLAPYGVLNDYVPFYFTPFSPMLSNIHSGRGVPRRENDEILILVSSLHRMAELGLPFVFTDSHAYYQWANFYVDLGDLGRIDWPLLQRRDFKRDAEDLSKLERYQAEALIHQHCPIEALLGVVCYNEEIKNSVEQCMNRVGVARPVYVRDGWYFR
>WP_248971446.1	MTMPRPVRLFHITAFDNLTMIFQQGELASKSKSESLGIEYHNIAHSGAQNTRAQKSVINPPGGAIHEFVPFYFAPRSPMLSAIHHGRVVGCNYAQTDIIYFELTIETALKQGLKDFVFYDRNATKAYSQAYTDLTILHSVIDWQTLTEAPTLDGFCKYFQDVHSNPRYIDRMEKRQAEFLIKQQVPLSWMTRIGVFNEVKAQQVHAILEQFGVNLPVMIMKDWYF
>WP_039313098.1	MANDYSASLNPQKALIWRIVHRDNIPWILDNGLHCGNSPVQAENWINIGNPELIGKRAGHPVPAGAGGTLHDYVPFYFTPFSPMLMNIHSGRGGIKQRPNKEIVILVSSLRTVAAQNVPFVFTDSHAYYNWANYYTELDNLNRIDWPILQTRDFRRDPDDPGKFERYQAEALIWRHCPITLLGGMVCYNDSVKLQLEQWLSQRNLTMPVHARAGWYFS
>MBV8414535.1	MAVPTPTLVYRITHLRNLPWILEHGICCRSHEIRDPNFMTIGNTEIISRRDSHSVSIGAGGKLSDYVPFYFCSHSMMLYQIHTRQVEGCTAVQKDLVFLVSSLQKFQERRTPFLFTDGHALMVNTNYFDSLADLNKLDWITIRSKDFRRRMDDLDRTRRYQAECLVYNCVPVDALVGIACFDANCLNDIEDKIKPSGNAIPVKVKRNWYF
>WP_169132556.1	MANHYPNLNPEKALIWRIIHRDNVPWILDNGLHCGNSGAKTPAWVSIGNAELIDKRATHPVPLPPGGFLNDYVPFYFTPFSPMLRNIHTGWGGIRKRPNEEIVILVSSIRHIHGLGLRYLFTDSHAYYQWANFYSDLTDLEKIDWPLLQRRDFKRDPDDPAKFERYQAEALIHRHLPVAGLLGIVCYTEVLKQGIEQEIQSRKLNLPVYARTGWYF
>WP_201746678.1	MIVAYDYSSSLNPEKALIWRIVHRDNIPWILDNGLHCGNSPVQAENWINIGNPELIDKRAGHLVTAGTGGTLHDYVPFYFTPFSPMLMNIHSGRGGIKQRPNEEIVILVSSLRNVAAQNVPFVFTDSHAYYNLANYYTDLNNLHRIDWPILQARDFRRDQDDLGKFERYQAEALIWQHCPITLLGGMICYNDGVRLQLEQWLSQRNLTMPVHARAGWYFS
>WP_000312835.1	MAYDYSASLNPQKALIWRIVHRDNIPWILDNGLHCGNSLVQAENWINIGNPELIGKRAGHPVPVGTGGTLHDYVPFYFTPFSPMLMNIHSGRGGIKRRPNEEIVILVSNLRNVAAHDVPFVFTDSHAYYNWTNYYTSLNSLDQIDWPILQARDFRRDPDDPAKFERYQAEALIWQHCPISLLDGIICYSEEVRLQLEQWLFQRNLTMSVHTRSGWYFS
>TAG10755.1	MSTDLNPAKALIFRIVHVDCVPWILKHGLHCRNSPDQDPHYVNIGSASLIDKRSRHVVPIRPGGTLSDYVPFYFTPWSMMMLNIHTGYGGITRRTNKDIVIFVSSLRRVHQLNLRFVFTNQHAYAADTDYFDDLANLSQIDWPLLQSRNFKTSDADPGRQLRYQAEALVHRHVPLTALRGIGCHNDVVKQKLESMIDARGLDLTIEVTPSWYFS
>MAC34949.1	MSKSLNPEKALIWRIIHRDNLEWILQHGVYASSSEYKSDDWVSIGSEELIDKRSKKEVPIAPGGMLSDYVPFYFTPFSPMLYNIKTGRGGVIQRNNDEIIILVSSLYDVNEAGLSYVYTDNHAYSALANYYSDLNSIKKIDWDLIQRRDFKRDFNDLGKLDRYQAEALIHRHFPITLLKGIVCYDEKVKQFIEQKVDNHGQNIKVINRPDWYF
>MCF6314420.1	MLSKNLNPDKALIFRITHVDNLPWILEHGLHCRNSSDQDPNFKNIGNPDLMDRRNRREVPVEPGGTLSDYVPFYFTPYSIMLYNIHTGYGGMTRVPNRDIVIMVSSLRKVLELRICYAFTSGHSYPIYAEYFNDLDKLSEIDWDLLQRRDFQNDPDDPGKKDRYQAEALIHDHMPLTALLGIACYDETRASKMKTELKKRQLGVKVIAQPKYYF
>WP_023959939.1	MPRPIPTSVGHFTHIDHLPTIATNGLLCDTHAQKTGLLTTEAGNPGIKARRRERMVTTPGGGSVSDYVPFYFKSRSPMMFAIHCGNVATFTGDEYDLVYLLTTVEILIEHGLSPVFTDRNAALAVTKYSEDIAELDNLVDWEVMKLRIWRNTDEDPDRVERRMAECLVLEQVPWEAFTGIVVHDSTREARVQTDLDTLGIAIPPIHVSPDSYF
>WP_274301005.1	MNYSRLNPEKALIWRIVHRDNLPWILDNGLHCASSDVQAPQYVNIGNVDLISKRRSRHVPITPGGVLADYVPFYFTPFSVMMKNIHSGWSVQQRSNDEIVILVSSLYRVEQLGLPFVFTNAHAYPDWTNYYSDLANLSQIDWSILQRRDFKRDPDDPRKMERYQAEALIHHHLPITGLLGIMCHTDAMKECIEQDVTDRGLALPVHARPGWYFQ
>WP_257174245.1	MTMPRPVRLFHITAIDNLNMICQQEALLSKTKSEELDLHYHNIAHGGAQGARSIKSVNNPPGGLIHEFVPFYFAPRSPMLSAIHHGRVNNCQYDQTGIIYFETTIELALKNDLQDFVFYDRNATLDYSQCFTDLRMLSSSVDWATMTESPRLDGFCKYFMNSHANPRYVDRVEKRQAEFLIKEKVPLTLMTRIGVLNQARAQEVNAILARNGVNLAVEVMTDWYF
>QBH01014.1	MIWRIVHRDNLPWILDNGLHCGNGSVRSHGWVNIGNPELIDERANHPVPLAPGGLLNDYVPFYFTPFSPMLRNVNTGWGGIQRRTNEEIVILVSSLHHVAARGWSFLFTDSHAYYQLTNFYSDLANLDKIDWPLLQARDFRRDQEDPAKFERYQAEALVYRHLPVDGLLGIVCYTDDMKVSIELQLKARKLALPVYARTEWYF
>WP_066565786.1	MLYTSLNPEKALIWRIVHRDNLPWILDNGLYCGNSSVKAPGWLSIGNPELIDKRAHHPVRLPPGGLLNDYVPFYFTPFSPMLRNIHTGWGGIQKRPNEEIVILVSSLHHIARLGLPFLFTDSHAYYQWADYYSNLAYLDKIDWPLLQRRDFKRDPEDPAKFERYQAEALIHQHLPVGGLLGIVSYTEPLKQRIEQEIQARNLNLPVYARTGWYF
>WP_103415840.1	MAYDYSANLNPEKALIWRIVHRDNIPWILDNGLHCGNSPVQAANWINIGNPELINRRAGHPVPAGAGGTLHDYVPFYFTPFSPMLMNIHSGRGGIKQRPNEEIVILVSSLRHVAIQNVPFVFTDSHAYYNLANYYTDLNNLHRIDWPILQARDFRRDQDDLAKFERYQAEALIWQHCPITLLVGMICYNDGVRLQLEQWLSQRNLTMPVHARAGWYFS
>WP_152910074.1	MAARKHPTWVLHFTPVEHLTTMMKHGLLSDTAAHESGLLTAEVGNLQIKDRRRQQAVRLPPGGAVADYVPFYFAPRSPMMYAISCGNVPTYTSGTEGLVYLVSTLERLHELDCRPMLTDRNAALSYTDYRAFDPADPVDDGFIDWPLMSERYWRNTPEDPQRVERRMAEALVHKRVPWDAIMQIGTQNESVATEVRADLVAAGLRVPVNVRPTWYF
>EHR0055202.1	MAYDYSASLNPQKALIWRIVHRDNIPWILDNGLHCGNSLVQAENWINIGNPELIGKRAGHPVPVGTGGTLHDYVPFYFTPFSPMLMNIHSGRGGIKKRPNEEIVILVSNLRNVAAHDVPFVFTDSHAYYNWTNYYTSLDSLDQIDWPILQARDFRRDPDDPAKFERYQAEALIWQHCPLSLLDGIICYSEEVRLQLEQWLFQRNLTMSVHTRAGWYFS
>EEZ6768407.1	MAYDYSASLNPQKALIWRIVHRDNIPWILDNGLHCGNSLVQAENWINIGNPELIGKRAGHPVPVGTGGTLHDYVPFYFTPFSPMLMNIHSGRGGIKQRPNEEIVILVSNLRNVAAHDVPFVFTDSHAYYNWTNYYTSLNSLDQIDWPILQARDFRRDPDDPAKFERYQAEALIWQHCPISLLDGIICYSEEVRLQLEQWLFQRNLTMSVHTRTGWYFS
>WP_211442665.1	MIYSNLNPDKALIWRITHRNNLPWILDNGLHCANSNLLAPNYINIGNPELIDKRRHRAVPIAPGGTLADYVPFYFTPFSVMMKSIHSGWGVQQRPNDEIVIIVSSLHHVQSLDLPLVFTNAHAYPDWTNYYSDLTELSEIDWPLLQRRDFKRDADDPRKMERYQAEALIYQRLPIQGVLGIVCYTENLKQSIGQQVRARGLTLPVHARTGWYF
>WP_068057256.1	MMQRPSPIWVFHITRLEHVPSMMAHGIWSDTLASANGLTSIPIGHSHLKQQRAARTVPIPPGGFLSDYVPFYFAPRSPMLYAINKGRVAGYTDGCDRIVYLATTEAELRGRDLPVLGTDRHALAAYARFTADGTELRQLVDWPLMRSTYWHDVDEYPDRCERRQAELLVHRRVPWDSILFIATRSDEVAAEVRQIMGSGSPVPKVDVRPGWYF
>WP_129625571.1	MPRPRPTSIYHFTRVEHLASIVAHGLVADSIAQEGLLTVEIGNRGIKANRRARGVPCHPNGVVADYVPFYFAPRSPMMYSIHRGNVPEYSGGCGRIIYLESTLETVVDHGLDLVVTDRNAALAVASYSVDEEEFDDLVDWPLMRKTMWNNTVDEPQRMERRMAEALVHQMVPIECILRVVAPTQSVADEAARTVGTLGIPVDVIPEWYF
>MCE5223239.1	MNFVEKPIYHITHINNLMSISEKGGLYCDAQSINHQSVSYPAIKERRRNKEVPFFPGLFLSDFVPFYFTNRSPMLYAIHTKCVPDCMDGQESIIYFVATISTILNYTQDYCFTDGHSVEEISNFYRELSDLDKIDWQLINDWSWHNTPEDNDKKRRKQAEFLVKSFVPLQLFDRIVVYNDEIKRKVESLFSHCSMSIEENNDWYY
>WP_067311111.1	MDMRRPSRQALIMHFTHVDNLPAILETGRIIADSAVGGRLVTEVGSVDIKASRRSRLVTCPPGGFVADYVPFYFAPRSPMMYRIARDHQAGKIGLYPDGDDPLVYLVSSVDRVHQAGLPWVVSDGNCASVLTRFSGSLDDLVSMVDWPLMREISWNNIPEDQDRMRRRMAELLVPREFPLELLAGYSVRTRARETQLRRLLRSAGIINPYVAVRPDWYYGYTRGEVRE
>WP_094011570.1	MTYTRLNPSKALIWRIVHRDNLPWLLDNGLCAVSRGNLSSGYVGIGNPDLISKRSRRAVPIDPGGTLADYVPFYFTPFSVMMKNIHSGRGVQQRRNEEIVILVSSLYHVRSLGLPFVFTDAHAYPDWAGYYSDLEHLDKIDWQILQSRDFKRDPDDPRKMERYQAEALIHGHVPVAGLLGIVCYNEALQRRVDQEVRQRQLDLPVHARPGWYF
>OHC61864.1	MANHYPSLNPEKALIWRIVHRDNLPWILDNGLHCGNSDVQAPNWVSIGNPDLTEKRATHPVPRPPGGFLNDYVPFYFTPFSVMMKNIHSGRGVKQRANEEIAILVSSMHLIGQQGLPYLFTDCHAYYQWANFYEDLADLNKIDWPLLQQRNFKRNPDDPAQFERYQAEALVHQFMPISGLLGIVCYTEGLKSSIEQQVQARGLTLPIYAKTGWYF
>WP_151402254.1	MAYDYSASLNPQKALIWRIVHRDNIPWILDNGLHCGNSLVQAENWINISNPELIGKRAGHPVPVGTGGTLHDYVPFYFTPFSPMLMNIHSGRGGIKRRPNEEIVILVSNLRNVAAHDVPFVFTDSHAYYNWTNYYTSLNSLDQIDWPILQARDFRRDPDDPAKFERYQAEALIWQHCPISLLDGIICYSEEVRLQLEQWLFQRNLTMSVHTRSGWYFS
>WP_085686763.1	MANNYSASLNPQKALIWRIVHRDNIPWILDNGLHCGNSPVQAGNWINIGNPELISKRAGHPVPVGTGGVLHDYVPFYFTPFSPMLMNIHSGRGGIKQRPNEEIVILVSSLRTVAAQNVPFVFTDSHAYYNWANYYTELDNLNQIDWPILQARDFRRDPDDPGKFERYQAEALIWQHCPIILLGGMVCYNDSVKLQLEQWLSQRNLTMPVHARAGWYFS
>RTK96055.1	MSYRNLNPEKALIWRIVHRDNLPWILANGLHCGNSPVKAPDWINIGNPELISKRASHPVPQAPGGVLNDYIPFYFTPFSPMLHNIRTGWGGIQKRANEDVVILVSSLHHVAGQGLPFLFTDSHAYYRWANFYSDLADLTNIDWPLLQRRDFRRDPDDPAKFERYQAEALIYQTLPVSGLLGMVCYTEALKILIAQEVQARNLNLPVHARPEWYFG
>WP_219143813.1	MAYDYSQSLNPQKALIFRIVHRDNLEWILTHGLWAGNGQQQNPHWVHIGLPELIAKRARHPVPLAPYGVLNDYVPFYFTPFSPMLSNIHSGRGVPRRENDEILILVSSLHRLAELGLPFVFTDSHAYYQWANFYVDLGDLGRIDWPLLQRRDFKRDADDLSKLERYQAEALIHQHCPIEALLGVVCYNEEIKNSVEQCMYRVGVARPVYVRDGWYFR
>WP_089162925.1	MAIPNPVRIFHITAIANFAQVCATAHLWPKNVLAKAGMNYSNIAYQRIQRMRAEKAVTKGPGGLLHDYVPFYFAPRSPMLSTINQGNVEGCQWRQADIIHLESTVPHVVGAQLKYVFYDRNASLVIARPYDDLGHIDKVSWDLITEQPCMDGYCKYWFNRNDPPRYVDRMERRQAEFLVHERFPLELVTRIGVANEQARTVVSNIVAGAGLAIPTTVQPNWYF
>WP_182371071.1	MIYNSLNPEKALIWRIVHRDNLPWILDNGLHCANSGVLSPNYVNIGNPDLIDKRRHRAVPIAPKGTLADYVPFYFTPFSVMMKNIHSGWSVQQRRNEEIVILVSSLHRIEELGLPFVFTNAHAYPHWTSYYSDLERLNQIDWSILQHRDFKRDPDDPRKMERYQAEALVYRHLPIEGLMGIICYTDAVKRRIEQEIQRRNLNLSVHTRTGWYF
>HBE5745060.1	MAYDYSASLNPQKALIWRIVHRDNIPWILDNGLHCGNSLVQAENWINIGNPELIGKRAGHPVPVGTGGTLHDYVPFYFTPFSPMLMSIHSGRGGIKQRPNEEIVILVSNLRNVAAHDVPFVFTDSHAYYNWTNYYTSLNSLDQIDWPILQARDFRRDPDDPAKFERYQAEALIWQHCPISLLDGIICYSEEVRLQLEQWLFQRNLTMSVHTRAGWYFS
>MCU1247282.1	MADTLNPEKARIFRITHRDNLPWILDHGLHAPNGDQLDPNHRNIGNTELIDKRTRQTVPVAPGGTLSDYVPFYFTPFSIMMFNIHTGYNVPRVPNEEILIMVSSLSRVAELGISFVFTDQHAFRRTATFFNDPKDLDRIDWKLLNSRDFRYDPDDPGKTDRYQAEALIWKHAPLEALLGIGTYSGEVDTWLKGELAGRGLNVKTSIQRNWYFS
>MBV2181249.1	MRYTNLNPEKALIWRIVHRDNLPWILDNGLYCGNSSVKAPSWVSVGNPELIDKRAHHPVRLPPGGLLNDYVPFYFTPFSPMLRNIHTGWGGIQKRSNEEIVILVSSLHHVARLGLPFLFTDSHAYYQWADYYSDLAYLDKIDWPLLQRRDFKRDPEDPAKFERYQAEALIHQHLPVNGLLGIICYTELLKKCIEQEIQNRNLNLPIYARTGWYF
>WP_025201143.1	MAYDYSQSLNPQKALIFRIVHRDNLEWILTHGLWAGNGQHQSPHWVHIGLPELIAKRARHPVPLAPYGVLNDYVPFYFTPFSPMLSNIHSGRGVPQRENDEILILVSSLHRIAELGLPFVFTDSHAYYQWANFYVDLGDLGRIDWPLLQRRDFKRDAEDLSKLERYQAEALIHQHCPIEALLGVVCYNEEIKNSVEQCMNRVGVARPVYVRDGWYFR
>WP_261498751.1	MPIPQPVRLFHITAIDNLPALCRAGALLSKTQGAAAGVAYQNIAHDGAQRARAAKLVALPPRGSVHDYVPFYFAPRSPMLSAIHHGRVVDCALQQQDIVHLETTVDRVTAGGTPFVFYDRNATLAYSRPYDDVEQLADAVAWDLITAPPALDGFCKYFHNQHQNERYVDRRERRMAEFLVHGRVPLGVLTRVGVCNAPQARAVQAILDAAGVPLQAEVKTDWYFLGQ
>TAH43658.1	MDNRYPNLNPDKALIWRIVHRDNLPWILRNGLHCKNATTQDPNYVVIGNTDLIDRRSHRAVPVAPGGMLSDYVPFYFTPFSPMLYNIHTGRGDVPRRGNEDICILVSSVHKVQALNLGFVFTDRHAYPPLARYFNDVADLGQVDWSLLQARNFKRNPDDPEQIERYQAEALVHRHMPITGLIGIICYTQAVKDVIDIQIQAQDLQLDVRAMPQWYF
>QAZ85123.1	MITAPSLNPQKALIWRIVHRDNIPWILDNGLHCGNSLVQAENWINIGNPELIGKRAGHPVPVGTGGTLHDYVPFYFTPFSPMLMNIHSGRGGIKQRPNEEIVILVSNLRNVAAHDVPFVFTDSHAYYNWTNYYTSLDSLDQIDWPILQARDFRRDPDDPAKFERYQAEALIWQHCPISLLDGIICYSEEVRLQLEQWLFQRNLTMSVHTRAGWYFS
>WP_259371745.1	MFHITAIANLPAILATGALLSKNRGAAAGINYQNIAHAGAQGARAVRAVPDPPGGVVHDFVPFYFAPRSPMLYAINGGRVEGCAWRQADIVHFETTVENVTALGQPFVFYDRNATLAFSAAYTDLAQLDTVVAWDLITERPQLDGYCRFWHTIQASERYAERMERRQAEFLVKDHTPLNCMTRIGVIDAERQALVQGLVAQAGLPLRVDVMPDWYF
>EFL8336322.1	MAYDYSASLNPQKALIWRIVHRDNIPWILDNGLHCGNSLVQAENWINIGNPELIGKRAGHPVPVGTGGTLHDYVPFYFTPFSPMLMKIHSGRGGIKQRPNEEIVILVSNLRNVAAHDVPFVFTDSHAYYNWTNYYTSLDSLDQIDWPILQARDFRRDPDDPAKFERYQAEALIWQHCPISLLDGIICYSEEVRLQLEQWLFQRNLTMSVHTRAGWYFS
>WP_198753768.1	MTYTRLNPSKALIWRIVHRDNLPWLLDNGLCAVARGNLSSGYVGIGNPDLISKRSRRAVPIDPGGTLADYVPFYFTPFSVMMKNIHSGRGVQQRRNEEIVILVSSLYHVRSLGLPFVFTDAHAYPDWAGYYSDLEHLDKIDWQILQSRDFKRDPDDPRKMERYQAEALIHGHVPVAGLLGIVCYNEALQRRVDQEVRQRQLDLPVHARPGWYF
>WBM88134.1	MAYDYSASLNPQKALIWRIVHRDNIPWILDNGLHCGNSLVQAENWSNIGNPELIGKRAGHPVPVGTGGTLHDYVPFYFTPFSPMLMNIHSGRGGIKQRPNEEIVILVSNLRNVAAHDVPFVFTDSHAYYNWTNYYTSLDSLDQIDWPILQARDFRRDPDDPAKFERYQAEALIWQHCPISLLDGIICYSEEVRLQLEQWLFQRNLTMSVHTRAGWYFS
>MBN2404901.1	VDNLRVCLRRGAAHAPNCTPSDGLFYKPIHNTEVQRTRHSRLIPCGPGGTIHDYVPFYFGPLSPMLYQLHTGWVGGYDEGQEPLIYIVSSAQAVRRTGVDFVFSDGHGIAAYTKWYDDLDELAEIDWDTVYAKWWRSTVDDMDRQRRKQAEFLVHRLFPWQLVREIAVLNAVMEARVAKIMAEFPNAHHPVAQVRAEWYY
>WP_204728727.1	MKNRRLLYHLTHINNLISIFSNQGLLSYSEVIKRDKEYKDVADQGIQIQRSSTIVPISPGGSLHDYVPFYFAGRSPMLYRLSHNGFHQKELVYLMTNTEKVKDSRLPFVFTDGHAIMFLTEFYNNLEFLNKIDWDVMESKYWSDTDEDPDRKRRRQAEFLIHQQVLMKDITGIAVYSEDTKLYVEELLQKEQIIKPVIVVKEYYY
>WP_156153062.1	QKALIFRIVHRDNLEWILTHGLWAGNGQQQNPHWVHIGLPELIAKRARHPVPLAPYGVLNDYVPFYFTPFSPMLSNIHSGRGVPQRENDEILILVSSLHRMAELGLPFVFTDSHAYYQWANFYVDLGDLGRIDWPLLQRRDFKRDAEDLSKLERYQAEALIHQHCPIEALLGVVCYNEEIKNRVEQCMNRVGIARPVYVRDGWYFR
>MBP6733296.1	MPNHYPSLNPEKALIWRIVHRDNLPWVLDNGLHCANSGVLSPNYVNIGNADLIDKRRHRQVPIAPGGTLADYVPFYFTPFSVMMKNIHSGWGVQQRRNEEVVILVSSLRLIQELGLPFVFTNAHAYPDWTNYYSDLAQLGEIDWGILQRRDFKRDPDDPRKMERYQAEALIHRHLPVEGVLGIVCYTETLKRCIGQEIQARHLNLPVYARTGWYF
>RDB36471.1	MQNQEIYHFTHKENFDSILKKNSLFSTNMVINQKISFKDASYLNIQDRRSRARVNTNINGVLHDYVPFYFAPRSPMLYAHHIGKVGSGIAQTNLIYLVSSVHSVVNANLFYAFTDGHAAMCVSSFFDKLEFLNQIDWQLMKASYWSNTEDDPDRKRRRQAEFLVKDFFPFHLIHKIGVFDECHKNFIISILKSNGKEDMVENVSIERKWYF
>WP_029729298.1	MAYDYSANLNPEKALIWRIVHRDNIPWILDNGLHCGNSPVQAANWINIGNPELIDKRAGHPVTAGTGGTLHDYVPFYFTPFSPMLMNIHSGRGGIKQRPNEEIVILVSSLRHVAIQNVPFVFTDSHAYYNLANYYTDLNNLHRIDWPILQARDFRRDQDDLAKFERYQAEALIWQHCPITLLVGMICYNDGVRLQLEQWLSQRNLTIPVHARAGWYFS
>WP_265288837.1	MNTARYSNLNPEKALIWRIVHRDNLPWILRNGLHSKNSPKQDPRYVVIGNTDLINRRSHRAVPVAPGGMLSDYAPFYFTPFSPMLYNIYTGRGEVPQWANEDICILVSSVHRVRDLGLKFVFTDRHAYPPLTRYFNDAAHLGEIDWPLLQARNFKRNPDDPEQIERYQAEALVHRHVPIAGLIGIICYTKAVKADLDAQIQAQGLHLDVRVMPQWYF
>WP_000312834.1	MAYDYSASLNPQKALIWRIVHRDNIPWILDNGLHCGNSLVQAENWINIGNPELIGKRAGHPVPVGTGGTLHDYVPFYFTPFSPMLMNIHSGRGGIKRRPNEEIVILVSNLRNVAAHDVPFVFTDSHAYYNWTNYYTSLNSLDQIDWPILQARDFRRDPDDPAKFERYQAEALIWQHCPISLLDGIICYSEEVRLQLEQWLFQRNLTMSVHTRAGWYFS
[truncated: 3,068 more rows]
